# Supplementary material for: Insights from metagenomics into gut microbiome associated with acute coronary syndrome therapy
Source: Front Microbiol. 2024 Jul 5;15:1369478. doi: 10.3389/fmicb.2024.1369478 (PMC11258018; doi:10.3389/fmicb.2024.1369478)
Supplement: Supplementary file 1 [file Data_Sheet_1.xlsx]

## Sheet: Table S1
Phenotypes and clinical information of participants.
group	at the very beginning	1 month	2 months	age (years)	diagnosis	PCI treatment	severity	medicines (mg)					lipid 0 month (mmol/L)				lipid 1 month (mmol/L)				lipid 2 months (mmol/L)				ALB (35-50g/L)	Cr (M:53-106 F:44-97umol/L)	cTnT (< 0.5 ug/L)	BNP (<100 pg/mL)	EF（50-70%）	HbA1c(<5.7%)
								ticagrelor	plavix	aspirin	Rosuvastatin	atorvastatin	TG (0-1.7)	Chol (0-5.18)	HDL (1.29-1.55)	LDL (0-3.37)	TG (0-1.7)	Chol (0-5.18)	HDL (1.29-1.55)	LDL (0-3.37)	TG (0-1.7)	Chol (0-5.18)	HDL (1.29-1.55)	LDL (0-3.37)
1	P01F0	P01F1	P01F2	51	NSTEMI, HT	PTCA, 1 Stent	2-95%,3-50%,6-70%		75	100		20	0.88	5.64	1.91	3.19	0.57	4.04	1.5	2.17	0.89	4.05	1.37	2.26	40.9	47	0.162	779.9	>50	/
	C01M0			47
2	P02F0	P02F1	P02F2	57	UA	PTCA, 2 stents, 7-Muscle bridge	6-95%, 11-80%, 1-50%, 2-50%		75	100		40	2.96	6.18	1.55	3.76	2.84	5.36	1.36	3.15	3.26	6.2	1.33	3.43	42.7	48.7	0.009	91.1	>50	5.9
	C02F0			24
3	P03M0	P03M1	P03M2	56	UA, T2DM	PTCA, FFR, 2 stents	,	180		100		40	1.19	3.38	1.24	1.71	0.94	3.49	1.31	1.79	0.72	3.52	1.41	1.69	42.9	70	0.018	67.2	>50	7.7
	C03F0			58
4	P04M0	P04M1	P04M2	51	STEMI, COPD	PTCA, 1 Stent	7-70%, 3-100%, 11-70%	180		100	10		1.41	6.02	0.97	4.26	0.81	4.99	1.12	3.33	1.78	5.37	1.12	3.5		65.2	1.92	715.8	>50	5.2
	C04F0			44
5	P05M0	P05M1	P05M2	59	CHD, HT, Subclinical hypothyroidism	7-muscle bridge	4-70%			100			1.37	4.02	1.17	2.3					1.21	3.51	1	1.94	38.9	76	0.1	93.2	>50
	C05F0			59
6	P06M0	P06M1	P06M2	56	CHD		11-55%			100		20	3.11	6.18	0.92	3.98										53
	C06F0			47
7	P07M0	P07M1	P07M2	55	STEMI, T2DM, HT	PTCA, 1 stent	6-99%, 13-40%, 2-30%	180		100		20	1.31	4.42	1.18	2.77					0.51	2.59	1.21	1.01			2.97	321.5	>50	7.5
	C07M0			30
8	P08M0	P08M1	P08M2	56	STEMI, HT, CKD2	PTCA, AngioJet	3-100%		75	100	10		2.03	3.69	0.9	2.27					1.09	3.03	0.95	1.67	35.7	151.9	2.5	982.9-12125	>50	5.5
	C08F0			55
9	P09M0	P09M1	P09M2	62	STEMI, HT, T2DM, CKD	PTCA, 2 stents	6-100%, 1-50%	180		100	10		1.51	6.13	1.47	4.02	1.1	4.45	1.33	2.54						82	2.23	1222	>50	7.1
	C09F0			60
10	P10M0	P10M1	P10M2	46	STEMI	PTCA, 2 stents	LAD, LCX	180		100	20		1.5	6.03	1.06	4.54					1.4	3.36	0.85	2.24	48.5	85	5.98	409.3	>50	6.2
	C10F0			43
11	P11M0	P11M1	P11M2	53	STEMI, T2DM,	PTCA, 1stent	6-95%, 7-30%, 3-90%	180		100	10		1.31	4.6	0.8	3.24
	C11F0			50
12	P12M0	P12M1	P12M2	42	STEMI, pulmonary infection	PTCA, 3 stents	6-80%, 7-total occlusion, 9-90%, 11-85%	180		100		20	0.86	3.4	0.99	2.06					1.36	2.44	0.8	1.01	37.2	86.8	2.1	298.7	>50
	C12F0			42
13	P13F0	P13F1	P13F2	60	UA, HT, arrhythmia	PTCA, IVUS, 3stents	RCA, LAD, LCX	180		100		20	0.75	4.3	1.7	2.22					0.66	3.54	1.6	1.11	44.9	63	0.006	280.7	>50	6
	C13M0			62
14	P14M0	P14M1	P14M2	58	UA, arrhythmia	PTCA, 2 stents		180		100	20		1.55	4.26	1.15	2.35					1.34	3.11	1.32	1.17	44.9	88	0.004	12.7	>50	5.7
	C14F0			50
15	P15M0	P15M1	P15M2	47	UA, HBV infection	PTCA, 2stents	1-50%	180		100		40	1.28	4.69	0.99	3.11									34.2	65	0.009	6.1	>50	6.1
	C15F0			45
16	P16M0	P16M1	P16M2	65	STEMI, subclinical hyperthyroidism	PTCA	1-60%, 2-70%, 13-30%, 6-100%	180		100	10		0.98	3.94	1.1	1.83									33.6	87.7	>10	434.4	>50	5.4
	C16F0			65
17	P17M0	P17M1	P17M2	54	STEMI, T2DM, arrhythmia	PTCA	1-100%, 6-20%, 9-80%	180		100	10		1.43	3.79	0.71	2.83					1.13	2.62	0.88	1.27	34.8	77	3.16	955	>50	9.2
	C17F0			54
18	P18M0	P18M1	P18M2	57	NSTEMI, HT, T2DM	PTCA, 1 stent	6-90%, 9-60%, 1-2-90%, 3-30%, 13-30%	180		100	20		1.67	4.49	0.81	3.3
	C18F0			52
19	P19M0	P19M1	P19M2	57	NSTEMI, HT, arrhythmia	PTCA, 1 stent	6-50%, 1-95%		75	100		40	1.52	4.36	0.81	2.96									38.6	85.6	0.069	151.9	>50	6.1
	C19F0			56
20	P20M0	P20M1	P20M2	54	STEMI	PTCA, 2 stent	3-100%, 6-100%	180		100	10		2.27	5.73	1.02	3.76									40.5	98.4	>10	1131	>50	5.7
	C20M0			30
21	P21M0	P21M1	P21M2	41	NSTEMI, HT, fatty liver	PTCA	13-95%, 7-30%		75	100	10		1.77	4.82	0.84	3.4	1.73	3.55	0.82	2.11					42.1	71	0.545	295.3	>50	5.3
	C21F0			40
22	P22M0	P22M1	P22M2	58	UA, HT	PTCA	6-30%, 7-95%, 13-50%, 2-30%		75	100		20	1.32	4.48	0.9	2.78									41.7	70	0.008	47	>50	5.5
	C22F0			56
23	P23M0	P23M1		55	STEMI, T2DM	PTCA, 1 stent	6-100%, 9-90%, 13-80%, 16-80%	180		100		20	1.19	5.27	1.15	3.51	0.7	2.76	0.87	1.56					39.6	55.6	2.5	169.1	>50	7.1
	C23M0			31
24	P24F0	P24F1		57	STEMI, HT, T2DM	PTCA, 1 stent	1-100%, 6-85%, 13-80%	180		100	10		0.98	4.25	1	2.87	0.75	2.19	0.83	1.1					33.5	58.5	2.45	494.5	>50	7.5
	C24M0			62
25	P25M0	P25M1	P25M2	40	STEMI, hyperlipid, uarthritis	PTCA, 1 stent	6-100%, 11-80%	180		100	10		1.87	4.04	0.79	2.78									32.5	87.8	2.84	613.8	>50	5.8
	C25F0			40
26	P26M0	P26M1		52	STEMI, subclinical hyperthyroidism	PTCA, 1 stent	2-100%, 9-70%	180		100	10		1.09	5.98	1.14	4.3									34.6	89.6	>10	816.1	>50	5
	C26F0			52
27	P27M0	P27M1	P27M2	61	NSTEMI, arrhythmia, T2DM	PTCA, 1 stent	1-vasospasm, 11-CTO		75	100	10		2.58	7.53	1.16	5.32					1.35	4.44	1.02	2.77	33	74.1	4.93	2213	>50	5.9
	C27F0			60
28	P28M0	P28M1		48	STEMI, T2DM, hypetlipid, HT	PTCA, 1 stent	2-99%, 3-70%	180		100	10		2.69	6.86	1.12	4.85									46.6	93.4	2.05	449.5	>50	9.6
	C28F0			45
29	P29F0	P29F1		63	UA, HT	CAG				100		20	1.09	3.95	0.76	2.62									40.2	60	0.006	70.8	>50	5.9
	C29M0			63
30	P30M0	P30M1	P30M2	57	NSTEMI, Hyperlipid	PTCA, 1 stent	7-100%, 3-95%, 13-vasospasm		75	100		40	1.1	5.64	1.06	3.8									42.5	67.9	1.18	306.8	>50	5.5
	C30F0			55
31	P31M0	P31M1	P31M2	54	STEMI	PTCA, 1 stent	,	180		100		40	1.34	5.87	1.1	3.68									45.4	85	>10	441.2	>50	5.5
	C31F0			50
32	P32M0	P32M1	P32M2	53	STEMI	PTCA, 1 stent	6-100%, 9-50%	180		100		20	0.4	4.21	0.83	2.97	0.77	2.51	0.81	1.15					38.1	78.5	3.35	59.1	>50	6.5
	C32F0			50
33	P33F0	P33F1	P33F2	64	UA, T2DM	PTCA, 2 stents	6-7-90%, 2-70%		75	100		40	1.94	7.28	1.31	4.98									43.8	74.1	0.018	170.4	>50	7.4
	C33M0			65
34	P34F0	P34F1	P34F2	57	NSTEMI, Hyperlipid	PTCA, 1 stent	15-100%, 2-60%	180		100		20	1.63	5.64	1.06	3.65					1.58	4.02	0.98	2.3	38.8	60.2	1.11	2139	>50	6
	C34M0			58
35	P35M0	P35M1	P35M2	57	NSTEMI, HT, hyperlipid	PTCA, 3stents	1-50%, 2-80%, 11-70%, 6-100%	180		100		40	3.85	5.35	1.15	3.17	1.65	3.24	0.83	1.77	2.01	2.77	0.75	1.48	44.5	66.5	0.23	517	>50	6
	C35F0			50
36	P36M0	P36M1	P36M2	55	STEMI	PTCA, 2 stents	6-70%, 7-96%, 8-60%, 2-50%		75	100		20	1.07	5.3	1.11	3.67									28.5	67.4	0.7	505	>50	5.8
	C36F0			52
37	P37M0	P37M1	P37M2	49	NSTEMI, HT, Hyperlipid	PTCA, 1 stent	6-95%	180		100	20		5.12	5.35	1.12	3.13	3.16	5.77	1.06	3.22	1.7	3.03	0.75	1.56	36	109	1.02	989.8	>50	6.3
	C37F0			45
38	P38M0	P38M1	P38M2	56	STEMI, Hyperlipid	PTCA, 2 stents	2-100%, 15-80%, 6-60%	180		100		20	2.05	6.34	1.41	4.04									39.7	60.2	2.93	1221	>50	5.3
	C38F0			55

## Sheet: Table S2
Quality control of sequencing data
Sample	final reads_1	filtered reads_1	final reads_2	filtered reads_2	(filtered/total)%
C01M0	69040248	10158297	69040248	10158297	12.8264
P01F0	64885304	13312066	64885304	13312066	17.0237
P01F1	72834809	7310304	72834809	7310304	9.12133
P01F2	69219256	7370160	69219256	7370160	9.62295
C02F0	68915599	7259210	68915599	7259210	9.52967
P02F0	75014626	7760538	75014626	7760538	9.37544
P02F1	6606326	6.84642e+07	6606326	6.85394e+07	91.1998	remove
P02F2	66469141	6738058	66469141	6738058	9.20409
C03F0	68236678	7593175	68236678	7593175	10.0134
P03M0	74960719	10990589	74960719	10990589	12.787
P03M1	76456786	8273070	76456786	8273070	9.76406
P03M2	87738692	12160611	87738692	12160611	12.1729
C04F0	94045973	9863569	94045973	9863569	9.49246
P04M0	81822519	7463108	81822519	7463108	8.35869
P04M1	1268899	1.12822e+08	1268899	1.12634e+08	98.8878	remove
P04M2	79804180	7721561	79804180	7721561	8.82205
C05F0	80832741	8087927	80832741	8087927	9.09567
P05M0	80071052	8241417	80071052	8241417	9.33211
P05M1	2808934	82902182	2808934	83202744	96.7228	remove
P05M2	82715064	8351668	82715064	8351668	9.17093
C06F0	596300	7.60945e+07	596300	7.59943e+07	99.2225	remove
P06M0	82107940	8389529	82107940	8389529	9.27046
P06M1	5461892	75535002	5461892	75560055	93.2567	remove
P06M2	78064812	7968966	78064812	7968966	9.2626
C07M0	71482026	5788373	71482026	5788373	7.49106
P07M0	85510102	8358459	85510102	8358459	8.90443
P07M1	79853195	8584075	79853195	8584075	9.7064
P07M2	75141377	8268849	75141377	8268849	9.91347
C08F0	87910348	7364717	87910348	7364717	7.72995
P08M0	86494558	8272301	86494558	8272301	8.72911
P08M1	85852278	7522243	85852278	7522243	8.05599
P08M2	52377728	5586111	52377728	5586111	9.63723
C09F0	100927996	10164540	100927996	10164540	9.14962
P09M0	56962677	24557425	56962677	24557425	30.1244
P09M1	82875240	8494642	82875240	8494642	9.29698
P09M2	82117268	8956943	82117268	8956943	9.83477
C10F0	92836807	10082341	92836807	10082341	9.79637
P10M0	55532698	6439905	55532698	6439905	10.3915
P10M1	66258205	6636295	66258205	6636295	9.10397
P10M2	69192775	6954860	69192775	6954860	9.13339
C11F0	74046340	8171246	74046340	8171246	9.93856
P11M0	97147146	9240554	97147146	9240554	8.68574
P11M1	74098799	7649411	74098799	7649411	9.35728
P11M2	84126190	7687565	84126190	7687565	8.373
C12F0	70642613	8240390	70642613	8240390	10.4463
P12M0	77702509	7504496	77702509	7504496	8.80737
P12M1	78880292	7934847	78880292	7934847	9.13993
P12M2	70242613	7493412	70242613	7493412	9.63956
C13M0	72725200	7850710	72725200	7850710	9.74325
P13F0	76258802	8511291	76258802	8511291	10.0404
P13F1	70850847	7814411	70850847	7814411	9.93375
P13F2	71486590	8111696	71486590	8111696	10.1908
C14F0	83616016	7797152	83616016	7797152	8.52957
P14M0	82925924	7845259	82925924	7845259	8.6429
P14M1	79819764	8059583	79819764	8059583	9.17119
P14M2	69472507	7141291	69472507	7141291	9.32116
C15F0	89340823	8237054	89340823	8237054	8.44152
P15M0	73769041	7661449	73769041	7661449	9.40858
P15M1	82971755	7608219	82971755	7608219	8.39945
P15M2	70984349	6879585	70984349	6879585	8.83539
C16F0	88840861	8244889	88840861	8244889	8.49238
P16M0	70291423	8177749	70291423	8177749	10.4216
P16M1	72769019	7768568	72769019	7768568	9.64589
P16M2	69323566	7742699	69323566	7742699	10.0468
C17F0	72702925	6541833	72625220	6619538	8.25522
P17M0	77905383	8580082	77905383	8580082	9.92084
P17M1	79093408	6800592	79093408	6800592	7.91742
P17M2	70170043	6456380	70170043	6456380	8.42579
C18F0	67625553	7414846	67625553	7414846	9.88114
P18M0	69568339	6574792	69568339	6574792	8.63478
P18M1	80552101	7279033	80552101	7279033	8.28753
P18M2	82016971	6965637	82016971	6965637	7.82809
C19F0	87200863	9344169	87200863	9344169	9.67856
P19M0	66522498	8607394	66522498	8607394	11.4567
P19M1	72731507	7468167	72731507	7468167	9.31197
P19M2	80006146	8399097	80006146	8399097	9.50068
C20M0	78340774	6201587	78340774	6201587	7.33548
P20M0	18081713	6.79544e+07	18081713	68029530	78.9836	remove
P20M1	7130345	8.67725e+07	7130345	86847678	92.4067	remove
P20M2	73164314	6466883	73164314	6466883	8.12104
C21F0	74050772	13689388	74050772	13689388	15.6022
P21M0	87398729	7799774	87268011	7930492	8.19317
P21M1	79989263	12045445	79989263	12045445	13.0879
P21M2	17795787	51543666	17795787	51618824	74.3353	remove
C22F0	68433737	12201671	68433737	12201671	15.1319
P22M0	65099248	12945171	65099248	12945171	16.5869
P22M1	121527072	14268188	121527072	14268188	10.5071
P22M2	64731301	13501029	64731301	13501029	17.2576
C23M0	57451538	27496666	57451538	27496666	32.3687
P23M0	58055774	13533946	58055774	13533946	18.9049
P23M1	65496607	13359141	65496607	13359141	16.9412
C24M0	85342302	14212888	85342302	14212888	14.2764
P24F0	78494937	13378815	78494937	13378815	14.5622
P24F1	74606856	12413335	74606856	12413335	14.2649
C25F0	71438444	13097859	71438444	13097859	15.4938
P25M0	88788378	13537103	88788378	13537103	13.2295
P25M1	81673686	15637342	81673686	15637342	16.0694
P25M2	73433905	7570514	73433905	7570514	9.3458
C26F0	76746276	13547652	76746276	13547652	15.0039
P26M0	88431360	14177607	88431360	14177607	13.8171
P26M1	80625839	14583065	80625839	14583065	15.3169
C27F0	80916697	15408431	80916697	15408431	15.9963
P27M0	88357117	14788427	88357117	14788427	14.3374
P27M1	76528027	13635004	76528027	13635004	15.1226
P27M2	109222700	8843145	109222700	8843145	7.49001
C28F0	89102238	16168476	89102238	16168476	15.3589
P28M0	67936654	13660868	67936654	13660868	16.7418
P28M1	81058980	11959544	81058980	11959544	12.8572
C29M0	83759194	13718158	83759194	13718158	14.0732
P29F0	69268004	14993556	69268004	14993556	17.7941
P29F1	66577575	14098581	66577575	14098581	17.4755
C30F0	75661241	15541857	75661241	15541857	17.0409
P30M0	89139375	17953271	89139375	17953271	16.7642
P30M1	96449703	15508364	96449703	15508364	13.8519
P30M2	93846714	7604223	93846714	7604223	7.49547
C31F0	72206896	15135824	72206896	15135824	17.3292
P31M0	71707214	17589215	71707214	17589215	19.6976
P31M1	67410132	15280002	67410132	15280002	18.4786
P31M2	77500128	7012709	77500128	7012709	8.2978
C32F0	72554925	14037417	72554925	14037417	16.2109
P32M0	69631530	18070340	69631530	18070340	20.6043
P32M1	91794708	18244027	91794708	18244027	16.5796
P32M2	56044990	7959131	56044990	7959131	12.4353
C33M0	70954124	16999484	70954124	16999484	19.3278
P33F0	69367164	18761068	69367164	18761068	21.2884
P33F1	78947749	19335259	78947749	19335259	19.673
P33F2	93894193	8977640	93894193	8977640	8.72701
C34M0	64077319	9460070	64077319	9460070	12.8643
P34F0	86570288	8419249	86570288	8419249	8.86334
P34F1	92337672	10291103	92337672	10291103	10.0275
P34F2	69241809	8459367	69241809	8459367	10.8871
C35F0	72598715	6962847	72598715	6962847	8.75152
P35M0	65671227	8115762	65671227	8115762	10.9989
P35M1	78807464	8716833	78807464	8716833	9.95933
P35M2	77430075	7738296	77430075	7738296	9.08588
C36F0	83004404	8468188	83004404	8468188	9.25762
P36M0	80208970	8018531	80208970	8018531	9.08847
P36M1	84966757	9703207	84966757	9703207	10.2495
P36M2	79439168	7580441	79439168	7580441	8.71119
C37F0	84485899	7383282	84485899	7383282	8.03673
P37M0	92954059	10817777	92954059	10817777	10.4246
P37M1	82743118	10520022	82743118	10520022	11.2799
P37M2	82819868	8313615	82819868	8313615	9.12246
C38F0	86879870	12253101	86879870	12253101	12.3603
P38M0	64877823	10490882	64877823	10490882	13.9194
P38M1	79122336	12423105	79122336	12423105	13.5704
P38M2	72902618	10595437	72902618	10595437	12.6894

## Sheet: Table S3
Taxonomic results of the gut microbiota of patients and controls.
#mpa_v30_CHOCOPhlAn_201901
clade_name	NCBI_tax_id	P35M2	P35M1	P35M0	C35F0	P34F2	P34F1	P34F0	C34M0	P24F1	P24F0	C24M0	P15M2	P15M1	P15M0	C15F0	P32M2	P32M1	P32M0	C32F0	P07M2	P07M1	P07M0	C07M0	P27M2	P27M1	P27M0	C27F0	P12M2	P12M1	P12M0	C12F0	P19M2	P19M1	P19M0	C19F0	P31M2	P31M1	P31M0	C31F0	P38M2	P38M1	P38M0	C38F0	P17M2	P17M1	P17M0	C17F0	P22M2
k__Bacteria	2	100	100	100	100	100	100	100	100	100	100	100	100	100	100	100	100	100	100	100	99.9922	99.9963	99.9652	100	100	100	99.9988	100	100	100	100	100	100	100	100	100	100	100	100	100	100	100	100	100	100	100	100	100	100
k__Bacteria|p__Actinobacteria	2|201174	0.39382	0.36309	0.3205	0.1543	0.25601	0.68119	0.09548	0.05865	1.72595	0.19294	0.53357	0.14898	0.62677	0.49324	2.66704	0.13953	0.12285	0.16904	0.07311	1.18412	1.79678	0.27274	0.27573	0.11105	1.27333	0.04975	0.06226	0.04996	0.67578	0.16097	0.09394	0.10653	0.10736	0.75929	1.59034	0.35115	0.45712	0.39643	1.58091	0.161	0.45425	0.06004	1.31796	0.81754	1.76853	0.20327	0.14216	0.99541
k__Bacteria|p__Actinobacteria|c__Actinobacteria	2|201174|1760	0.38653	0.34838	0.31975	0.12309	0.11539	0.0917	0.0535	0.04282	1.72595	0.19294	0.39016	0.02797	0.47717	0.30199	1.67477	0.05319	0.03148	0.04976	0.06482	0.87506	0.78075	0.06821	0.03344	0.08952	1.1263	0.02354	0.04767	0.02309	0.57472	0.07235	0.08275	0.00132	0.00104	0.00019	0.1059	0.17848	0.26274	0.2346	1.00733	0.00256	0.26091	0.01472	1.21897	0.19693	0.63447	0.02055	0.01398	0.99004
k__Bacteria|p__Actinobacteria|c__Actinobacteria|o__Actinomycetales	2|201174|1760|2037	0.00184	0.00153	0.00309	0	0	0.00085	0.00177	0.00073	0	0	0	0.00081	9e-05	0	0.00016	0	0	0	0.00147	0	0.00045	0	0	0.00974	0.00143	0.0066	0.00809	0.00085	0.00214	0	0	0	0	0.00019	0	0	0	0	0	9e-05	0.00028	0	0.00035	0.00443	0.01513	0	0	0
k__Bacteria|p__Actinobacteria|c__Actinobacteria|o__Actinomycetales|f__Actinomycetaceae	2|201174|1760|2037|2049	0.00184	0.00153	0.00309	0	0	0.00085	0.00177	0.00073	0	0	0	0.00081	9e-05	0	0.00016	0	0	0	0.00147	0	0.00045	0	0	0.00974	0.00143	0.0066	0.00809	0.00085	0.00214	0	0	0	0	0.00019	0	0	0	0	0	9e-05	0.00028	0	0.00035	0.00443	0.01513	0	0	0
k__Bacteria|p__Actinobacteria|c__Actinobacteria|o__Actinomycetales|f__Actinomycetaceae|g__Actinobaculum	2|201174|1760|2037|2049|76833	0	0	0.00171	0	0	0	0	0	0	0	0	0	0	0	0	0	0	0	0	0	0	0	0	0	0	0	0	0	0	0	0	0	0	0	0	0	0	0	0	0	0	0	0	0	0	0	0	0
k__Bacteria|p__Actinobacteria|c__Actinobacteria|o__Actinomycetales|f__Actinomycetaceae|g__Actinobaculum|s__Actinobaculum_sp_oral_taxon_183	2|201174|1760|2037|2049|76833|712888	0	0	0.00171	0	0	0	0	0	0	0	0	0	0	0	0	0	0	0	0	0	0	0	0	0	0	0	0	0	0	0	0	0	0	0	0	0	0	0	0	0	0	0	0	0	0	0	0	0
k__Bacteria|p__Actinobacteria|c__Actinobacteria|o__Actinomycetales|f__Actinomycetaceae|g__Actinomyces	2|201174|1760|2037|2049|1654	0.00184	0.00153	0.00139	0	0	0.00085	0.00177	0.00073	0	0	0	0.00081	9e-05	0	0.00016	0	0	0	0.00147	0	0.00045	0	0	0.00974	0.00143	0.0066	0.00809	0.00085	0.00214	0	0	0	0	0.00019	0	0	0	0	0	9e-05	0.00028	0	0.00035	0.00443	0.01513	0	0	0
k__Bacteria|p__Actinobacteria|c__Actinobacteria|o__Actinomycetales|f__Actinomycetaceae|g__Actinomyces|s__Actinomyces_graevenitzii	2|201174|1760|2037|2049|1654|55565	0.00098	0.00045	0	0	0	0	0.00094	0	0	0	0	0.00045	9e-05	0	0	0	0	0	0	0	0	0	0	0.0003	0	0	0	0	0.00014	0	0	0	0	0.00014	0	0	0	0	0	0	0	0	0	0.00123	0.00185	0	0	0
k__Bacteria|p__Actinobacteria|c__Actinobacteria|o__Actinomycetales|f__Actinomycetaceae|g__Actinomyces|s__Actinomyces_hongkongensis	2|201174|1760|2037|2049|1654|178339	0	0	0	0	0	0	0	0	0	0	0	0	0	0	0	0	0	0	0	0	0	0	0	0	0	0	0	0	0	0	0	0	0	0	0	0	0	0	0	0	0	0	0	0	0	0	0	0
k__Bacteria|p__Actinobacteria|c__Actinobacteria|o__Actinomycetales|f__Actinomycetaceae|g__Actinomyces|s__Actinomyces_johnsonii	2|201174|1760|2037|2049|1654|544581	0	0	0	0	0	0	0	0	0	0	0	0	0	0	0	0	0	0	0	0	0	0	0	0	0	0	0	0	0	0	0	0	0	0	0	0	0	0	0	0	0	0	0	0	0	0	0	0
k__Bacteria|p__Actinobacteria|c__Actinobacteria|o__Actinomycetales|f__Actinomycetaceae|g__Actinomyces|s__Actinomyces_massiliensis	2|201174|1760|2037|2049|1654|461393	0	0	0	0	0	0	0	0	0	0	0	0	0	0	0	0	0	0	0	0	0	0	0	0	0	0	0	0	0	0	0	0	0	0	0	0	0	0	0	0	0	0	0	0	0	0	0	0
k__Bacteria|p__Actinobacteria|c__Actinobacteria|o__Actinomycetales|f__Actinomycetaceae|g__Actinomyces|s__Actinomyces_naeslundii	2|201174|1760|2037|2049|1654|1655	0	0	0	0	0	0	0	0	0	0	0	0	0	0	0.00016	0	0	0	0	0	0	0	0	0	0	0	0	0	0	0	0	0	0	0	0	0	0	0	0	0	0	0	0	0	0	0	0	0
k__Bacteria|p__Actinobacteria|c__Actinobacteria|o__Actinomycetales|f__Actinomycetaceae|g__Actinomyces|s__Actinomyces_odontolyticus	2|201174|1760|2037|2049|1654|1660	0.00044	0.00024	0.00033	0	0	0	0	0.00052	0	0	0	0	0	0	0	0	0	0	0	0	0	0	0	8e-05	0.00134	0.0017	0.0016	0	7e-05	0	0	0	0	0	0	0	0	0	0	0	0	0	0	0.00187	0.00434	0	0	0
k__Bacteria|p__Actinobacteria|c__Actinobacteria|o__Actinomycetales|f__Actinomycetaceae|g__Actinomyces|s__Actinomyces_oris	2|201174|1760|2037|2049|1654|544580	0	0	0	0	0	0	0	0	0	0	0	0	0	0	0	0	0	0	0	0	0	0	0	0	0	0	0	0	0	0	0	0	0	0	0	0	0	0	0	0	0	0	0	0	0.00072	0	0	0
k__Bacteria|p__Actinobacteria|c__Actinobacteria|o__Actinomycetales|f__Actinomycetaceae|g__Actinomyces|s__Actinomyces_sp_HMSC035G02	2|201174|1760|2037|2049|1654|1739406	0.00042	0.00041	0.0003	0	0	0	0	0	0	0	0	0	0	0	0	0	0	0	0	0	0	0	0	0.00025	0	0	0.00048	0	0	0	0	0	0	0	0	0	0	0	0	0	0	0	0	0.00032	0.00329	0	0	0
k__Bacteria|p__Actinobacteria|c__Actinobacteria|o__Actinomycetales|f__Actinomycetaceae|g__Actinomyces|s__Actinomyces_sp_HPA0247	2|201174|1760|2037|2049|1654|1203556	0	0	0	0	0	0	0	0	0	0	0	0	0	0	0	0	0	0	0	0	0	0	0	0	0	0	0	0	0	0	0	0	0	0	0	0	0	0	0	0	0	0	0	0	0	0	0	0
k__Bacteria|p__Actinobacteria|c__Actinobacteria|o__Actinomycetales|f__Actinomycetaceae|g__Actinomyces|s__Actinomyces_sp_ICM47	2|201174|1760|2037|2049|1654|936548	0	0.00043	0	0	0	0.00085	0.00076	0.00021	0	0	0	0	0	0	0	0	0	0	0.00147	0	0	0	0	0.00184	0	0.00081	0.00254	0	0	0	0	0	0	0	0	0	0	0	0	0	0.00028	0	0	0.001	0.00351	0	0	0
k__Bacteria|p__Actinobacteria|c__Actinobacteria|o__Actinomycetales|f__Actinomycetaceae|g__Actinomyces|s__Actinomyces_sp_S6_Spd3	2|201174|1760|2037|2049|1654|1284680	0	0	0.00071	0	0	0	0	0	0	0	0	0	0	0	0	0	0	0	0	0	7e-05	0	0	0.00236	0	0	0.00028	0	0	0	0	0	0	0	0	0	0	0	0	9e-05	0	0	0	0	0	0	0	0
k__Bacteria|p__Actinobacteria|c__Actinobacteria|o__Actinomycetales|f__Actinomycetaceae|g__Actinomyces|s__Actinomyces_sp_oral_taxon_181	2|201174|1760|2037|2049|1654|712121	0	0	5e-05	0	0	0	7e-05	0	0	0	0	0.00037	0	0	0	0	0	0	0	0	0.00038	0	0	0.00492	9e-05	0.00409	0.0032	0.00085	0.00193	0	0	0	0	5e-05	0	0	0	0	0	0	0	0	0	0	0.00142	0	0	0
k__Bacteria|p__Actinobacteria|c__Actinobacteria|o__Actinomycetales|f__Actinomycetaceae|g__Actinomyces|s__Actinomyces_sp_oral_taxon_414	2|201174|1760|2037|2049|1654|712122	0	0	0	0	0	0	0	0	0	0	0	0	0	0	0	0	0	0	0	0	0	0	0	0	0	0	0	0	0	0	0	0	0	0	0	0	0	0	0	0	0	0	0.00035	0	0	0	0	0
k__Bacteria|p__Actinobacteria|c__Actinobacteria|o__Actinomycetales|f__Actinomycetaceae|g__Actinomyces|s__Actinomyces_sp_oral_taxon_897	2|201174|1760|2037|2049|1654|2081702	0	0	0	0	0	0	0	0	0	0	0	0	0	0	0	0	0	0	0	0	0	0	0	0	0	0	0	0	0	0	0	0	0	0	0	0	0	0	0	0	0	0	0	0	0	0	0	0
k__Bacteria|p__Actinobacteria|c__Actinobacteria|o__Actinomycetales|f__Actinomycetaceae|g__Actinomyces|s__Actinomyces_turicensis	2|201174|1760|2037|2049|1654|131111	0	0	0	0	0	0	0	0	0	0	0	0	0	0	0	0	0	0	0	0	0	0	0	0	0	0	0	0	0	0	0	0	0	0	0	0	0	0	0	0	0	0	0	0	0	0	0	0
k__Bacteria|p__Actinobacteria|c__Actinobacteria|o__Actinomycetales|f__Actinomycetaceae|g__Actinomyces|s__Actinomyces_urogenitalis	2|201174|1760|2037|2049|1654|103621	0	0	0	0	0	0	0	0	0	0	0	0	0	0	0	0	0	0	0	0	0	0	0	0	0	0	0	0	0	0	0	0	0	0	0	0	0	0	0	0	0	0	0	0	0	0	0	0
k__Bacteria|p__Actinobacteria|c__Actinobacteria|o__Actinomycetales|f__Actinomycetaceae|g__Mobiluncus	2|201174|1760|2037|2049|2050	0	0	0	0	0	0	0	0	0	0	0	0	0	0	0	0	0	0	0	0	0	0	0	0	0	0	0	0	0	0	0	0	0	0	0	0	0	0	0	0	0	0	0	0	0	0	0	0
k__Bacteria|p__Actinobacteria|c__Actinobacteria|o__Actinomycetales|f__Actinomycetaceae|g__Mobiluncus|s__Mobiluncus_mulieris	2|201174|1760|2037|2049|2050|2052	0	0	0	0	0	0	0	0	0	0	0	0	0	0	0	0	0	0	0	0	0	0	0	0	0	0	0	0	0	0	0	0	0	0	0	0	0	0	0	0	0	0	0	0	0	0	0	0
k__Bacteria|p__Actinobacteria|c__Actinobacteria|o__Actinomycetales|f__Actinomycetaceae|g__Varibaculum	2|201174|1760|2037|2049|184869	0	0	0	0	0	0	0	0	0	0	0	0	0	0	0	0	0	0	0	0	0	0	0	0	0	0	0	0	0	0	0	0	0	0	0	0	0	0	0	0	0	0	0	0	0	0	0	0
k__Bacteria|p__Actinobacteria|c__Actinobacteria|o__Actinomycetales|f__Actinomycetaceae|g__Varibaculum|s__Varibaculum_cambriense	2|201174|1760|2037|2049|184869|184870	0	0	0	0	0	0	0	0	0	0	0	0	0	0	0	0	0	0	0	0	0	0	0	0	0	0	0	0	0	0	0	0	0	0	0	0	0	0	0	0	0	0	0	0	0	0	0	0
k__Bacteria|p__Actinobacteria|c__Actinobacteria|o__Bifidobacteriales	2|201174|1760|85004	0.38469	0.34259	0.29098	0.12309	0.11282	0.08839	0.04773	0.03563	1.72595	0.19294	0.39016	0.02716	0.47708	0.30199	1.67461	0.0517	0.00972	0.04976	0.06336	0.87506	0.77625	0.06719	0.02987	0.07977	1.12487	0.01249	0.00511	0.02205	0.5687	0.07195	0.08275	0.00079	0.00096	0	0.1059	0.17848	0.26274	0.23288	1.00733	0.00247	0.26063	0.01472	1.21862	0.16789	0.56822	0.01529	0.01398	0.99004
k__Bacteria|p__Actinobacteria|c__Actinobacteria|o__Bifidobacteriales|f__Bifidobacteriaceae	2|201174|1760|85004|31953	0.38469	0.34259	0.29098	0.12309	0.11282	0.08839	0.04773	0.03563	1.72595	0.19294	0.39016	0.02716	0.47708	0.30199	1.67461	0.0517	0.00972	0.04976	0.06336	0.87506	0.77625	0.06719	0.02987	0.07977	1.12487	0.01249	0.00511	0.02205	0.5687	0.07195	0.08275	0.00079	0.00096	0	0.1059	0.17848	0.26274	0.23288	1.00733	0.00247	0.26063	0.01472	1.21862	0.16789	0.56822	0.01529	0.01398	0.99004
k__Bacteria|p__Actinobacteria|c__Actinobacteria|o__Bifidobacteriales|f__Bifidobacteriaceae|g__Aeriscardovia	2|201174|1760|85004|31953|240233	0	0	0	0	0	0	0	0	0	0	0	0	0	0	0	0	0	0	0	0	0	0	0	0	0	0	0	0	0	0	0	0	0	0	0	0	0	0	0	0	0	0	0	0	0	0	0	0
k__Bacteria|p__Actinobacteria|c__Actinobacteria|o__Bifidobacteriales|f__Bifidobacteriaceae|g__Aeriscardovia|s__Aeriscardovia_aeriphila	2|201174|1760|85004|31953|240233|218139	0	0	0	0	0	0	0	0	0	0	0	0	0	0	0	0	0	0	0	0	0	0	0	0	0	0	0	0	0	0	0	0	0	0	0	0	0	0	0	0	0	0	0	0	0	0	0	0
k__Bacteria|p__Actinobacteria|c__Actinobacteria|o__Bifidobacteriales|f__Bifidobacteriaceae|g__Alloscardovia	2|201174|1760|85004|31953|419014	0	0	0	0	0	0	0	0	0	0	0	0	0	0	0	0	0	0	0	0	0	0	0	0	0	0	0	0	0	0	0	0	0	0	0	0	0	0.00029	0	0	0	0	0	0.02041	0.05436	0.00122	0	0
k__Bacteria|p__Actinobacteria|c__Actinobacteria|o__Bifidobacteriales|f__Bifidobacteriaceae|g__Alloscardovia|s__Alloscardovia_omnicolens	2|201174|1760|85004|31953|419014|419015	0	0	0	0	0	0	0	0	0	0	0	0	0	0	0	0	0	0	0	0	0	0	0	0	0	0	0	0	0	0	0	0	0	0	0	0	0	0.00029	0	0	0	0	0	0.02041	0.05436	0.00122	0	0
k__Bacteria|p__Actinobacteria|c__Actinobacteria|o__Bifidobacteriales|f__Bifidobacteriaceae|g__Bifidobacterium	2|201174|1760|85004|31953|1678	0.38469	0.34259	0.29098	0.12309	0.11282	0.08839	0.04694	0.03563	1.72595	0.19294	0.39016	0.02716	0.47708	0.30199	1.67274	0.0517	0.00972	0.04976	0.06336	0.87506	0.77625	0.06719	0.02987	0.07943	1.12487	0.01249	0.00511	0.02205	0.5687	0.07195	0.08275	0.00079	0.00096	0	0.1059	0.17848	0.26274	0.2326	1.00733	0.00247	0.26063	0.01472	1.21862	0.13947	0.49902	0.01407	0.01398	0.99004
k__Bacteria|p__Actinobacteria|c__Actinobacteria|o__Bifidobacteriales|f__Bifidobacteriaceae|g__Bifidobacterium|s__Bifidobacterium_adolescentis	2|201174|1760|85004|31953|1678|1680	0.20254	0.21349	0.07252	0	0	0	0	0	0	0	0	0.0247	0.19728	0.21281	1.11519	0	0	0	0	0.71593	0.69494	0.01391	0	0	0	0	0	0.00513	0.34743	0.01385	0.06845	0	0	0	0.02175	0	0	0	0.33958	0	0	0	0	0	0	0	0	0
k__Bacteria|p__Actinobacteria|c__Actinobacteria|o__Bifidobacteriales|f__Bifidobacteriaceae|g__Bifidobacterium|s__Bifidobacterium_animalis	2|201174|1760|85004|31953|1678|28025	0	0	0	0	0	0	0	0	0	0	0	0	0	0	0	0	0	0	0	0	0	0	0.00787	0	0	0	0	0	0	0	0	0	0	0	0	0	0	0	0	0	0	0	0	0	0	0	0	0
k__Bacteria|p__Actinobacteria|c__Actinobacteria|o__Bifidobacteriales|f__Bifidobacteriaceae|g__Bifidobacterium|s__Bifidobacterium_bifidum	2|201174|1760|85004|31953|1678|1681	0	0	0	0	0.09415	0.05296	0.03817	0.00094	0	0	0	0	0	0	0	0	0	0	0	0	0	0	0	0	0	0	0	0.01255	0.07193	0.0331	0	0	0	0	0	0	0	0	0	0	0	0	1.06511	0	0	0	0	0.01819
k__Bacteria|p__Actinobacteria|c__Actinobacteria|o__Bifidobacteriales|f__Bifidobacteriaceae|g__Bifidobacterium|s__Bifidobacterium_breve	2|201174|1760|85004|31953|1678|1685	0	0	0	0	0	0	0	0	1.63066	0.18468	0	0	0	0	0	0	0	0	0	0	0	0	0	0	0	0	0	0	0	0	0	0	0	0	0	0	0	0	0	0	0	0	0	0	0	0	0	0
k__Bacteria|p__Actinobacteria|c__Actinobacteria|o__Bifidobacteriales|f__Bifidobacteriaceae|g__Bifidobacterium|s__Bifidobacterium_dentium	2|201174|1760|85004|31953|1678|1689	0	0.00034	0	0.00379	0	0	0	0.03469	0.08381	0.00308	0	0	0	0	0	0	0	0	0	0	0	0	0	0	0	0	0	0	0	0	0.00044	0	0	0	0	0	0	0	0	0	0	0	0.00588	0.11476	0.46186	0.00966	0	0.00309
k__Bacteria|p__Actinobacteria|c__Actinobacteria|o__Bifidobacteriales|f__Bifidobacteriaceae|g__Bifidobacterium|s__Bifidobacterium_longum	2|201174|1760|85004|31953|1678|216816	0.02307	0.03995	0	0.10679	0.01867	0.03544	0.00877	0	0	0	0.1139	0.00246	0.15327	0.08918	0.55755	0.00901	0.00828	0.01563	0.0052	0.13698	0.07348	0.03636	0	0.07943	1.12487	0.01249	0.00511	0.00141	0.0336	0.01485	0.01386	0.00046	0.00038	0	0.05272	0.12626	0.19711	0.2189	0.38406	0.00247	0.26063	0.01472	0.14762	0.01575	0.01643	0.0027	0.01398	0.96875
k__Bacteria|p__Actinobacteria|c__Actinobacteria|o__Bifidobacteriales|f__Bifidobacteriaceae|g__Bifidobacterium|s__Bifidobacterium_pseudocatenulatum	2|201174|1760|85004|31953|1678|28026	0.15908	0.08881	0.21846	0.01251	0	0	0	0	0	0	0.27626	0	0.12653	0	0	0.04269	0.00145	0.03413	0.05816	0.02215	0.00783	0.01693	0.022	0	0	0	0	0.00296	0.11573	0.01016	0	0.00033	0.00058	0	0.03142	0.05222	0.06562	0.0137	0.2837	0	0	0	0	0.00897	0.02073	0.0017	0	0
k__Bacteria|p__Actinobacteria|c__Actinobacteria|o__Bifidobacteriales|f__Bifidobacteriaceae|g__Bifidobacterium|s__Bifidobacterium_pseudolongum	2|201174|1760|85004|31953|1678|1694	0	0	0	0	0	0	0	0	0.01148	0.00518	0	0	0	0	0	0	0	0	0	0	0	0	0	0	0	0	0	0	0	0	0	0	0	0	0	0	0	0	0	0	0	0	0	0	0	0	0	0
k__Bacteria|p__Actinobacteria|c__Actinobacteria|o__Bifidobacteriales|f__Bifidobacteriaceae|g__Gardnerella	2|201174|1760|85004|31953|2701	0	0	0	0	0	0	0.00079	0	0	0	0	0	0	0	0.00187	0	0	0	0	0	0	0	0	0	0	0	0	0	0	0	0	0	0	0	0	0	0	0	0	0	0	0	0	0	0	0	0	0
k__Bacteria|p__Actinobacteria|c__Actinobacteria|o__Bifidobacteriales|f__Bifidobacteriaceae|g__Gardnerella|s__Gardnerella_vaginalis	2|201174|1760|85004|31953|2701|2702	0	0	0	0	0	0	0.00079	0	0	0	0	0	0	0	0.00187	0	0	0	0	0	0	0	0	0	0	0	0	0	0	0	0	0	0	0	0	0	0	0	0	0	0	0	0	0	0	0	0	0
k__Bacteria|p__Actinobacteria|c__Actinobacteria|o__Bifidobacteriales|f__Bifidobacteriaceae|g__Parascardovia	2|201174|1760|85004|31953|196082	0	0	0	0	0	0	0	0	0	0	0	0	0	0	0	0	0	0	0	0	0	0	0	0	0	0	0	0	0	0	0	0	0	0	0	0	0	0	0	0	0	0	0	0	0	0	0	0
k__Bacteria|p__Actinobacteria|c__Actinobacteria|o__Bifidobacteriales|f__Bifidobacteriaceae|g__Parascardovia|s__Parascardovia_denticolens	2|201174|1760|85004|31953|196082|78258	0	0	0	0	0	0	0	0	0	0	0	0	0	0	0	0	0	0	0	0	0	0	0	0	0	0	0	0	0	0	0	0	0	0	0	0	0	0	0	0	0	0	0	0	0	0	0	0
k__Bacteria|p__Actinobacteria|c__Actinobacteria|o__Bifidobacteriales|f__Bifidobacteriaceae|g__Scardovia	2|201174|1760|85004|31953|196081	0	0	0	0	0	0	0	0	0	0	0	0	0	0	0	0	0	0	0	0	0	0	0	0.00034	0	0	0	0	0	0	0	0	0	0	0	0	0	0	0	0	0	0	0	0.00801	0.01484	0	0	0
k__Bacteria|p__Actinobacteria|c__Actinobacteria|o__Bifidobacteriales|f__Bifidobacteriaceae|g__Scardovia|s__Scardovia_wiggsiae	2|201174|1760|85004|31953|196081|230143	0	0	0	0	0	0	0	0	0	0	0	0	0	0	0	0	0	0	0	0	0	0	0	0.00034	0	0	0	0	0	0	0	0	0	0	0	0	0	0	0	0	0	0	0	0.00801	0.01484	0	0	0
k__Bacteria|p__Actinobacteria|c__Actinobacteria|o__Corynebacteriales	2|201174|1760|85007	0	0	0	0	0	0	0	0	0	0	0	0	0	0	0	0	0	0	0	0	0	0	0	0	0	0	0	0	0	0	0	0.00053	0	0	0	0	0	0	0	0	0	0	0	0	0	0.00132	0	0
k__Bacteria|p__Actinobacteria|c__Actinobacteria|o__Corynebacteriales|f__Corynebacteriaceae	2|201174|1760|85007|1653	0	0	0	0	0	0	0	0	0	0	0	0	0	0	0	0	0	0	0	0	0	0	0	0	0	0	0	0	0	0	0	0	0	0	0	0	0	0	0	0	0	0	0	0	0	0.00132	0	0
k__Bacteria|p__Actinobacteria|c__Actinobacteria|o__Corynebacteriales|f__Corynebacteriaceae|g__Corynebacterium	2|201174|1760|85007|1653|1716	0	0	0	0	0	0	0	0	0	0	0	0	0	0	0	0	0	0	0	0	0	0	0	0	0	0	0	0	0	0	0	0	0	0	0	0	0	0	0	0	0	0	0	0	0	0.00132	0	0
k__Bacteria|p__Actinobacteria|c__Actinobacteria|o__Corynebacteriales|f__Corynebacteriaceae|g__Corynebacterium|s__Corynebacterium_argentoratense	2|201174|1760|85007|1653|1716|42817	0	0	0	0	0	0	0	0	0	0	0	0	0	0	0	0	0	0	0	0	0	0	0	0	0	0	0	0	0	0	0	0	0	0	0	0	0	0	0	0	0	0	0	0	0	0.00132	0	0
k__Bacteria|p__Actinobacteria|c__Actinobacteria|o__Corynebacteriales|f__Corynebacteriaceae|g__Corynebacterium|s__Corynebacterium_durum	2|201174|1760|85007|1653|1716|61592	0	0	0	0	0	0	0	0	0	0	0	0	0	0	0	0	0	0	0	0	0	0	0	0	0	0	0	0	0	0	0	0	0	0	0	0	0	0	0	0	0	0	0	0	0	0	0	0
k__Bacteria|p__Actinobacteria|c__Actinobacteria|o__Corynebacteriales|f__Corynebacteriaceae|g__Corynebacterium|s__Corynebacterium_variabile	2|201174|1760|85007|1653|1716|1727	0	0	0	0	0	0	0	0	0	0	0	0	0	0	0	0	0	0	0	0	0	0	0	0	0	0	0	0	0	0	0	0	0	0	0	0	0	0	0	0	0	0	0	0	0	0	0	0
k__Bacteria|p__Actinobacteria|c__Actinobacteria|o__Corynebacteriales|f__Corynebacteriaceae|g__Corynebacterium|s__Corynebacterium_vitaeruminis	2|201174|1760|85007|1653|1716|38305	0	0	0	0	0	0	0	0	0	0	0	0	0	0	0	0	0	0	0	0	0	0	0	0	0	0	0	0	0	0	0	0	0	0	0	0	0	0	0	0	0	0	0	0	0	0	0	0
k__Bacteria|p__Actinobacteria|c__Actinobacteria|o__Corynebacteriales|f__Corynebacteriales_unclassified	2|201174|1760|85007|	0	0	0	0	0	0	0	0	0	0	0	0	0	0	0	0	0	0	0	0	0	0	0	0	0	0	0	0	0	0	0	0.00053	0	0	0	0	0	0	0	0	0	0	0	0	0	0	0	0
k__Bacteria|p__Actinobacteria|c__Actinobacteria|o__Corynebacteriales|f__Corynebacteriales_unclassified|g__Lawsonella	2|201174|1760|85007||1847725	0	0	0	0	0	0	0	0	0	0	0	0	0	0	0	0	0	0	0	0	0	0	0	0	0	0	0	0	0	0	0	0.00053	0	0	0	0	0	0	0	0	0	0	0	0	0	0	0	0
k__Bacteria|p__Actinobacteria|c__Actinobacteria|o__Corynebacteriales|f__Corynebacteriales_unclassified|g__Lawsonella|s__Lawsonella_clevelandensis	2|201174|1760|85007||1847725|1528099	0	0	0	0	0	0	0	0	0	0	0	0	0	0	0	0	0	0	0	0	0	0	0	0	0	0	0	0	0	0	0	0.00053	0	0	0	0	0	0	0	0	0	0	0	0	0	0	0	0
k__Bacteria|p__Actinobacteria|c__Actinobacteria|o__Corynebacteriales|f__Mycobacteriaceae	2|201174|1760|85007|1762	0	0	0	0	0	0	0	0	0	0	0	0	0	0	0	0	0	0	0	0	0	0	0	0	0	0	0	0	0	0	0	0	0	0	0	0	0	0	0	0	0	0	0	0	0	0	0	0
k__Bacteria|p__Actinobacteria|c__Actinobacteria|o__Corynebacteriales|f__Mycobacteriaceae|g__Mycolicibacterium	2|201174|1760|85007|1762|1866885	0	0	0	0	0	0	0	0	0	0	0	0	0	0	0	0	0	0	0	0	0	0	0	0	0	0	0	0	0	0	0	0	0	0	0	0	0	0	0	0	0	0	0	0	0	0	0	0
k__Bacteria|p__Actinobacteria|c__Actinobacteria|o__Corynebacteriales|f__Mycobacteriaceae|g__Mycolicibacterium|s__Mycolicibacterium_mageritense	2|201174|1760|85007|1762|1866885|53462	0	0	0	0	0	0	0	0	0	0	0	0	0	0	0	0	0	0	0	0	0	0	0	0	0	0	0	0	0	0	0	0	0	0	0	0	0	0	0	0	0	0	0	0	0	0	0	0
k__Bacteria|p__Actinobacteria|c__Actinobacteria|o__Micrococcales	2|201174|1760|85006	0	0.00426	0.02567	0	0.00256	0.00245	0.004	0.00647	0	0	0	0	0	0	0	0.00148	0.02176	0	0	0	0.00405	0.00102	0.00357	0	0	0.00445	0.03447	0.00019	0.00389	0.0004	0	0	8e-05	0	0	0	0	0.00171	0	0	0	0	0	0.02153	0.04495	0.00394	0	0
k__Bacteria|p__Actinobacteria|c__Actinobacteria|o__Micrococcales|f__Micrococcaceae	2|201174|1760|85006|1268	0	0.00426	0.02567	0	0.00256	0.00245	0.004	0.00647	0	0	0	0	0	0	0	0.00148	0.02176	0	0	0	0.00405	0.00102	0.00357	0	0	0.00445	0.03447	0.00019	0.00389	0.0004	0	0	8e-05	0	0	0	0	0.00171	0	0	0	0	0	0.02153	0.04495	0.00394	0	0
k__Bacteria|p__Actinobacteria|c__Actinobacteria|o__Micrococcales|f__Micrococcaceae|g__Rothia	2|201174|1760|85006|1268|32207	0	0.00426	0.02567	0	0.00256	0.00245	0.004	0.00647	0	0	0	0	0	0	0	0.00148	0.02176	0	0	0	0.00405	0.00102	0.00357	0	0	0.00445	0.03447	0.00019	0.00389	0.0004	0	0	8e-05	0	0	0	0	0.00171	0	0	0	0	0	0.02153	0.04495	0.00394	0	0
k__Bacteria|p__Actinobacteria|c__Actinobacteria|o__Micrococcales|f__Micrococcaceae|g__Rothia|s__Rothia_dentocariosa	2|201174|1760|85006|1268|32207|2047	0	0	0	0	0	0	0.0017	0	0	0	0	0	0	0	0	0	0	0	0	0	0	0	0	0	0	0	0	0	0	0	0	0	0	0	0	0	0	0	0	0	0	0	0	0	0.00066	0	0	0
k__Bacteria|p__Actinobacteria|c__Actinobacteria|o__Micrococcales|f__Micrococcaceae|g__Rothia|s__Rothia_mucilaginosa	2|201174|1760|85006|1268|32207|43675	0	0.00426	0.02567	0	0.00256	0.00245	0.0023	0.00647	0	0	0	0	0	0	0	0.00148	0.02176	0	0	0	0.00405	0.00102	0.00357	0	0	0.00445	0.03447	0.00019	0.00389	0.0004	0	0	8e-05	0	0	0	0	0.00171	0	0	0	0	0	0.02153	0.04429	0.00394	0	0
k__Bacteria|p__Actinobacteria|c__Actinobacteria|o__Propionibacteriales	2|201174|1760|85009	0	0	0	0	0	0	0	0	0	0	0	0	0	0	0	0	0	0	0	0	0	0	0	0	0	0	0	0	0	0	0	0	0	0	0	0	0	0	0	0	0	0	0	0.00308	0.00618	0	0	0
k__Bacteria|p__Actinobacteria|c__Actinobacteria|o__Propionibacteriales|f__Propionibacteriaceae	2|201174|1760|85009|31957	0	0	0	0	0	0	0	0	0	0	0	0	0	0	0	0	0	0	0	0	0	0	0	0	0	0	0	0	0	0	0	0	0	0	0	0	0	0	0	0	0	0	0	0.00308	0.00618	0	0	0
k__Bacteria|p__Actinobacteria|c__Actinobacteria|o__Propionibacteriales|f__Propionibacteriaceae|g__Propionibacterium	2|201174|1760|85009|31957|1743	0	0	0	0	0	0	0	0	0	0	0	0	0	0	0	0	0	0	0	0	0	0	0	0	0	0	0	0	0	0	0	0	0	0	0	0	0	0	0	0	0	0	0	0.00308	0.00618	0	0	0
k__Bacteria|p__Actinobacteria|c__Actinobacteria|o__Propionibacteriales|f__Propionibacteriaceae|g__Propionibacterium|s__Propionibacterium_acidifaciens	2|201174|1760|85009|31957|1743|556499	0	0	0	0	0	0	0	0	0	0	0	0	0	0	0	0	0	0	0	0	0	0	0	0	0	0	0	0	0	0	0	0	0	0	0	0	0	0	0	0	0	0	0	0.00308	0.00618	0	0	0
k__Bacteria|p__Actinobacteria|c__Coriobacteriia	2|201174|84998	0.00729	0.01472	0.00074	0.03121	0.14062	0.58949	0.04198	0.01583	0	0	0.1434	0.12101	0.1496	0.19125	0.99227	0.08634	0.09138	0.11928	0.00829	0.30906	1.01603	0.20453	0.24229	0.02153	0.14703	0.02621	0.01459	0.02686	0.10107	0.08862	0.01119	0.10521	0.10631	0.7591	1.48445	0.17267	0.19438	0.16183	0.57358	0.15845	0.19334	0.04532	0.09899	0.62061	1.13406	0.18272	0.12818	0.00537
k__Bacteria|p__Actinobacteria|c__Coriobacteriia|o__Coriobacteriales	2|201174|84998|84999	0	0.00053	0.00074	0.03121	0.1193	0.58306	0.04189	0.01583	0	0	0.00088	0.11534	0.10482	0.10998	0.93241	0	0	0.01404	0	0.30042	0.98266	0.18941	0.22011	0.00559	0.11961	0.02113	0.01258	0.02686	0.10045	0.04802	0	0.10227	0.10428	0.75278	1.451	0.02892	0.05653	0.05608	0.49238	0.1479	0.18165	0.03941	0.01692	0.58601	1.03079	0.1701	0.12112	0
k__Bacteria|p__Actinobacteria|c__Coriobacteriia|o__Coriobacteriales|f__Atopobiaceae	2|201174|84998|84999|1643824	0	0.00053	0.00074	0	0	0	0	0.00029	0	0	0	0	0.0007	0	0.00874	0	0	0	0	0.19259	0.90223	0.05899	0	0	0	0	0	0	0	0	0	0	0	0	0.00028	0	0	0	0	0	0	0	0	0.02727	0	0	0	0
k__Bacteria|p__Actinobacteria|c__Coriobacteriia|o__Coriobacteriales|f__Atopobiaceae|g__Atopobium	2|201174|84998|84999|1643824|1380	0	0.00053	0.00074	0	0	0	0	0.00029	0	0	0	0	0	0	0.00874	0	0	0	0	0	0	0	0	0	0	0	0	0	0	0	0	0	0	0	0	0	0	0	0	0	0	0	0	0	0	0	0	0
k__Bacteria|p__Actinobacteria|c__Coriobacteriia|o__Coriobacteriales|f__Atopobiaceae|g__Atopobium|s__Atopobium_deltae	2|201174|84998|84999|1643824|1380|1393034	0	0	0	0	0	0	0	0	0	0	0	0	0	0	0	0	0	0	0	0	0	0	0	0	0	0	0	0	0	0	0	0	0	0	0	0	0	0	0	0	0	0	0	0	0	0	0	0
k__Bacteria|p__Actinobacteria|c__Coriobacteriia|o__Coriobacteriales|f__Atopobiaceae|g__Atopobium|s__Atopobium_minutum	2|201174|84998|84999|1643824|1380|1381	0	0	0	0	0	0	0	0	0	0	0	0	0	0	0	0	0	0	0	0	0	0	0	0	0	0	0	0	0	0	0	0	0	0	0	0	0	0	0	0	0	0	0	0	0	0	0	0
k__Bacteria|p__Actinobacteria|c__Coriobacteriia|o__Coriobacteriales|f__Atopobiaceae|g__Atopobium|s__Atopobium_parvulum	2|201174|84998|84999|1643824|1380|1382	0	0.00053	0.00074	0	0	0	0	0	0	0	0	0	0	0	0	0	0	0	0	0	0	0	0	0	0	0	0	0	0	0	0	0	0	0	0	0	0	0	0	0	0	0	0	0	0	0	0	0
k__Bacteria|p__Actinobacteria|c__Coriobacteriia|o__Coriobacteriales|f__Atopobiaceae|g__Atopobium|s__Atopobium_rimae	2|201174|84998|84999|1643824|1380|1383	0	0	0	0	0	0	0	0.00029	0	0	0	0	0	0	0	0	0	0	0	0	0	0	0	0	0	0	0	0	0	0	0	0	0	0	0	0	0	0	0	0	0	0	0	0	0	0	0	0
k__Bacteria|p__Actinobacteria|c__Coriobacteriia|o__Coriobacteriales|f__Atopobiaceae|g__Atopobium|s__Atopobium_vaginae	2|201174|84998|84999|1643824|1380|82135	0	0	0	0	0	0	0	0	0	0	0	0	0	0	0.00874	0	0	0	0	0	0	0	0	0	0	0	0	0	0	0	0	0	0	0	0	0	0	0	0	0	0	0	0	0	0	0	0	0
k__Bacteria|p__Actinobacteria|c__Coriobacteriia|o__Coriobacteriales|f__Atopobiaceae|g__Olsenella	2|201174|84998|84999|1643824|133925	0	0	0	0	0	0	0	0	0	0	0	0	0.0007	0	0	0	0	0	0	0.19259	0.90223	0.05899	0	0	0	0	0	0	0	0	0	0	0	0	0.00028	0	0	0	0	0	0	0	0	0.02727	0	0	0	0
k__Bacteria|p__Actinobacteria|c__Coriobacteriia|o__Coriobacteriales|f__Atopobiaceae|g__Olsenella|s__Olsenella_scatoligenes	2|201174|84998|84999|1643824|133925|1299998	0	0	0	0	0	0	0	0	0	0	0	0	0.0007	0	0	0	0	0	0	0.19259	0.90223	0.05899	0	0	0	0	0	0	0	0	0	0	0	0	0.00028	0	0	0	0	0	0	0	0	0.02727	0	0	0	0
k__Bacteria|p__Actinobacteria|c__Coriobacteriia|o__Coriobacteriales|f__Coriobacteriaceae	2|201174|84998|84999|84107	0	0	0	0.03121	0.1193	0.58306	0.04189	0.01555	0	0	0.00088	0.11534	0.10412	0.10998	0.92367	0	0	0.01404	0	0.10783	0.08043	0.13043	0.22011	0.00559	0.11961	0.02113	0.01258	0.02686	0.10045	0.04802	0	0.10227	0.10428	0.75278	1.45071	0.02892	0.05653	0.05608	0.49238	0.1479	0.18165	0.03941	0.01692	0.55874	1.03079	0.1701	0.12112	0
k__Bacteria|p__Actinobacteria|c__Coriobacteriia|o__Coriobacteriales|f__Coriobacteriaceae|g__Collinsella	2|201174|84998|84999|84107|102106	0	0	0	0.03121	0.1193	0.58306	0.04189	0.01555	0	0	0	0.11534	0.10412	0.10998	0.92159	0	0	0	0	0.10783	0.08043	0.13043	0.22011	0.00559	0.11961	0.02113	0.01258	0.02686	0.10045	0.04802	0	0.10227	0.10428	0.75278	1.45024	0.02892	0.05653	0.05608	0.49238	0.1479	0.18165	0.03941	9e-05	0.55557	1.02611	0.1701	0.12112	0
k__Bacteria|p__Actinobacteria|c__Coriobacteriia|o__Coriobacteriales|f__Coriobacteriaceae|g__Collinsella|s__Collinsella_aerofaciens	2|201174|84998|84999|84107|102106|74426	0	0	0	0.03121	0.11922	0.58257	0.04189	0.01555	0	0	0	0.11517	0.1039	0.10981	0.92009	0	0	0	0	0.10772	0.08011	0.13004	0.2198	0	0	0	0	0.02686	0.10032	0.04802	0	0.10221	0.10166	0.74657	1.44304	0.02892	0.0564	0.05596	0.49132	0.14762	0.18126	0.03941	0	0.55475	1.02273	0.16911	0.12112	0
k__Bacteria|p__Actinobacteria|c__Coriobacteriia|o__Coriobacteriales|f__Coriobacteriaceae|g__Collinsella|s__Collinsella_intestinalis	2|201174|84998|84999|84107|102106|147207	0	0	0	0	0	0	0	0	0	0	0	0	0	0	0	0	0	0	0	0	0	0	0	0.00559	0.11869	0.02113	0.01258	0	0	0	0	0	0.00219	0.00424	0.00025	0	0	0	0	0	0	0	0	0	0	0	0	0
k__Bacteria|p__Actinobacteria|c__Coriobacteriia|o__Coriobacteriales|f__Coriobacteriaceae|g__Collinsella|s__Collinsella_stercoris	2|201174|84998|84999|84107|102106|147206	0	0	0	0	7e-05	0.00049	0	0	0	0	0	0.00017	0.00023	0.00017	0.0015	0	0	0	0	0.00011	0.00032	0.00038	0.00031	0	0.00092	0	0	0	0.00013	0	0	6e-05	0.00042	0.00196	0.00694	0	0.00013	0.00012	0.00106	0.00028	0.00039	0	9e-05	0.00082	0.00338	0.00099	0	0
k__Bacteria|p__Actinobacteria|c__Coriobacteriia|o__Coriobacteriales|f__Coriobacteriaceae|g__Enorma	2|201174|84998|84999|84107|1472762	0	0	0	0	0	0	0	0	0	0	0.00088	0	0	0	0.00208	0	0	0.01404	0	0	0	0	0	0	0	0	0	0	0	0	0	0	0	0	0.00048	0	0	0	0	0	0	0	0.01682	0.00317	0.00468	0	0	0
k__Bacteria|p__Actinobacteria|c__Coriobacteriia|o__Coriobacteriales|f__Coriobacteriaceae|g__Enorma|s__Collinsella_massiliensis	2|201174|84998|84999|84107|1472762|1232426	0	0	0	0	0	0	0	0	0	0	0.00088	0	0	0	0.00171	0	0	0	0	0	0	0	0	0	0	0	0	0	0	0	0	0	0	0	0.00038	0	0	0	0	0	0	0	0.00092	0	0.00015	0	0	0
k__Bacteria|p__Actinobacteria|c__Coriobacteriia|o__Coriobacteriales|f__Coriobacteriaceae|g__Enorma|s__Enorma_massiliensis	2|201174|84998|84999|84107|1472762|1472761	0	0	0	0	0	0	0	0	0	0	0	0	0	0	0.00037	0	0	0.01404	0	0	0	0	0	0	0	0	0	0	0	0	0	0	0	0	0.0001	0	0	0	0	0	0	0	0.01591	0.00317	0.00453	0	0	0
k__Bacteria|p__Actinobacteria|c__Coriobacteriia|o__Eggerthellales	2|201174|84998|1643822	0.00729	0.01418	0	0	0.02133	0.00643	9e-05	0	0	0	0.14252	0.00567	0.04478	0.08127	0.05986	0.08634	0.09138	0.10523	0.00829	0.00865	0.03337	0.01511	0.02218	0.01594	0.02742	0.00508	0.00201	0	0.00062	0.0406	0.01119	0.00294	0.00204	0.00632	0.03345	0.14375	0.13785	0.10575	0.0812	0.01054	0.01169	0.00591	0.08208	0.0346	0.10326	0.01262	0.00706	0.00537
k__Bacteria|p__Actinobacteria|c__Coriobacteriia|o__Eggerthellales|f__Eggerthellaceae	2|201174|84998|1643822|1643826	0.00729	0.01418	0	0	0.02133	0.00643	9e-05	0	0	0	0.14252	0.00567	0.04478	0.08127	0.05986	0.08634	0.09138	0.10523	0.00829	0.00865	0.03337	0.01511	0.02218	0.01594	0.02742	0.00508	0.00201	0	0.00062	0.0406	0.01119	0.00294	0.00204	0.00632	0.03345	0.14375	0.13785	0.10575	0.0812	0.01054	0.01169	0.00591	0.08208	0.0346	0.10326	0.01262	0.00706	0.00537
k__Bacteria|p__Actinobacteria|c__Coriobacteriia|o__Eggerthellales|f__Eggerthellaceae|g__Adlercreutzia	2|201174|84998|1643822|1643826|447020	0	0	0	0	0	0	0	0	0	0	0.02852	0.00369	0.02331	0.04416	0.045	0.06281	0.05314	0.01832	0	0.00268	0.00842	0.00989	0.00829	0	0	0	0	0	0	0.0288	0.0066	6e-05	0.00043	0	0.0214	0.10787	0.10181	0.07799	0.02801	0	0	0	0	0	0	0	0	0
k__Bacteria|p__Actinobacteria|c__Coriobacteriia|o__Eggerthellales|f__Eggerthellaceae|g__Adlercreutzia|s__Adlercreutzia_equolifaciens	2|201174|84998|1643822|1643826|447020|446660	0	0	0	0	0	0	0	0	0	0	0.02852	0.00369	0.02331	0.04416	0.045	0.06281	0.05314	0.01832	0	0.00268	0.00842	0.00989	0.00829	0	0	0	0	0	0	0.0288	0.0066	6e-05	0.00043	0	0.0214	0.10787	0.10181	0.07799	0.02801	0	0	0	0	0	0	0	0	0
k__Bacteria|p__Actinobacteria|c__Coriobacteriia|o__Eggerthellales|f__Eggerthellaceae|g__Asaccharobacter	2|201174|84998|1643822|1643826|553372	0	0	0	0	0	0	0	0	0	0	0.00852	0.00163	0.01368	0.03126	0.01197	0.01641	0.01332	0.00662	0	0.00075	0.00127	0.00211	0.00137	0	0	0	0	0	0	0.00873	0.0009	0	0	0	0.00641	0.03375	0.03078	0.02489	0.00872	0	0	0	0	0	0	0	0	0
k__Bacteria|p__Actinobacteria|c__Coriobacteriia|o__Eggerthellales|f__Eggerthellaceae|g__Asaccharobacter|s__Asaccharobacter_celatus	2|201174|84998|1643822|1643826|553372|394340	0	0	0	0	0	0	0	0	0	0	0.00852	0.00163	0.01368	0.03126	0.01197	0.01641	0.01332	0.00662	0	0.00075	0.00127	0.00211	0.00137	0	0	0	0	0	0	0.00873	0.0009	0	0	0	0.00641	0.03375	0.03078	0.02489	0.00872	0	0	0	0	0	0	0	0	0
k__Bacteria|p__Actinobacteria|c__Coriobacteriia|o__Eggerthellales|f__Eggerthellaceae|g__Eggerthella	2|201174|84998|1643822|1643826|84111	0.00708	0.0135	0	0	0.01967	0.00632	9e-05	0	0	0	0.08527	0.00034	0.00732	0.00418	0.00111	0.00696	0.02217	0.06745	0.00703	0.00461	0.0207	0.00298	0.01202	0.01479	0.02568	0.00508	0.00201	0	0.00062	0	0.0035	0.00288	0.00161	0.00588	0.0028	0	0	0.00148	0.02845	0.00955	0.0106	0.00527	0.0595	0.02515	0.07896	0.01177	0.00686	0.00528
k__Bacteria|p__Actinobacteria|c__Coriobacteriia|o__Eggerthellales|f__Eggerthellaceae|g__Eggerthella|s__Eggerthella_lenta	2|201174|84998|1643822|1643826|84111|84112	0.00708	0.0135	0	0	0.01967	0.00632	9e-05	0	0	0	0.08527	0.00034	0.00732	0.00418	0.00111	0.00696	0.02217	0.06745	0.00703	0.00461	0.0207	0.00298	0.01202	0.01479	0.02568	0.00508	0.00201	0	0.00062	0	0.0035	0.00288	0.00161	0.00588	0.0028	0	0	0.00148	0.02845	0.00955	0.0106	0.00527	0.0595	0.02515	0.07896	0.01177	0.00686	0.00528
k__Bacteria|p__Actinobacteria|c__Coriobacteriia|o__Eggerthellales|f__Eggerthellaceae|g__Enterorhabdus	2|201174|84998|1643822|1643826|580024	0	0	0	0	0	0	0	0	0	0	0.00035	0	0	0.00037	0.00019	5e-05	0.0001	0	0	0	0	0	0	0	0	0	0	0	0	0	0	0	0	0	0	9e-05	0.00046	0.00033	0	0	0	0	0	0	0	0	0	0
k__Bacteria|p__Actinobacteria|c__Coriobacteriia|o__Eggerthellales|f__Eggerthellaceae|g__Enterorhabdus|s__Enterorhabdus_caecimuris	2|201174|84998|1643822|1643826|580024|671266	0	0	0	0	0	0	0	0	0	0	0.00035	0	0	0.00037	0.00019	5e-05	0.0001	0	0	0	0	0	0	0	0	0	0	0	0	0	0	0	0	0	0	9e-05	0.00046	0.00033	0	0	0	0	0	0	0	0	0	0
k__Bacteria|p__Actinobacteria|c__Coriobacteriia|o__Eggerthellales|f__Eggerthellaceae|g__Gordonibacter	2|201174|84998|1643822|1643826|644652	0.00021	0.00068	0	0	0.00165	0.00011	0	0	0	0	0.01986	0	0.00048	0.00129	0.0016	0.00011	0.00265	0.01285	0.00126	0.0006	0.00299	0.00013	0.00049	0.00115	0.00173	0	0	0	0	0.00307	0.00019	0	0	0.00045	0.00284	0.00205	0.0048	0.00106	0.01603	0.00099	0.00109	0.00064	0.02257	0.00945	0.0243	0.00085	0.0002	9e-05
k__Bacteria|p__Actinobacteria|c__Coriobacteriia|o__Eggerthellales|f__Eggerthellaceae|g__Gordonibacter|s__Gordonibacter_pamelaeae	2|201174|84998|1643822|1643826|644652|471189	0.00021	0.00068	0	0	0.00165	0.00011	0	0	0	0	0.01986	0	0.00048	0.00129	0.0016	0.00011	0.00265	0.01285	0.00126	0.0006	0.00299	0.00013	0.00049	0.00115	0.00173	0	0	0	0	0.00307	0.00019	0	0	0.00045	0.00284	0.00205	0.0048	0.00106	0.01603	0.00099	0.00109	0.00064	0.02257	0.00945	0.0243	0.00085	0.0002	9e-05
k__Bacteria|p__Actinobacteria|c__Coriobacteriia|o__Eggerthellales|f__Eggerthellaceae|g__Slackia	2|201174|84998|1643822|1643826|84108	0	0	0	0	0	0	0	0	0	0	0	0	0	0	0	0	0	0	0	0	0	0	0	0	0	0	0	0	0	0	0	0	0	0	0	0	0	0	0	0	0	0	0	0	0	0	0	0
k__Bacteria|p__Actinobacteria|c__Coriobacteriia|o__Eggerthellales|f__Eggerthellaceae|g__Slackia|s__Slackia_isoflavoniconvertens	2|201174|84998|1643822|1643826|84108|572010	0	0	0	0	0	0	0	0	0	0	0	0	0	0	0	0	0	0	0	0	0	0	0	0	0	0	0	0	0	0	0	0	0	0	0	0	0	0	0	0	0	0	0	0	0	0	0	0
k__Bacteria|p__Bacteroidetes	2|976	88.8309	82.5598	77.805	46.3779	79.9664	80.2925	81.7667	75.8014	81.7647	91.8893	80.7891	78.0345	54.4396	68.6655	56.6516	86.9976	80.994	83.6552	88.0014	90.1525	82.5023	84.6613	79.7045	23.8409	61.5175	80.7813	74.8394	90.5841	88.4706	62.4756	80.7818	91.4258	93.8186	86.2764	63.7517	70.0718	77.3149	61.4672	59.8904	71.608	75.9201	76.0512	79.5736	56.5637	33.9291	74.5617	74.436	87.3338
k__Bacteria|p__Bacteroidetes|c__Bacteroidetes_unclassified	2|976|	0	0	0	0	0	0	0	0	0	0	0	0	0	0	0	0	0	0	0	0	0	0	0	0	0	0	0	0	0	0	0	0	0	0	0	0	0	0	0	0	0	0	0	0.00126	0	0	0	0
k__Bacteria|p__Bacteroidetes|c__Bacteroidetes_unclassified|o__Bacteroidetes_unclassified	2|976||	0	0	0	0	0	0	0	0	0	0	0	0	0	0	0	0	0	0	0	0	0	0	0	0	0	0	0	0	0	0	0	0	0	0	0	0	0	0	0	0	0	0	0	0.00126	0	0	0	0
k__Bacteria|p__Bacteroidetes|c__Bacteroidetes_unclassified|o__Bacteroidetes_unclassified|f__Bacteroidetes_unclassified	2|976|||	0	0	0	0	0	0	0	0	0	0	0	0	0	0	0	0	0	0	0	0	0	0	0	0	0	0	0	0	0	0	0	0	0	0	0	0	0	0	0	0	0	0	0	0.00126	0	0	0	0
k__Bacteria|p__Bacteroidetes|c__Bacteroidetes_unclassified|o__Bacteroidetes_unclassified|f__Bacteroidetes_unclassified|g__Bacteroidetes_unclassified	2|976||||	0	0	0	0	0	0	0	0	0	0	0	0	0	0	0	0	0	0	0	0	0	0	0	0	0	0	0	0	0	0	0	0	0	0	0	0	0	0	0	0	0	0	0	0.00126	0	0	0	0
k__Bacteria|p__Bacteroidetes|c__Bacteroidetes_unclassified|o__Bacteroidetes_unclassified|f__Bacteroidetes_unclassified|g__Bacteroidetes_unclassified|s__Bacteroidetes_bacterium_oral_taxon_272	2|976|||||651591	0	0	0	0	0	0	0	0	0	0	0	0	0	0	0	0	0	0	0	0	0	0	0	0	0	0	0	0	0	0	0	0	0	0	0	0	0	0	0	0	0	0	0	0.00126	0	0	0	0
k__Bacteria|p__Bacteroidetes|c__Bacteroidia	2|976|200643	88.8309	82.5598	77.805	46.3779	79.9664	80.2925	81.7667	75.8014	81.7647	91.8893	80.7868	78.0345	54.4396	68.6655	56.6516	86.9976	80.994	83.6552	88.0014	90.1525	82.5023	84.6613	79.7045	23.8409	61.5175	80.7813	74.8394	90.5841	88.4706	62.4756	80.7818	91.4258	93.8186	86.2764	63.7517	70.0718	77.3149	61.4672	59.8904	71.608	75.9201	76.0512	79.5736	56.5624	33.9291	74.5617	74.436	87.3338
k__Bacteria|p__Bacteroidetes|c__Bacteroidia|o__Bacteroidales	2|976|200643|171549	88.8309	82.5598	77.805	46.3779	79.9664	80.2925	81.7667	75.8014	81.7647	91.8893	80.7868	78.0345	54.4396	68.6655	56.6516	86.9976	80.994	83.6552	88.0014	90.1525	82.5023	84.6613	79.7045	23.8409	61.5175	80.7813	74.8394	90.5841	88.4706	62.4756	80.7818	91.4258	93.8186	86.2764	63.7517	70.0718	77.3149	61.4672	59.8904	71.608	75.9201	76.0512	79.5736	56.5624	33.9291	74.5617	74.436	87.3338
k__Bacteria|p__Bacteroidetes|c__Bacteroidia|o__Bacteroidales|f__Bacteroidaceae	2|976|200643|171549|815	83.9095	72.851	74.9369	46.3033	76.1514	76.7852	76.8731	6.06529	81.7323	91.8474	70.3792	72.5186	43.241	63.0502	25.4313	84.2998	78.2298	81.5018	59.8326	4.21203	9.22476	47.7539	65.7218	19.9248	57.3828	63.072	65.6227	20.1868	12.3695	42.593	67.7563	17.3321	11.4588	28.7092	56.4348	52.6393	53.8296	40.5985	38.2203	56.4843	73.4101	72.5029	76.6016	44.5806	17.8421	37.1611	70.5734	84.7333
k__Bacteria|p__Bacteroidetes|c__Bacteroidia|o__Bacteroidales|f__Bacteroidaceae|g__Bacteroides	2|976|200643|171549|815|816	83.9095	72.851	74.9369	46.3033	76.1514	76.7852	76.8731	6.06529	81.7323	91.8474	70.3792	72.5186	43.241	63.0502	25.4313	84.2998	78.2298	81.5018	59.8326	4.21203	9.22476	47.7539	65.7218	19.9248	57.3828	63.072	65.6227	20.1868	12.3695	42.593	67.7563	17.3321	11.4588	28.7092	56.4348	52.6393	53.8296	40.5985	38.2203	56.4843	73.4101	72.5029	76.6016	44.5806	17.8421	37.1611	70.5734	84.7333
k__Bacteria|p__Bacteroidetes|c__Bacteroidia|o__Bacteroidales|f__Bacteroidaceae|g__Bacteroides|s__Bacteroides_caccae	2|976|200643|171549|815|816|47678	0.84019	4.09793	1.59066	0	0	0	0	0.28204	0	0	0	0.00544	0	0	2.90149	0	0	0	1.85705	0.2932	0.45685	0.763	0	0.23419	0.18329	2.20783	0.90056	0.17406	0.07907	0.87824	0.88536	1.0398	0.31617	4.99371	0.78756	0.32324	0.43136	0.44888	0.67021	2.44734	3.20938	3.67065	13.1528	0.00449	0	0	0.80315	0
k__Bacteria|p__Bacteroidetes|c__Bacteroidia|o__Bacteroidales|f__Bacteroidaceae|g__Bacteroides|s__Bacteroides_cellulosilyticus	2|976|200643|171549|815|816|246787	0.16192	0.02737	0.0004	0	0	0	0	0.0039	0	0	1.51081	0.12319	0.3896	0.5363	2.00665	11.1717	13.6378	10.3284	0.08001	0.03985	0.08714	0.17364	0.30107	0.06088	0.08503	0.00252	0.06493	0.00098	7e-05	0.07914	0	0.02152	0.00248	0.47404	0.00357	0.1673	0.20454	0.83978	2.48396	0.12701	0.20937	0.07061	0	0.60458	1.64972	2.90091	0.00249	0
k__Bacteria|p__Bacteroidetes|c__Bacteroidia|o__Bacteroidales|f__Bacteroidaceae|g__Bacteroides|s__Bacteroides_clarus	2|976|200643|171549|815|816|626929	0	0	0	0	0	0	0	0.00219	0	0	0	1.62781	0.89572	1.86462	0	0	0	0	0	0	0	0	0.26528	0.2208	0.77916	1.27701	0.64863	0	0	0	0	0	0	0	0.06796	5.22198	7.08484	10.8421	0	1.55236	0.40543	0.50755	0	0	0	0	0	0
k__Bacteria|p__Bacteroidetes|c__Bacteroidia|o__Bacteroidales|f__Bacteroidaceae|g__Bacteroides|s__Bacteroides_coprocola	2|976|200643|171549|815|816|310298	0.00033	0.00239	0	8.90483	0.00481	0	0	0.34896	0	0	0	3.86451	2.23743	3.29445	0	0	0	0	0	0	0	0	0.32685	0	0	0	0	4.60508	7.65133	13.8936	12.9964	0	0	0	0	0	0	0	0	0.00053	0	0	0	0	0	0	0	0
k__Bacteria|p__Bacteroidetes|c__Bacteroidia|o__Bacteroidales|f__Bacteroidaceae|g__Bacteroides|s__Bacteroides_coprophilus	2|976|200643|171549|815|816|387090	0	0	0.00015	0	3.64825	12.3792	0.00121	0.00067	0	0	0	0	0	0	0	0	0	0	0	0	0	0	0	0	0	0	0	0	0	0	0	0	0	0	0	0	0	0	0	0	0	0	0	0	0	0	0	0
k__Bacteria|p__Bacteroidetes|c__Bacteroidia|o__Bacteroidales|f__Bacteroidaceae|g__Bacteroides|s__Bacteroides_dorei	2|976|200643|171549|815|816|357276	0	0	0.00135	0	0	0	0	0.06251	68.779	53.0771	0.00312	0.01867	0.00108	0.00013	0.00139	0	0	0	0	0.00021	0.00043	0.00029	0.35068	1.82679	10.8013	7.1567	9.03909	0.67018	0.25015	1.53247	20.1627	0.07555	0.06659	1.58111	5.98877	1.37256	2.70636	1.95681	0.20954	0	0.00046	0.00021	0	0.025	0.00048	0.001	0.01039	0
k__Bacteria|p__Bacteroidetes|c__Bacteroidia|o__Bacteroidales|f__Bacteroidaceae|g__Bacteroides|s__Bacteroides_eggerthii	2|976|200643|171549|815|816|28111	0	0	0	0	0	0	0	0.03607	0	0.00024	0	0	0	0	0	0	0	0	0	0.00284	1.03764	0.00116	0	1.29043	2.81979	12.3796	11.1171	0.22687	0.00216	0.33769	8.37491	4.66549	0.06327	0.02693	0	0	0	0	6.81507	0	0	0	0	0	0	0	0	0
k__Bacteria|p__Bacteroidetes|c__Bacteroidia|o__Bacteroidales|f__Bacteroidaceae|g__Bacteroides|s__Bacteroides_faecichinchillae	2|976|200643|171549|815|816|871325	0	0	0	0	0	0	0	0	0	0	0	0	0	0	0	0	0	0	0	0	0	0	0	0	0	0	0	0	0	0	0	0	0	0	0	0.00068	0.00239	0	0	0	0	0	0	0	0	0	0	0
k__Bacteria|p__Bacteroidetes|c__Bacteroidia|o__Bacteroidales|f__Bacteroidaceae|g__Bacteroides|s__Bacteroides_faecis	2|976|200643|171549|815|816|674529	0	0	0	0	0	0	0	0	0	0	0	0	0	0	0	0	0	0	0	0	0	0	0	0	0	0	0	0	0	0	0	0	0	0	0	0	0	0.00086	0	0	0	0	0	0	0	0	0	0
k__Bacteria|p__Bacteroidetes|c__Bacteroidia|o__Bacteroidales|f__Bacteroidaceae|g__Bacteroides|s__Bacteroides_finegoldii	2|976|200643|171549|815|816|338188	0	0	0	0	0	0	0	0.00607	0	0	0	0.01631	0.01128	0.05078	0	0	0	0	0	0	0	0	1.25405	0	0	0	0	0.31304	0.01566	0.84862	3.15168	0.00964	0.01227	0.00254	0.00018	0	0	0	2.9279	0	0	0	0	0	0	0	0	0
k__Bacteria|p__Bacteroidetes|c__Bacteroidia|o__Bacteroidales|f__Bacteroidaceae|g__Bacteroides|s__Bacteroides_fluxus	2|976|200643|171549|815|816|626930	0	0	0	0	0	0	0	0	0	0	0	0	0	0	0	0	0	0	0	0	0	0	0	0	0	0	0	0	0	0	0	0	0	0	0	0	0	0	1.26069	0	0	0	0	0	0	0	0	0
k__Bacteria|p__Bacteroidetes|c__Bacteroidia|o__Bacteroidales|f__Bacteroidaceae|g__Bacteroides|s__Bacteroides_fragilis	2|976|200643|171549|815|816|817	6.23638	5.33043	3.34305	0.13324	0.00469	0.01598	0	0.26651	12.938	38.3863	1.96134	0.01296	0.10408	0.10582	4.64535	2.33306	2.65606	1.27923	0	0.02917	0.05872	0.08188	0.06978	0	0.00229	0.00557	0.00402	0.01062	0	0	0.03011	0	0	0	0.09571	0.00181	0.01195	0.19088	0	0.30784	0.00165	0	0.57677	1.3814	0.29149	4.16848	0.4971	8.2719
k__Bacteria|p__Bacteroidetes|c__Bacteroidia|o__Bacteroidales|f__Bacteroidaceae|g__Bacteroides|s__Bacteroides_galacturonicus	2|976|200643|171549|815|816|384639	0	0	0	0	0.00567	0	0	0	0	0	0	0	0	0	0	0	0	0	0	0	0	0	0	0	0	0	0	0	0	0	0	0.00018	0	0	0	0	0	0	0	0.00067	0.00207	0.0027	0	0	0	0	0	0
k__Bacteria|p__Bacteroidetes|c__Bacteroidia|o__Bacteroidales|f__Bacteroidaceae|g__Bacteroides|s__Bacteroides_intestinalis	2|976|200643|171549|815|816|329854	0	0	0	0	0.0006	0	0	0.0173	0	0	0	0.28422	0.09796	0.15662	0.10176	0	0	0	0.00104	0.00142	0.26802	0.00535	0	0.09201	0.02595	0.41011	0.2214	0.05911	0.00243	0.12817	0.04108	0.02378	0	0.02178	0.25211	0.17122	0.92196	1.19297	0.16174	0.03479	0	0	0	0.38112	0.20453	1.7568	0.00141	0.01376
k__Bacteria|p__Bacteroidetes|c__Bacteroidia|o__Bacteroidales|f__Bacteroidaceae|g__Bacteroides|s__Bacteroides_massiliensis	2|976|200643|171549|815|816|204516	0	0	0.00367	0	0	0	0	1.30627	0	0	0.00012	1.6688	0.47549	0.43831	0.24512	0	0	0	0	0	0	0	5.74787	0	0	0	0	1.41808	0.50923	3.56286	6.49238	0.77255	0.50847	1.40692	2.8189	2.21415	4.81509	3.27335	4.51848	0.01305	0	0.06439	0	0.06439	0.0205	0.31465	6.08948	0
k__Bacteria|p__Bacteroidetes|c__Bacteroidia|o__Bacteroidales|f__Bacteroidaceae|g__Bacteroides|s__Bacteroides_nordii	2|976|200643|171549|815|816|291645	0.01286	0.01864	0.0001	0	0	0	0	0.00033	0	0	0.03471	0.00528	0.01883	0.03105	0	0.02602	0.04717	0.01383	0	0.00011	0.00093	0.00427	0.0512	0.00827	0.014	0.12177	0.06471	0.00172	0	0.00472	0.00234	0.00662	0.00165	0.00279	0.00106	0.00085	0.00233	0.00116	0	0.00309	0.00099	0.00131	0	0.00148	0.001	0.0156	0	0
k__Bacteria|p__Bacteroidetes|c__Bacteroidia|o__Bacteroidales|f__Bacteroidaceae|g__Bacteroides|s__Bacteroides_oleiciplenus	2|976|200643|171549|815|816|626931	0	0	0	0	0	0	0	0	0	0	0	0	0	0	0	0	0	0	0	0	0	0	0	0	0	0	0	0	0	0	0	0	0	0	0	0	0	0	0	0	0	0	0	0	0	0	0	0
k__Bacteria|p__Bacteroidetes|c__Bacteroidia|o__Bacteroidales|f__Bacteroidaceae|g__Bacteroides|s__Bacteroides_ovatus	2|976|200643|171549|815|816|28116	0.12263	0.0763	0.01238	0.00045	3.54042	1.63095	2.53986	0.00548	0.00076	0.35538	12.5495	0.06891	0.38669	0.1437	0.19527	2.12003	3.77267	7.9008	0.30207	0.17309	0.52491	2.53769	0.31512	0	0	0.00075	0	0.44183	0.0348	1.85136	2.72506	0.09448	0.04694	0.00598	3.19244	0.82581	1.17978	0.16299	0.17686	0.32293	2.42931	1.48124	0	0.15989	0.08063	0.42181	0.00092	10.3752
k__Bacteria|p__Bacteroidetes|c__Bacteroidia|o__Bacteroidales|f__Bacteroidaceae|g__Bacteroides|s__Bacteroides_plebeius	2|976|200643|171549|815|816|310297	0.00077	0.00864	0	0.002	0.41362	0.28276	0	0.90684	0	0	0	42.4359	15.3839	31.3563	2.45567	0	0.00288	0	31.6907	2.02894	2.19663	16.8828	0	0	0	0	0	1.72842	1.61298	4.03232	0	4.24366	5.36847	0.13432	0	0	0	0	0	0	0	0	0	0.02044	0	0.22164	0	0.00133
k__Bacteria|p__Bacteroidetes|c__Bacteroidia|o__Bacteroidales|f__Bacteroidaceae|g__Bacteroides|s__Bacteroides_pyogenes	2|976|200643|171549|815|816|310300	0	0	0	0	0	0	0	0	0	0	0	0	0	0	0	0	0	0	0	0	0	0	0	0	0	0	0	0	0	0	0	0	0	0	0	0	0	0	0	0	0	0	0	0	0	0	0	0
k__Bacteria|p__Bacteroidetes|c__Bacteroidia|o__Bacteroidales|f__Bacteroidaceae|g__Bacteroides|s__Bacteroides_salyersiae	2|976|200643|171549|815|816|291644	0	0.0007	0	0	6e-05	0	0	0	0	0	0	0.07114	0.90002	0.15145	0.0034	0	0	0	0.18017	0	0	0.02029	0.21767	0	0	0	0	0	0	0	0	0	0	0	0.02057	1.14158	1.64584	1.82251	0	0.27677	0.17855	0.42282	0	0.00145	0.00118	0.00624	0.39562	0
k__Bacteria|p__Bacteroidetes|c__Bacteroidia|o__Bacteroidales|f__Bacteroidaceae|g__Bacteroides|s__Bacteroides_sartorii	2|976|200643|171549|815|816|671267	0	0	0	0	0	0	0	0	0	0	0	0	0	0.00073	0	0	0	0	0	0	0	0	0	0	0	0	0	0	0	0	0	0	0	0	0	0	0	0	0	0	0	0	0	0	0	0	0	0
k__Bacteria|p__Bacteroidetes|c__Bacteroidia|o__Bacteroidales|f__Bacteroidaceae|g__Bacteroides|s__Bacteroides_sp_43_108	2|976|200643|171549|815|816|1896974	0	0	0	0	0	0	0	0	0	0	0	0	0	0	0	0	0	0	0	0	0	0	0	0	0	0	0	0	0	0	0	0	0	0	0	0	0	0	0	0	0	0	0	0	0	0	0	0
k__Bacteria|p__Bacteroidetes|c__Bacteroidia|o__Bacteroidales|f__Bacteroidaceae|g__Bacteroides|s__Bacteroides_sp_CAG_462	2|976|200643|171549|815|816|1262740	0	0	0	0	0	0	0	0	0	0	0	0	0	0	0	0	0	0	0	0	0	0	0	0	0	0	0	0	0	0	0	0	0	0	0	0	0	0	0	0	0	0	0	0	0	0	0	0
k__Bacteria|p__Bacteroidetes|c__Bacteroidia|o__Bacteroidales|f__Bacteroidaceae|g__Bacteroides|s__Bacteroides_sp_CAG_633	2|976|200643|171549|815|816|1262744	0	0	0	0	0	0	0	0	0	0	0	0	0	0	0	0	0	0	0	0	0	0	0	0	0	0	0	0	0	0	0	0	0	0	0	0	0	0	0	0	0	0	0	0	0	0	0	0
k__Bacteria|p__Bacteroidetes|c__Bacteroidia|o__Bacteroidales|f__Bacteroidaceae|g__Bacteroides|s__Bacteroides_sp_D2	2|976|200643|171549|815|816|556259	0	0	0	0	0	0	0	0	0	0	0	0	0	0	0	0	0	0	0	0	0	0	0.00063	0	0	0	0	0	0	0	0	0	0	0	0	0	0	0.00173	0	0	0	0	0	0	0	0	0	0
k__Bacteria|p__Bacteroidetes|c__Bacteroidia|o__Bacteroidales|f__Bacteroidaceae|g__Bacteroides|s__Bacteroides_sp_OM05_12	2|976|200643|171549|815|816|2292283	0	0	0	0	0	0	0	0	0	0	0	0	0	0	0	0	0	0	0	0	0	0	0.00441	0	0	0	0	0	0	0	0.60643	0.06422	0.03453	0.24111	0	0.12333	0.62797	0.41332	0	0	0	0	0	0	0	0	0	0
k__Bacteria|p__Bacteroidetes|c__Bacteroidia|o__Bacteroidales|f__Bacteroidaceae|g__Bacteroides|s__Bacteroides_sp_OM08_11	2|976|200643|171549|815|816|2292284	0	0	0	0	0	0	0	0	0	0	0	0	0	0	0	0	0	0	0	0	0	0	0	0	0	0	0	0	0	0	0	0.00209	0	0.00287	0	0	0	0	0	0	0	0	0	0	0	0	0	0
k__Bacteria|p__Bacteroidetes|c__Bacteroidia|o__Bacteroidales|f__Bacteroidaceae|g__Bacteroides|s__Bacteroides_stercorirosoris	2|976|200643|171549|815|816|871324	0	0	0	0	0	0	0	0	0	0	0	0	0.00041	0.00036	0	0	0	0	0	0	0	0	0	0	0	0	0	0	0	0	0	0	0	0	0	0	0	0	0	0	0	0	0	0	0	0	0	0
k__Bacteria|p__Bacteroidetes|c__Bacteroidia|o__Bacteroidales|f__Bacteroidaceae|g__Bacteroides|s__Bacteroides_stercoris	2|976|200643|171549|815|816|46506	30.889	38.9095	36.5617	4.62207	38.9006	39.7286	52.0233	0.94427	0.00057	0.00098	0.00236	0.01622	0	0	5.97244	18.7991	7.405	8.7514	7.00882	0.29192	0.34865	6.16354	30.6049	0.00621	0.00263	0.0023	0.00446	0.45168	0.05223	1.43165	0	0.78961	0.66348	0.34031	9.91036	0.00279	0.00427	0.00232	3.87326	28.2161	11.0143	18.7092	0.00116	0.68404	0.63289	11.0991	20.3036	12.7956
k__Bacteria|p__Bacteroidetes|c__Bacteroidia|o__Bacteroidales|f__Bacteroidaceae|g__Bacteroides|s__Bacteroides_thetaiotaomicron	2|976|200643|171549|815|816|818	3.15865	1.36917	1.53787	2.22006	4.80346	3.57874	10.5222	0.09584	0.00629	0.01181	2.4223	0.7107	3.99477	0.60949	0.59573	12.2355	16.7727	6.19211	0.43689	0.02957	1.99822	2.00545	0.91709	0.2417	1.39125	3.91103	2.91018	0.89079	0.13506	1.04023	1.7135	0.5851	0.44284	1.52724	1.94733	2.66861	1.52658	1.66417	2.63443	0.11965	0.60667	1.14014	0	15.6429	1.64104	4.19375	1.67322	3.27973
k__Bacteria|p__Bacteroidetes|c__Bacteroidia|o__Bacteroidales|f__Bacteroidaceae|g__Bacteroides|s__Bacteroides_uniformis	2|976|200643|171549|815|816|820	9.76156	8.10811	0.44583	0.00059	5.78245	2.13585	2.05895	0.44698	0.00271	0.01114	14.7548	6.37764	5.57841	8.31306	1.82122	1.97167	7.86511	25.2101	6.01113	0.19988	0.23254	0.92788	4.20999	5.96562	6.25716	7.45086	14.0605	1.95762	0.25511	2.83927	10.4311	0.46526	0.22496	3.57457	11.8801	11.5864	11.4697	6.21532	1.56903	8.86514	16.5182	3.11341	0.00197	4.41277	2.63119	1.88739	1.25002	5.065
k__Bacteria|p__Bacteroidetes|c__Bacteroidia|o__Bacteroidales|f__Bacteroidaceae|g__Bacteroides|s__Bacteroides_vulgatus	2|976|200643|171549|815|816|821	32.4935	14.4076	31.3206	30.2461	19.0468	17.0331	9.7275	1.32909	0.00499	0.00374	32.5766	14.5997	11.7225	13.4293	4.44252	35.6427	26.0704	21.8258	12.0158	1.0582	1.41858	17.7158	20.8571	8.35203	31.6453	18.8101	19.0491	6.90351	1.73875	8.8097	0.00757	2.77845	3.42198	12.5753	18.3219	22.473	18.9853	8.6755	10.3985	12.9889	37.5884	41.566	62.7542	20.5323	10.4973	8.60219	37.7922	44.6958
k__Bacteria|p__Bacteroidetes|c__Bacteroidia|o__Bacteroidales|f__Bacteroidaceae|g__Bacteroides|s__Bacteroides_xylanisolvens	2|976|200643|171549|815|816|371601	0.23169	0.49419	0.11915	0.17391	0	0	0	0.00397	0	0.00073	4.56356	0.61121	1.04281	2.56774	0.04334	0	0	0.00019	0.24887	0.06363	0.59551	0.47087	0.2281	1.6259	3.37573	9.33583	7.53787	0.33323	0.03047	1.32305	0.1357	1.69415	0.28471	1.79766	1.14637	4.34406	2.20927	2.89391	0.52066	1.2081	1.24541	1.75268	0.11463	0.66435	0.1902	1.57152	1.75391	0.23497
k__Bacteria|p__Bacteroidetes|c__Bacteroidia|o__Bacteroidales|f__Bacteroidales_unclassified	2|976|200643|171549|	0	0	0	0	0	0	0	0	0	0	0	0	0	0	0	0	0	0	0	0	0	0	0	0	0	0	0	0	0	0	0	0	0	0	0	0	0	0	0	0	0	0	0	0	0	0	0	0
k__Bacteria|p__Bacteroidetes|c__Bacteroidia|o__Bacteroidales|f__Bacteroidales_unclassified|g__Bacteroidales_unclassified	2|976|200643|171549||	0	0	0	0	0	0	0	0	0	0	0	0	0	0	0	0	0	0	0	0	0	0	0	0	0	0	0	0	0	0	0	0	0	0	0	0	0	0	0	0	0	0	0	0	0	0	0	0
k__Bacteria|p__Bacteroidetes|c__Bacteroidia|o__Bacteroidales|f__Bacteroidales_unclassified|g__Bacteroidales_unclassified|s__Bacteroidales_bacterium_KA00251	2|976|200643|171549|||1497953	0	0	0	0	0	0	0	0	0	0	0	0	0	0	0	0	0	0	0	0	0	0	0	0	0	0	0	0	0	0	0	0	0	0	0	0	0	0	0	0	0	0	0	0	0	0	0	0
k__Bacteria|p__Bacteroidetes|c__Bacteroidia|o__Bacteroidales|f__Barnesiellaceae	2|976|200643|171549|2005519	0	0	0	0	0	0	0	0.01361	0	0	0	0	0	0	4.80184	0	0	0	0	0.04835	0.15667	0.41112	0	0	0	0	0	0	0	0	0.70545	0	0	0	0	1.60842	0.86049	0.23181	0.71412	0	0	0	0	0	0	0	0	0
k__Bacteria|p__Bacteroidetes|c__Bacteroidia|o__Bacteroidales|f__Barnesiellaceae|g__Barnesiella	2|976|200643|171549|2005519|397864	0	0	0	0	0	0	0	0.01136	0	0	0	0	0	0	4.42703	0	0	0	0	0.04835	0.15667	0.41112	0	0	0	0	0	0	0	0	0.70545	0	0	0	0	1.57114	0.82997	0.21346	0.03695	0	0	0	0	0	0	0	0	0
k__Bacteria|p__Bacteroidetes|c__Bacteroidia|o__Bacteroidales|f__Barnesiellaceae|g__Barnesiella|s__Barnesiella_intestinihominis	2|976|200643|171549|2005519|397864|487174	0	0	0	0	0	0	0	0.01136	0	0	0	0	0	0	4.42703	0	0	0	0	0.04835	0.15667	0.41112	0	0	0	0	0	0	0	0	0.70545	0	0	0	0	1.57114	0.82997	0.21346	0.03695	0	0	0	0	0	0	0	0	0
k__Bacteria|p__Bacteroidetes|c__Bacteroidia|o__Bacteroidales|f__Barnesiellaceae|g__Coprobacter	2|976|200643|171549|2005519|1348911	0	0	0	0	0	0	0	0.00225	0	0	0	0	0	0	0.37481	0	0	0	0	0	0	0	0	0	0	0	0	0	0	0	0	0	0	0	0	0.03728	0.03052	0.01834	0.67716	0	0	0	0	0	0	0	0	0
k__Bacteria|p__Bacteroidetes|c__Bacteroidia|o__Bacteroidales|f__Barnesiellaceae|g__Coprobacter|s__Coprobacter_fastidiosus	2|976|200643|171549|2005519|1348911|1099853	0	0	0	0	0	0	0	0	0	0	0	0	0	0	0.19528	0	0	0	0	0	0	0	0	0	0	0	0	0	0	0	0	0	0	0	0	0	0	0	0.03672	0	0	0	0	0	0	0	0	0
k__Bacteria|p__Bacteroidetes|c__Bacteroidia|o__Bacteroidales|f__Barnesiellaceae|g__Coprobacter|s__Coprobacter_secundus	2|976|200643|171549|2005519|1348911|1501392	0	0	0	0	0	0	0	0.00225	0	0	0	0	0	0	0.17952	0	0	0	0	0	0	0	0	0	0	0	0	0	0	0	0	0	0	0	0	0.03728	0.03052	0.01834	0.64045	0	0	0	0	0	0	0	0	0
k__Bacteria|p__Bacteroidetes|c__Bacteroidia|o__Bacteroidales|f__Odoribacteraceae	2|976|200643|171549|1853231	0.63763	0.4698	0.00819	0	0.97745	0.79021	0.02999	0.11312	0	0	0	0.65382	1.27722	1.60143	1.94411	0	0	0	0.07881	0.13962	0.48571	3.13961	0.45146	0.14686	0.42812	3.30591	1.33522	1.01202	0.00492	2.35416	1.61658	0.59089	0.21178	0.20012	2.29523	2.07053	1.80615	2.45279	1.98403	3.19159	0	0	0.02677	2.13529	1.30188	2.4147	0.47324	0.08661
k__Bacteria|p__Bacteroidetes|c__Bacteroidia|o__Bacteroidales|f__Odoribacteraceae|g__Butyricimonas	2|976|200643|171549|1853231|574697	0.63763	0.4698	0.00819	0	0	0	0	0.06242	0	0	0	0.65382	1.27722	1.60143	0.81874	0	0	0	0.07881	0.01331	0.03379	0.57071	0.45146	0.06128	0.12989	0.56604	0.19147	0.45876	0.00049	0.5262	0.23738	0.42995	0.18618	0.18101	1.27604	0.46777	0.27957	1.22176	1.17146	3.19159	0	0	0	1.21962	0.90551	0.78035	0.12287	0.08661
k__Bacteria|p__Bacteroidetes|c__Bacteroidia|o__Bacteroidales|f__Odoribacteraceae|g__Butyricimonas|s__Butyricimonas_synergistica	2|976|200643|171549|1853231|574697|544644	4e-05	0	0	0	0	0	0	0.02246	0	0	0	0.0419	0.11723	0.04056	0.27915	0	0	0	0.00032	0.00897	0.02211	0.42506	0	0.05334	0.11204	0.49075	0.1704	0.14665	0.00011	0.15048	0	0.0052	0.00128	0.0018	0	0	0	8e-05	0.52192	0.00665	0	0	0	0.00851	0.00612	0.00138	0	0.00023
k__Bacteria|p__Bacteroidetes|c__Bacteroidia|o__Bacteroidales|f__Odoribacteraceae|g__Butyricimonas|s__Butyricimonas_virosa	2|976|200643|171549|1853231|574697|544645	0.63758	0.4698	0.00819	0	0	0	0	0.03996	0	0	0	0.61192	1.15999	1.56087	0.5396	0	0	0	0.07849	0.00434	0.01168	0.14566	0.45146	0.00795	0.01785	0.07528	0.02107	0.31211	0.00038	0.37571	0.23738	0.42476	0.1849	0.17921	1.27604	0.46777	0.27957	1.22168	0.64954	3.18494	0	0	0	1.21111	0.89939	0.77896	0.12287	0.08637
k__Bacteria|p__Bacteroidetes|c__Bacteroidia|o__Bacteroidales|f__Odoribacteraceae|g__Odoribacter	2|976|200643|171549|1853231|283168	0	0	0	0	0.97745	0.79021	0.02999	0.0507	0	0	0	0	0	0	1.12537	0	0	0	0	0.12631	0.45192	2.56889	0	0.08558	0.29823	2.73988	1.14375	0.55326	0.00443	1.82796	1.3792	0.16094	0.0256	0.01911	1.01919	1.60276	1.52659	1.23104	0.81257	0	0	0	0.02677	0.91567	0.39637	1.63435	0.35038	0
k__Bacteria|p__Bacteroidetes|c__Bacteroidia|o__Bacteroidales|f__Odoribacteraceae|g__Odoribacter|s__Odoribacter_splanchnicus	2|976|200643|171549|1853231|283168|28118	0	0	0	0	0.97745	0.79021	0.02999	0.0507	0	0	0	0	0	0	1.12537	0	0	0	0	0.12631	0.45192	2.56889	0	0.08558	0.29823	2.73988	1.14375	0.55326	0.00443	1.82796	1.3792	0.16094	0.0256	0.01911	1.01919	1.60276	1.52659	1.23104	0.81257	0	0	0	0.02677	0.91567	0.39637	1.63435	0.35038	0
k__Bacteria|p__Bacteroidetes|c__Bacteroidia|o__Bacteroidales|f__Porphyromonadaceae	2|976|200643|171549|171551	0	0	0	0	0	0	0	0	0	0	0	0	0	0	0	0	0	0	0	0	0	0.0006	0	0	0	0	0	0	0.00129	0	0	0	0	0.00464	0	0	0	0	0	0.0868	0	0	0	0	0	0	0	0
k__Bacteria|p__Bacteroidetes|c__Bacteroidia|o__Bacteroidales|f__Porphyromonadaceae|g__Porphyromonas	2|976|200643|171549|171551|836	0	0	0	0	0	0	0	0	0	0	0	0	0	0	0	0	0	0	0	0	0	0	0	0	0	0	0	0	0.00129	0	0	0	0	0.00464	0	0	0	0	0	0	0	0	0	0	0	0	0	0
k__Bacteria|p__Bacteroidetes|c__Bacteroidia|o__Bacteroidales|f__Porphyromonadaceae|g__Porphyromonas|s__Porphyromonas_asaccharolytica	2|976|200643|171549|171551|836|28123	0	0	0	0	0	0	0	0	0	0	0	0	0	0	0	0	0	0	0	0	0	0	0	0	0	0	0	0	0	0	0	0	0	0	0	0	0	0	0	0	0	0	0	0	0	0	0	0
k__Bacteria|p__Bacteroidetes|c__Bacteroidia|o__Bacteroidales|f__Porphyromonadaceae|g__Porphyromonas|s__Porphyromonas_gingivalis	2|976|200643|171549|171551|836|837	0	0	0	0	0	0	0	0	0	0	0	0	0	0	0	0	0	0	0	0	0	0	0	0	0	0	0	0	0.00129	0	0	0	0	0	0	0	0	0	0	0	0	0	0	0	0	0	0	0
k__Bacteria|p__Bacteroidetes|c__Bacteroidia|o__Bacteroidales|f__Porphyromonadaceae|g__Porphyromonas|s__Porphyromonas_sp_HMSC065F10	2|976|200643|171549|171551|836|1739394	0	0	0	0	0	0	0	0	0	0	0	0	0	0	0	0	0	0	0	0	0	0	0	0	0	0	0	0	0	0	0	0	0	0.00464	0	0	0	0	0	0	0	0	0	0	0	0	0	0
k__Bacteria|p__Bacteroidetes|c__Bacteroidia|o__Bacteroidales|f__Porphyromonadaceae|g__Porphyromonas|s__Porphyromonas_uenonis	2|976|200643|171549|171551|836|281920	0	0	0	0	0	0	0	0	0	0	0	0	0	0	0	0	0	0	0	0	0	0	0	0	0	0	0	0	0	0	0	0	0	0	0	0	0	0	0	0	0	0	0	0	0	0	0	0
k__Bacteria|p__Bacteroidetes|c__Bacteroidia|o__Bacteroidales|f__Porphyromonadaceae|g__Sanguibacteroides	2|976|200643|171549|171551|1635148	0	0	0	0	0	0	0	0	0	0	0	0	0	0	0	0	0	0	0	0	0	0.0006	0	0	0	0	0	0	0	0	0	0	0	0	0	0	0	0	0	0.0868	0	0	0	0	0	0	0	0
k__Bacteria|p__Bacteroidetes|c__Bacteroidia|o__Bacteroidales|f__Porphyromonadaceae|g__Sanguibacteroides|s__Sanguibacteroides_justesenii	2|976|200643|171549|171551|1635148|1547597	0	0	0	0	0	0	0	0	0	0	0	0	0	0	0	0	0	0	0	0	0	0.0006	0	0	0	0	0	0	0	0	0	0	0	0	0	0	0	0	0	0.0868	0	0	0	0	0	0	0	0
k__Bacteria|p__Bacteroidetes|c__Bacteroidia|o__Bacteroidales|f__Prevotellaceae	2|976|200643|171549|171552	0.00112	0.00896	0.02245	0.01114	0.00508	0.00193	0.01507	68.6588	0.00039	0.00065	0.00108	0.01856	0.00625	0.00064	3.63954	0	0.00203	0.00035	24.8621	84.207	66.8553	25.0703	0.5509	0	0.00016	0.0002	0.00097	64.8347	75.9439	6.50231	0.02722	70.8468	80.0762	55.9462	0.00182	0	0.00021	0.00014	3.59059	0.02217	0	0	2.31901	0.02295	0.0343	0.00374	0.01285	0.01214
k__Bacteria|p__Bacteroidetes|c__Bacteroidia|o__Bacteroidales|f__Prevotellaceae|g__Alloprevotella	2|976|200643|171549|171552|1283313	0	0	0	0	0	0	0	0	0	0	0	0	0	0	0	0	0	0	0	0	0	0	0	0	0	0	0	0	0	0	0	0	0	0	0	0	0	0	0	0	0	0	0	0	0	0	0	0
k__Bacteria|p__Bacteroidetes|c__Bacteroidia|o__Bacteroidales|f__Prevotellaceae|g__Alloprevotella|s__Alloprevotella_tannerae	2|976|200643|171549|171552|1283313|76122	0	0	0	0	0	0	0	0	0	0	0	0	0	0	0	0	0	0	0	0	0	0	0	0	0	0	0	0	0	0	0	0	0	0	0	0	0	0	0	0	0	0	0	0	0	0	0	0
k__Bacteria|p__Bacteroidetes|c__Bacteroidia|o__Bacteroidales|f__Prevotellaceae|g__Paraprevotella	2|976|200643|171549|171552|577309	0	0	0	0	0	0	0	0.04846	0	0	0	0	0	0	0	0	0	0	0.62179	0	0	0	0.547	0	0	0	0	0	0	0	0	0.11674	0.12062	0.02975	0	0	0	0	0	0	0	0	0	0	0	0	0	0
k__Bacteria|p__Bacteroidetes|c__Bacteroidia|o__Bacteroidales|f__Prevotellaceae|g__Paraprevotella|s__Paraprevotella_clara	2|976|200643|171549|171552|577309|454154	0	0	0	0	0	0	0	0.00443	0	0	0	0	0	0	0	0	0	0	0	0	0	0	0.21968	0	0	0	0	0	0	0	0	0.04495	0.0501	0.01351	0	0	0	0	0	0	0	0	0	0	0	0	0	0
k__Bacteria|p__Bacteroidetes|c__Bacteroidia|o__Bacteroidales|f__Prevotellaceae|g__Paraprevotella|s__Paraprevotella_xylaniphila	2|976|200643|171549|171552|577309|454155	0	0	0	0	0	0	0	0.04403	0	0	0	0	0	0	0	0	0	0	0.62179	0	0	0	0.32732	0	0	0	0	0	0	0	0	0.07179	0.07052	0.01623	0	0	0	0	0	0	0	0	0	0	0	0	0	0
k__Bacteria|p__Bacteroidetes|c__Bacteroidia|o__Bacteroidales|f__Prevotellaceae|g__Prevotella	2|976|200643|171549|171552|838	0.00112	0.00896	0.02245	0.01114	0.00508	0.00193	0.01507	68.6104	0.00039	0.00065	0.00108	0.01856	0.00625	0.00064	3.63954	0	0.00203	0.00035	24.2403	84.207	66.8553	25.0703	0.0039	0	0.00016	0.0002	0.00097	64.8347	75.9439	6.50231	0.02722	70.7301	79.9556	55.9164	0.00182	0	0.00021	0.00014	3.59059	0.02217	0	0	2.31901	0.02295	0.0343	0.00374	0.01285	0.01214
k__Bacteria|p__Bacteroidetes|c__Bacteroidia|o__Bacteroidales|f__Prevotellaceae|g__Prevotella|s__Prevotella_bivia	2|976|200643|171549|171552|838|28125	0	0	0	0	0	0	0	0	0	0	0	0	0	0	0.02807	0	0	0	0	0	0	0	0	0	0	0	0	0	0	0	0.01574	0	0	0.00039	0	0	0	0	0	0.02217	0	0	0.01762	0	0	0.00159	0.00429	0.00734
k__Bacteria|p__Bacteroidetes|c__Bacteroidia|o__Bacteroidales|f__Prevotellaceae|g__Prevotella|s__Prevotella_buccae	2|976|200643|171549|171552|838|28126	0	0	0	0	0	0	0	7e-05	0	0	0	0	0	0	0	0	0	0	0	0	0	0	0	0	0	0	0	0	0	0	0	0	0	0	0	0	0	0	0	0	0	0	2.26427	0	0.01834	0	0	0
k__Bacteria|p__Bacteroidetes|c__Bacteroidia|o__Bacteroidales|f__Prevotellaceae|g__Prevotella|s__Prevotella_buccalis	2|976|200643|171549|171552|838|28127	0	0	0	0.0052	0	0	0	0	0	0	0	0.00042	0.00067	0	0	0	0	0	0	0	0	0	0	0	0	0	0	0	0	0	0	0	0	0.00272	0	0	0	0	0	0	0	0	0	0	0	0	0	0
k__Bacteria|p__Bacteroidetes|c__Bacteroidia|o__Bacteroidales|f__Prevotellaceae|g__Prevotella|s__Prevotella_colorans	2|976|200643|171549|171552|838|1703337	0	0	0	0	0	0	0	0	0	0	0	0	0	0	0	0	0	0	0	0	0	0	0	0	0	0	0	0	0	0	0	0	0	0	0	0	0	0	0	0	0	0	0	0	0	0	0	0
k__Bacteria|p__Bacteroidetes|c__Bacteroidia|o__Bacteroidales|f__Prevotellaceae|g__Prevotella|s__Prevotella_copri	2|976|200643|171549|171552|838|165179	0	0	0.01402	0	0.00353	0.00176	0.00243	54.8047	0.00015	0.00065	0.00108	0.00061	0.00558	0.00064	3.56331	0	0	0.00035	0.00013	83.4444	65.4776	10.9141	0.0039	0	0.00016	0.00011	0.00097	64.8303	75.9439	6.50169	0	57.0271	68.3621	25.7259	0.00059	0	0.00021	0.00014	0.00083	0	0	0	0.00318	0.00183	0.00163	0.00041	0.00018	0.00234
k__Bacteria|p__Bacteroidetes|c__Bacteroidia|o__Bacteroidales|f__Prevotellaceae|g__Prevotella|s__Prevotella_corporis	2|976|200643|171549|171552|838|28128	0	0	0	0	0	0	0	0	0	0	0	0	0	0	0.00019	0	0	0	0	0	0	0	0	0	0	0	0	0	0	0	0	0	0	0	0	0	0	0	0	0	0	0	0	0	0	0.00174	0	0
k__Bacteria|p__Bacteroidetes|c__Bacteroidia|o__Bacteroidales|f__Prevotellaceae|g__Prevotella|s__Prevotella_denticola	2|976|200643|171549|171552|838|28129	0	0	0	0	0	0	0	0	0	0	0	0	0	0	0	0	0	0	0	0	0	0	0	0	0	0	0	0	0	0	0	0	0	0	0	0	0	0	0	0	0	0	0.00384	0	0.00073	0	0	0
k__Bacteria|p__Bacteroidetes|c__Bacteroidia|o__Bacteroidales|f__Prevotellaceae|g__Prevotella|s__Prevotella_disiens	2|976|200643|171549|171552|838|28130	0	0	0	0.00383	0	0	0	0	0.00024	0	0	0	0	0	0.0262	0	0	0	0	0	0	0	0	0	0	0	0	0.00437	0	0.00061	0.01148	0	0	0.00636	0	0	0	0	0	0	0	0	0.01924	0	0	0	0	0.00193
k__Bacteria|p__Bacteroidetes|c__Bacteroidia|o__Bacteroidales|f__Prevotellaceae|g__Prevotella|s__Prevotella_melaninogenica	2|976|200643|171549|171552|838|28132	0	0	0	0	0	0	0	0	0	0	0	0	0	0	0	0	0	0	0	0	0	0	0	0	0	0	0	0	0	0	0	0	0	0	0	0	0	0	0	0	0	0	0	0	0	0	0	0
k__Bacteria|p__Bacteroidetes|c__Bacteroidia|o__Bacteroidales|f__Prevotellaceae|g__Prevotella|s__Prevotella_nigrescens	2|976|200643|171549|171552|838|28133	0	0	0	0	0	0	0	0	0	0	0	0	0	0	0	0	0	0	0	0	0	0	0	0	0	0	0	0	0	0	0	0	0	0	0	0	0	0	0	0	0	0	0	0	0	0	0	0
k__Bacteria|p__Bacteroidetes|c__Bacteroidia|o__Bacteroidales|f__Prevotellaceae|g__Prevotella|s__Prevotella_oralis	2|976|200643|171549|171552|838|28134	0	0	0	0	0	0	0	0	0	0	0	0	0	0	0	0	0	0	0	0	0	0	0	0	0	0	0	0	0	0	0	0	0	0	0	0	0	0	0	0	0	0	0.00533	0	0.0046	0	0	0
k__Bacteria|p__Bacteroidetes|c__Bacteroidia|o__Bacteroidales|f__Prevotellaceae|g__Prevotella|s__Prevotella_oris	2|976|200643|171549|171552|838|28135	0	0	0	0	0	0	0	0	0	0	0	0	0	0	0	0	0	0	0	0	0	0	0	0	0	0	0	0	0	0	0	0	0	0	0	0	0	0	0	0	0	0	0.00127	0	0	0	0	0
k__Bacteria|p__Bacteroidetes|c__Bacteroidia|o__Bacteroidales|f__Prevotellaceae|g__Prevotella|s__Prevotella_oulorum	2|976|200643|171549|171552|838|28136	0	0	0	0	0	0	0	0	0	0	0	0	0	0	0	0	0	0	0	0	0	0	0	0	0	0	0	0	0	0	0	0	0	0	0	0	0	0	0	0	0	0	0.00048	0	0	0	0	0
k__Bacteria|p__Bacteroidetes|c__Bacteroidia|o__Bacteroidales|f__Prevotellaceae|g__Prevotella|s__Prevotella_salivae	2|976|200643|171549|171552|838|228604	0	0	0	0	0	0	0	0	0	0	0	0	0	0	0	0	0	0	0	0	0	0	0	0	0	0	0	0	0	0	0	0	0	0	0	0	0	0	0	0	0	0	0	0	0.00884	0	0	0
k__Bacteria|p__Bacteroidetes|c__Bacteroidia|o__Bacteroidales|f__Prevotellaceae|g__Prevotella|s__Prevotella_sp_885	2|976|200643|171549|171552|838|2022527	0	0	0	0	0	0	0	0	0	0	0	0	0	0	0	0	0	0	0	0	0	0	0	0	0	0	0	0	0	0	0	0	0	0	0	0	0	0	0	0	0	0	0	0	0	0	0	0
k__Bacteria|p__Bacteroidetes|c__Bacteroidia|o__Bacteroidales|f__Prevotellaceae|g__Prevotella|s__Prevotella_sp_AM42_24	2|976|200643|171549|171552|838|2293125	0.00112	0.00896	0	0.00211	0.00155	0	0	0	0	0	0	0	0	0	0	0	0	0	0	0	0	0	0	0	0	0	0	0	0	0	0	0	0	0	0	0	0	0	0	0	0	0	0	0	0	0	0	0
k__Bacteria|p__Bacteroidetes|c__Bacteroidia|o__Bacteroidales|f__Prevotellaceae|g__Prevotella|s__Prevotella_sp_CAG_1031	2|976|200643|171549|171552|838|1262917	0	0	0	0	0	0	0	0	0	0	0	0	0	0	0	0	0	0	0	0	0	0	0	0	0	0	0	0	0	0	0	0	0	0	0	0	0	0	3.5603	0	0	0	0	0	0	0	0	0
k__Bacteria|p__Bacteroidetes|c__Bacteroidia|o__Bacteroidales|f__Prevotellaceae|g__Prevotella|s__Prevotella_sp_CAG_1058	2|976|200643|171549|171552|838|1262918	0	0	0	0	0	0	0	0	0	0	0	0	0	0	0	0	0	0	0	0	0	0	0	0	0	0	0	0	0	0	0	0	0	0	0	0	0	0	0	0	0	0	0	0	0	0	0	0
k__Bacteria|p__Bacteroidetes|c__Bacteroidia|o__Bacteroidales|f__Prevotellaceae|g__Prevotella|s__Prevotella_sp_CAG_1124	2|976|200643|171549|171552|838|1262920	0	0	0	0	0	0	0	0.00149	0	0	0	0	0	0	0	0	0	0	0	0	0	0	0	0	0	0	0	0	0	0	0	0	0	0	0	0	0	0	0	0	0	0	0	0	0	0	0	0
k__Bacteria|p__Bacteroidetes|c__Bacteroidia|o__Bacteroidales|f__Prevotellaceae|g__Prevotella|s__Prevotella_sp_CAG_1185	2|976|200643|171549|171552|838|1262921	0	0	0	0	0	0	0	0	0	0	0	0	0	0	0.00205	0	0	0	0	0.00015	0.00046	0.00141	0	0	0	0	0	0	0	0	0	0	0	0	0	0	0	0	0.02417	0	0	0	0	0	0	0	0	0
k__Bacteria|p__Bacteroidetes|c__Bacteroidia|o__Bacteroidales|f__Prevotellaceae|g__Prevotella|s__Prevotella_sp_CAG_279	2|976|200643|171549|171552|838|1262924	0	0	0	0	0	0	0	0	0	0	0	0.00375	0	0	0	0	0	0	0	0.76251	1.37724	0.74583	0	0	0	0	0	0	0	0	0	0	0	0	0	0	0	0	0	0	0	0	0	0.0045	0	0	0.0015	0
k__Bacteria|p__Bacteroidetes|c__Bacteroidia|o__Bacteroidales|f__Prevotellaceae|g__Prevotella|s__Prevotella_sp_CAG_520	2|976|200643|171549|171552|838|1262929	0	0	0	0	0	0	0	0	0	0	0	0	0	0	0	0	0	0	0	0	0	0	0	0	0	0	0	0	0	0	0	0	0	0	0	0	0	0	0	0	0	0	0	0	0	0	0	0
k__Bacteria|p__Bacteroidetes|c__Bacteroidia|o__Bacteroidales|f__Prevotellaceae|g__Prevotella|s__Prevotella_sp_CAG_617	2|976|200643|171549|171552|838|1262933	0	0	0	0	0	0	0	2.20973	0	0	0	0	0	0	0	0	0	0	0	0	0	0	0	0	0	0	0	0	0	0	0	0	0	0	0	0	0	0	0	0	0	0	0	0	0	0	0	0
k__Bacteria|p__Bacteroidetes|c__Bacteroidia|o__Bacteroidales|f__Prevotellaceae|g__Prevotella|s__Prevotella_sp_CAG_891	2|976|200643|171549|171552|838|1262937	0	0	0	0	0	0	0	0	0	0	0	0	0	0	0	0	0	0	0	0	0	13.409	0	0	0	0	0	0	0	0	0	0	0	0	0	0	0	0	0	0	0	0	0	0	0	0	0	0.00052
k__Bacteria|p__Bacteroidetes|c__Bacteroidia|o__Bacteroidales|f__Prevotellaceae|g__Prevotella|s__Prevotella_sp_S7_1_8	2|976|200643|171549|171552|838|1284775	0	0	0	0	0	0	0	0	0	0	0	0	0	0	0	0	0	0	0	0	0	0	0	0	0	0	0	0	0	0	0	0	0	0	0	0	0	0	0	0	0	0	0	0	0	0	0	0
k__Bacteria|p__Bacteroidetes|c__Bacteroidia|o__Bacteroidales|f__Prevotellaceae|g__Prevotella|s__Prevotella_stercorea	2|976|200643|171549|171552|838|363265	0	0	0.00842	0	0	0.00017	0	11.5944	0	0	0	0.01378	0	0	0	0	0.00203	0	24.2402	0	0	0	0	0	0	0	0	0	0	0	0	13.703	11.5935	30.1811	0.00123	0	0	0	0	0	0	0	0	0.01662	0.00016	0	0.00688	0
k__Bacteria|p__Bacteroidetes|c__Bacteroidia|o__Bacteroidales|f__Prevotellaceae|g__Prevotella|s__Prevotella_timonensis	2|976|200643|171549|171552|838|386414	0	0	0	0	0	0	0.01264	0	0	0	0	0	0	0	0.01972	0	0	0	0	0	0	0	0	0	0	9e-05	0	0	0	0	0	0	0	0	0	0	0	0	0.00528	0	0	0	0.00379	0	0	0	0	0
k__Bacteria|p__Bacteroidetes|c__Bacteroidia|o__Bacteroidales|f__Rikenellaceae	2|976|200643|171549|171550	0.57913	1.50423	0.03251	0	0.04445	0.00551	0.00855	0.45933	0	0.00109	4.93608	1.30538	3.33327	2.30275	10.6143	0.01598	0.07646	0.28704	0.16851	1.15735	4.14079	4.97161	8.59018	3.4402	2.98014	12.2546	6.25844	3.83506	0.06701	9.52302	9.52502	2.10979	1.41587	0.52208	3.48854	10.9986	17.1224	14.8288	7.05145	1.3175	0	0	0.00104	6.06844	6.82285	17.9589	1.4125	0.00345
k__Bacteria|p__Bacteroidetes|c__Bacteroidia|o__Bacteroidales|f__Rikenellaceae|g__Alistipes	2|976|200643|171549|171550|239759	0.57913	1.50423	0.03251	0	0.04445	0.00551	0.00855	0.45933	0	0.00109	4.93608	1.30538	3.33327	2.30275	10.6143	0.01598	0.07646	0.28704	0.16851	1.15735	4.14079	4.97161	8.59018	3.4402	2.98014	12.2546	6.25844	3.83506	0.06701	9.52302	9.52502	2.10979	1.41587	0.52208	3.48854	10.9986	17.1224	14.8288	7.05145	1.3175	0	0	0.00104	6.06844	6.82285	17.9589	1.4125	0.00345
k__Bacteria|p__Bacteroidetes|c__Bacteroidia|o__Bacteroidales|f__Rikenellaceae|g__Alistipes|s__Alistipes_finegoldii	2|976|200643|171549|171550|239759|214856	0	0	0	0	0.00267	0.0001	0.00087	0.06169	0	0	0	0	0	0	0.61524	0	0	0	0	0.00678	0.00354	0.2593	8.56753	0.19933	0.07648	1.25486	0.20625	0.21757	0.01007	1.03525	2.35158	0	0	0	3.33659	0.00462	0.01112	0.00532	0.14628	0	0	0	0	0.0903	0.10775	0.03	0.08154	0
k__Bacteria|p__Bacteroidetes|c__Bacteroidia|o__Bacteroidales|f__Rikenellaceae|g__Alistipes|s__Alistipes_indistinctus	2|976|200643|171549|171550|239759|626932	0.0143	0.0141	0	0	0	0	0	0	0	0	0	0.00529	0.04653	0.02898	0.00382	0.01598	0.07646	0.28704	0.00563	0.02218	0.0775	0.22743	0.01546	0.00219	0.00748	0.04927	0.00814	0.06148	0	0.18423	0.00658	0.28405	0.03874	0.00239	0.0036	0.02092	0.02624	0.03367	0.38872	0.23018	0	0	0	0.18345	0.47259	0.06293	0	0.00345
k__Bacteria|p__Bacteroidetes|c__Bacteroidia|o__Bacteroidales|f__Rikenellaceae|g__Alistipes|s__Alistipes_inops	2|976|200643|171549|171550|239759|1501391	0	0	0	0	0	0	0	0	0	0	0	0	0	0	0.03354	0	0	0	0	0	0	0	0	0	0	0	0	0	0	0	0	0	0	0	0	0	0	0	0	0	0	0	0	0	0	0	0	0
k__Bacteria|p__Bacteroidetes|c__Bacteroidia|o__Bacteroidales|f__Rikenellaceae|g__Alistipes|s__Alistipes_onderdonkii	2|976|200643|171549|171550|239759|328813	0	0	0	0	0.04177	0.0054	0.00769	0	0	0	0	0	0	0	0	0	0	0	0	0	0	0	0	0	0	0	0	0	0	0	0	0	0	0	0	0.0243	0.03646	0.02289	0.24969	0	0	0	0	0.03202	0.02393	0.00979	0	0
k__Bacteria|p__Bacteroidetes|c__Bacteroidia|o__Bacteroidales|f__Rikenellaceae|g__Alistipes|s__Alistipes_putredinis	2|976|200643|171549|171550|239759|28117	0	0	0.00019	0	0	0	0	0.39203	0	0.00109	4.19523	0.00123	0.00083	0	9.31523	0	0	0	0	1.04765	3.63512	3.89645	0	3.11725	2.49439	9.92931	5.36685	3.51822	0.05438	8.24966	7.08888	1.59594	1.26103	0.38882	0.01991	10.1922	15.6465	13.5105	2.73076	0.00077	0	0	0.00104	3.8207	4.93247	16.6322	1.32478	0
k__Bacteria|p__Bacteroidetes|c__Bacteroidia|o__Bacteroidales|f__Rikenellaceae|g__Alistipes|s__Alistipes_shahii	2|976|200643|171549|171550|239759|328814	0.56484	1.49012	0.03232	0	0	0	0	0.00561	0	0	0.74085	1.29858	3.28512	2.27287	0.64648	0	0	0	0.16288	0.08074	0.42462	0.58834	0.00719	0.12142	0.40178	1.02112	0.67719	0.03779	0.00256	0.05389	0.07799	0.2298	0.11611	0.13087	0.12843	0.75658	1.40205	1.25644	3.536	1.08655	0	0	0	1.94196	1.28611	1.22393	0.00618	0
k__Bacteria|p__Bacteroidetes|c__Bacteroidia|o__Bacteroidales|f__Rikenellaceae|g__Alistipes|s__Alistipes_timonensis	2|976|200643|171549|171550|239759|1465754	0	0	0	0	0	0	0	0	0	0	0	0.00028	0.00079	0.0009	0	0	0	0	0	0	0	0.0001	0	0	0	0	0	0	0	0	0	0	0	0	0	0	0	0	0	0	0	0	0	0	0	0	0	0
k__Bacteria|p__Bacteroidetes|c__Bacteroidia|o__Bacteroidales|f__Tannerellaceae	2|976|200643|171549|2005525	3.70356	7.72579	2.80498	0.06352	2.788	2.7096	4.84003	0.49126	0.03209	0.04018	5.47045	3.5382	6.58188	1.7105	10.2204	2.68183	2.68572	1.86598	3.05944	0.38809	1.63907	3.31414	4.39024	0.329	0.72622	2.14861	1.62212	0.71549	0.08404	1.50305	1.15117	0.5461	0.65595	0.89426	1.53132	2.7549	3.6961	3.35505	8.32991	10.5057	2.50992	3.5483	0.62514	3.75515	7.92794	17.0233	1.96392	2.49831
k__Bacteria|p__Bacteroidetes|c__Bacteroidia|o__Bacteroidales|f__Tannerellaceae|g__Parabacteroides	2|976|200643|171549|2005525|375288	3.70356	7.72579	2.80498	0.06352	2.788	2.7096	4.84003	0.49126	0.03209	0.04018	5.47045	3.5382	6.58188	1.7105	10.2204	2.68183	2.68572	1.86598	3.05944	0.38809	1.63907	3.31414	4.39024	0.329	0.72622	2.14861	1.62212	0.71549	0.08404	1.50305	1.15117	0.5461	0.65595	0.89426	1.53132	2.7549	3.6961	3.35505	8.32991	10.5057	2.50992	3.5483	0.62514	3.75515	7.92794	17.0233	1.96392	2.49831
k__Bacteria|p__Bacteroidetes|c__Bacteroidia|o__Bacteroidales|f__Tannerellaceae|g__Parabacteroides|s__Parabacteroides_chinchillae	2|976|200643|171549|2005525|375288|871327	0	0	0	0	0	0	0	0	0	0	0	0	0	0	0	0	0	0	0	0	0	0	0	0	0	0	0	0.00026	0	0.00235	0	0	0	0	0	0	0	0	0	0	0	0	0	0	0	0	0	0
k__Bacteria|p__Bacteroidetes|c__Bacteroidia|o__Bacteroidales|f__Tannerellaceae|g__Parabacteroides|s__Parabacteroides_distasonis	2|976|200643|171549|2005525|375288|823	1.5991	1.74003	1.51267	0.06352	2.16692	2.04416	2.48373	0.30549	0.03209	0.04018	1.53486	0.86806	1.10817	0.53573	1.08343	2.64966	2.6149	1.54331	1.39544	0.1392	0.23815	1.43698	2.98984	0.32888	0.725	2.14597	1.62055	0.17619	0.01006	0.5624	0.61942	0.3239	0.48377	0.81646	0.59976	1.34036	2.28084	2.19107	5.29855	10.3829	1.53983	2.94327	0.62074	2.77009	5.7167	12.2623	1.94925	1.91153
k__Bacteria|p__Bacteroidetes|c__Bacteroidia|o__Bacteroidales|f__Tannerellaceae|g__Parabacteroides|s__Parabacteroides_goldsteinii	2|976|200643|171549|2005525|375288|328812	0	0	0	0	0.62107	0.66544	2.3563	0.10922	0	0	0	0.07511	0.07992	0.05672	0.09317	0	0.00875	0.01545	0.09064	0.0042	0.04667	0.08481	0	0	0	0	0	0	0	0	0.0805	0.01338	0.0149	0.0274	0.00162	0.0228	0.03333	0.00598	0.17572	0.00058	0	0	0.00441	0.20831	0.39767	0.03148	0	0.00405
k__Bacteria|p__Bacteroidetes|c__Bacteroidia|o__Bacteroidales|f__Tannerellaceae|g__Parabacteroides|s__Parabacteroides_gordonii	2|976|200643|171549|2005525|375288|574930	0	0	0	0	0	0	0	0	0	0	0	0.00072	0.00237	0.00601	0.00522	0.01637	0.05515	0.01969	0.01661	0	0	0	0.00859	0	0	0	0	0	0	0.00064	0	0.00239	0	0.00508	0.00015	0.0018	0.00473	0.00463	0	0.00211	0	0	0	0.05228	0.16729	0.02379	0.01467	0
k__Bacteria|p__Bacteroidetes|c__Bacteroidia|o__Bacteroidales|f__Tannerellaceae|g__Parabacteroides|s__Parabacteroides_johnsonii	2|976|200643|171549|2005525|375288|387661	0	0	0	0	0	0	0	0	0	0	0	0.00117	0	0	0	0	0	0	0	0	0	0	0	0	0.00056	0.00019	0	0.02258	0.00328	0.04289	0	0.00358	0.00178	0.0058	0	0	0.00062	0.00319	0	0	0	0	0	0.00155	0	0	0	0.58273
k__Bacteria|p__Bacteroidetes|c__Bacteroidia|o__Bacteroidales|f__Tannerellaceae|g__Parabacteroides|s__Parabacteroides_merdae	2|976|200643|171549|2005525|375288|46503	2.10446	5.98576	1.2923	0	0	0	0	0.07656	0	0	3.93559	2.59314	5.39142	1.11204	9.03862	0	0	0	1.55675	0.24451	1.35399	1.78718	1.3918	0.00012	0.00067	0.00245	0.00157	0.51646	0.0707	0.89477	0.45126	0.20284	0.15551	0.03952	0.92978	1.38994	1.37658	1.15018	2.85564	0.12016	0.97009	0.60503	0	0.70353	1.61154	4.70551	0	0
k__Bacteria|p__Bacteroidetes|c__Bacteroidia|o__Bacteroidales|f__Tannerellaceae|g__Parabacteroides|s__Parabacteroides_sp_426_9	2|976|200643|171549|2005525|375288|2290935	0	0	0	0	0	0	0	0	0	0	0	0	0	0	0	0	0	0	0	0.00018	0.00026	0.00516	0	0	0	0	0	0	0	0	0	0	0	0	0	0	0	0	0	0	0	0	0	0.01939	0.03474	0.00028	0	0
k__Bacteria|p__Bacteroidetes|c__Bacteroidia|o__Bacteroidales|f__Tannerellaceae|g__Parabacteroides|s__Parabacteroides_sp_CAG_409	2|976|200643|171549|2005525|375288|1262913	0	0	0	0	0	0	0	0	0	0	0	0	0	0	0	0.01581	0.00692	0.28753	0	0	0	0	0	0	0	0	0	0	0	0	0	0	0	0	0	0	0	0	0	0	0	0	0	0	0	0	0	0
k__Bacteria|p__Bacteroidetes|c__Bacteroidia|o__Bacteroidia_unclassified	2|976|200643|	0	0	0	0	0	0	0	0	0	0	0	0	0	0	0	0	0	0	0	0	0	0	0	0	0	0	0	0	0	0	0	0	0	0	0	0	0	0	0	0	0	0	0	0	0	0	0	0
k__Bacteria|p__Bacteroidetes|c__Bacteroidia|o__Bacteroidia_unclassified|f__Bacteroidia_unclassified	2|976|200643||	0	0	0	0	0	0	0	0	0	0	0	0	0	0	0	0	0	0	0	0	0	0	0	0	0	0	0	0	0	0	0	0	0	0	0	0	0	0	0	0	0	0	0	0	0	0	0	0
k__Bacteria|p__Bacteroidetes|c__Bacteroidia|o__Bacteroidia_unclassified|f__Bacteroidia_unclassified|g__Bacteroidia_unclassified	2|976|200643|||	0	0	0	0	0	0	0	0	0	0	0	0	0	0	0	0	0	0	0	0	0	0	0	0	0	0	0	0	0	0	0	0	0	0	0	0	0	0	0	0	0	0	0	0	0	0	0	0
k__Bacteria|p__Bacteroidetes|c__Bacteroidia|o__Bacteroidia_unclassified|f__Bacteroidia_unclassified|g__Bacteroidia_unclassified|s__Bacteroidia_bacterium_44_10	2|976|200643||||1895721	0	0	0	0	0	0	0	0	0	0	0	0	0	0	0	0	0	0	0	0	0	0	0	0	0	0	0	0	0	0	0	0	0	0	0	0	0	0	0	0	0	0	0	0	0	0	0	0
k__Bacteria|p__Bacteroidetes|c__Flavobacteriia	2|976|117743	0	0	0	0	0	0	0	0	0	0	0.0023	0	0	0	0	0	0	0	0	0	0	0	0	0	0	0	0	0	0	0	0	0	0	0	0	0	0	0	0	0	0	0	0	0	0	0	0	0
k__Bacteria|p__Bacteroidetes|c__Flavobacteriia|o__Flavobacteriales	2|976|117743|200644	0	0	0	0	0	0	0	0	0	0	0.0023	0	0	0	0	0	0	0	0	0	0	0	0	0	0	0	0	0	0	0	0	0	0	0	0	0	0	0	0	0	0	0	0	0	0	0	0	0
k__Bacteria|p__Bacteroidetes|c__Flavobacteriia|o__Flavobacteriales|f__Flavobacteriaceae	2|976|117743|200644|49546	0	0	0	0	0	0	0	0	0	0	0.0023	0	0	0	0	0	0	0	0	0	0	0	0	0	0	0	0	0	0	0	0	0	0	0	0	0	0	0	0	0	0	0	0	0	0	0	0	0
k__Bacteria|p__Bacteroidetes|c__Flavobacteriia|o__Flavobacteriales|f__Flavobacteriaceae|g__Cloacibacterium	2|976|117743|200644|49546|501783	0	0	0	0	0	0	0	0	0	0	0.0023	0	0	0	0	0	0	0	0	0	0	0	0	0	0	0	0	0	0	0	0	0	0	0	0	0	0	0	0	0	0	0	0	0	0	0	0	0
k__Bacteria|p__Bacteroidetes|c__Flavobacteriia|o__Flavobacteriales|f__Flavobacteriaceae|g__Cloacibacterium|s__Cloacibacterium_normanense	2|976|117743|200644|49546|501783|237258	0	0	0	0	0	0	0	0	0	0	0.0023	0	0	0	0	0	0	0	0	0	0	0	0	0	0	0	0	0	0	0	0	0	0	0	0	0	0	0	0	0	0	0	0	0	0	0	0	0
k__Bacteria|p__Firmicutes	2|1239	9.09737	15.8478	17.4204	13.48	9.49249	5.96101	10.2411	5.31436	14.537	4.72203	12.8126	19.7073	43.4405	29.6013	35.7063	12.0918	18.4111	15.6903	11.6228	3.13394	10.1932	11.1674	12.4042	74.7337	34.6761	13.2565	20.5827	8.33396	10.3622	31.8727	16.1847	8.12576	5.6979	9.81954	21.0433	27.8919	19.513	36.1438	35.7377	12.3476	14.7955	5.68761	15.855	28.4668	33.4047	17.0302	13.437	11.1274
k__Bacteria|p__Firmicutes|c__Bacilli	2|1239|91061	0.07455	0.90868	3.44944	0.01263	1.1923	0.14575	1.88067	0.23873	3.53499	0.20274	0.14144	0.08114	0.01026	0.04138	0.24486	0.0278	0.0209	0.00777	0.04385	0.01681	2.36178	0.06207	0.19997	0.09466	0.06088	0.25479	0.5342	0.28861	0.06739	0.08602	0.01887	0.01266	0.02049	0.14452	0.01786	0.0996	0.04804	2.02628	0.00718	0.01028	0.02657	0.01778	0.01819	2.29691	6.21188	0.4709	0.00404	0.01692
k__Bacteria|p__Firmicutes|c__Bacilli|o__Bacillales	2|1239|91061|1385	0	0.00282	0.02145	0	0.03276	0.00662	0.00786	0.01263	0.00076	0	0.00304	0	0	0	0.00043	0	0	0	0	0	0.00251	0.00127	0.0025	0	0	0.00059	0.00845	0	0	0	0.00264	0	0.00068	0.00379	0	0	0	0.00975	0	0	0	0	0	0	0	0.0018	0.00118	0
k__Bacteria|p__Firmicutes|c__Bacilli|o__Bacillales|f__Bacillaceae	2|1239|91061|1385|186817	0	0	0	0	0	0	0	0	0	0	0	0	0	0	0	0	0	0	0	0	0	0	0	0	0	0	0	0	0	0	0	0	0	0	0	0	0	0	0	0	0	0	0	0	0	0	0	0
k__Bacteria|p__Firmicutes|c__Bacilli|o__Bacillales|f__Bacillaceae|g__Bacillus	2|1239|91061|1385|186817|1386	0	0	0	0	0	0	0	0	0	0	0	0	0	0	0	0	0	0	0	0	0	0	0	0	0	0	0	0	0	0	0	0	0	0	0	0	0	0	0	0	0	0	0	0	0	0	0	0
k__Bacteria|p__Firmicutes|c__Bacilli|o__Bacillales|f__Bacillaceae|g__Bacillus|s__Bacillus_cereus_group	2|1239|91061|1385|186817|1386|86661	0	0	0	0	0	0	0	0	0	0	0	0	0	0	0	0	0	0	0	0	0	0	0	0	0	0	0	0	0	0	0	0	0	0	0	0	0	0	0	0	0	0	0	0	0	0	0	0
k__Bacteria|p__Firmicutes|c__Bacilli|o__Bacillales|f__Bacillales_unclassified	2|1239|91061|1385|	0	0.00282	0.02145	0	0.03276	0.00662	0.00351	0.01263	0.00076	0	0.00304	0	0	0	0.00043	0	0	0	0	0	0.00251	0.00127	0.0025	0	0	0.00059	0.00845	0	0	0	0.00264	0	0.00068	0.00379	0	0	0	0.00975	0	0	0	0	0	0	0	0.0018	0.00118	0
k__Bacteria|p__Firmicutes|c__Bacilli|o__Bacillales|f__Bacillales_unclassified|g__Gemella	2|1239|91061|1385||1378	0	0.00282	0.02145	0	0.03276	0.00662	0.00351	0.01263	0.00076	0	0.00304	0	0	0	0.00043	0	0	0	0	0	0.00251	0.00127	0.0025	0	0	0.00059	0.00845	0	0	0	0.00264	0	0.00068	0.00379	0	0	0	0.00975	0	0	0	0	0	0	0	0.0018	0.00118	0
k__Bacteria|p__Firmicutes|c__Bacilli|o__Bacillales|f__Bacillales_unclassified|g__Gemella|s__Gemella_asaccharolytica	2|1239|91061|1385||1378|502393	0	0	0	0	0	0	0	0	0	0	0	0	0	0	0	0	0	0	0	0	0	0	0	0	0	0	0	0	0	0	0	0	0	0	0	0	0	0	0	0	0	0	0	0	0	0	0	0
k__Bacteria|p__Firmicutes|c__Bacilli|o__Bacillales|f__Bacillales_unclassified|g__Gemella|s__Gemella_haemolysans	2|1239|91061|1385||1378|1379	0	0.00282	0.01713	0	0.00708	0	0.00079	0.00297	0	0	0.00068	0	0	0	0	0	0	0	0	0	0	0	0	0	0	0	0.006	0	0	0	0.00224	0	0	0.00202	0	0	0	0.00875	0	0	0	0	0	0	0	0.00136	0	0
k__Bacteria|p__Firmicutes|c__Bacilli|o__Bacillales|f__Bacillales_unclassified|g__Gemella|s__Gemella_morbillorum	2|1239|91061|1385||1378|29391	0	0	0.00039	0	0.00668	0.00236	0.00026	0.00284	0	0	0	0	0	0	0	0	0	0	0	0	0	0.00035	0	0	0	0	0	0	0	0	0	0	0	0	0	0	0	0	0	0	0	0	0	0	0	0	0.00095	0
k__Bacteria|p__Firmicutes|c__Bacilli|o__Bacillales|f__Bacillales_unclassified|g__Gemella|s__Gemella_sanguinis	2|1239|91061|1385||1378|84135	0	0	0.00393	0	0.01899	0.00426	0.00246	0.00682	0.00076	0	0.00236	0	0	0	0.00043	0	0	0	0	0	0.00251	0.00092	0.0025	0	0	0.00059	0.00245	0	0	0	0.00039	0	0.00068	0.00177	0	0	0	0.00101	0	0	0	0	0	0	0	0.00044	0.00023	0
k__Bacteria|p__Firmicutes|c__Bacilli|o__Bacillales|f__Staphylococcaceae	2|1239|91061|1385|90964	0	0	0	0	0	0	0.00435	0	0	0	0	0	0	0	0	0	0	0	0	0	0	0	0	0	0	0	0	0	0	0	0	0	0	0	0	0	0	0	0	0	0	0	0	0	0	0	0	0
k__Bacteria|p__Firmicutes|c__Bacilli|o__Bacillales|f__Staphylococcaceae|g__Macrococcus	2|1239|91061|1385|90964|69965	0	0	0	0	0	0	0.00435	0	0	0	0	0	0	0	0	0	0	0	0	0	0	0	0	0	0	0	0	0	0	0	0	0	0	0	0	0	0	0	0	0	0	0	0	0	0	0	0	0
k__Bacteria|p__Firmicutes|c__Bacilli|o__Bacillales|f__Staphylococcaceae|g__Macrococcus|s__Macrococcus_caseolyticus	2|1239|91061|1385|90964|69965|69966	0	0	0	0	0	0	0.00435	0	0	0	0	0	0	0	0	0	0	0	0	0	0	0	0	0	0	0	0	0	0	0	0	0	0	0	0	0	0	0	0	0	0	0	0	0	0	0	0	0
k__Bacteria|p__Firmicutes|c__Bacilli|o__Bacillales|f__Staphylococcaceae|g__Staphylococcus	2|1239|91061|1385|90964|1279	0	0	0	0	0	0	0	0	0	0	0	0	0	0	0	0	0	0	0	0	0	0	0	0	0	0	0	0	0	0	0	0	0	0	0	0	0	0	0	0	0	0	0	0	0	0	0	0
k__Bacteria|p__Firmicutes|c__Bacilli|o__Bacillales|f__Staphylococcaceae|g__Staphylococcus|s__Staphylococcus_aureus	2|1239|91061|1385|90964|1279|1280	0	0	0	0	0	0	0	0	0	0	0	0	0	0	0	0	0	0	0	0	0	0	0	0	0	0	0	0	0	0	0	0	0	0	0	0	0	0	0	0	0	0	0	0	0	0	0	0
k__Bacteria|p__Firmicutes|c__Bacilli|o__Bacillales|f__Staphylococcaceae|g__Staphylococcus|s__Staphylococcus_hominis	2|1239|91061|1385|90964|1279|1290	0	0	0	0	0	0	0	0	0	0	0	0	0	0	0	0	0	0	0	0	0	0	0	0	0	0	0	0	0	0	0	0	0	0	0	0	0	0	0	0	0	0	0	0	0	0	0	0
k__Bacteria|p__Firmicutes|c__Bacilli|o__Lactobacillales	2|1239|91061|186826	0.07455	0.90586	3.42799	0.01263	1.15954	0.13913	1.87281	0.22611	3.53423	0.20274	0.1384	0.08114	0.01026	0.04138	0.24444	0.0278	0.0209	0.00777	0.04385	0.01681	2.35927	0.0608	0.19746	0.09466	0.06088	0.2542	0.52575	0.28861	0.06739	0.08602	0.01624	0.01266	0.01981	0.14074	0.01786	0.0996	0.04804	2.01653	0.00718	0.01028	0.02657	0.01778	0.01819	2.29691	6.21188	0.4691	0.00286	0.01692
k__Bacteria|p__Firmicutes|c__Bacilli|o__Lactobacillales|f__Aerococcaceae	2|1239|91061|186826|186827	0	0	0	0	0	0	0	0	0	0	0	0	0	0	0	0	0	0	0	0	0	0	0	0	0	0	0	0	0	0	0	0	0	0	0	0	0	0	0	0	0	0	0	0	0	0	0	0
k__Bacteria|p__Firmicutes|c__Bacilli|o__Lactobacillales|f__Aerococcaceae|g__Abiotrophia	2|1239|91061|186826|186827|46123	0	0	0	0	0	0	0	0	0	0	0	0	0	0	0	0	0	0	0	0	0	0	0	0	0	0	0	0	0	0	0	0	0	0	0	0	0	0	0	0	0	0	0	0	0	0	0	0
k__Bacteria|p__Firmicutes|c__Bacilli|o__Lactobacillales|f__Aerococcaceae|g__Abiotrophia|s__Abiotrophia_sp_HMSC24B09	2|1239|91061|186826|186827|46123|1581061	0	0	0	0	0	0	0	0	0	0	0	0	0	0	0	0	0	0	0	0	0	0	0	0	0	0	0	0	0	0	0	0	0	0	0	0	0	0	0	0	0	0	0	0	0	0	0	0
k__Bacteria|p__Firmicutes|c__Bacilli|o__Lactobacillales|f__Carnobacteriaceae	2|1239|91061|186826|186828	0	0	0.00133	0	0	0	0.00051	9e-05	0	0	0	0	0	0	0	0	0	0	0	0	0.00057	0	0	0	0	0	0	0	0	0	0	0	0	0	0	0	0	0	0	0	0	0	0	0	0	0	0	0
k__Bacteria|p__Firmicutes|c__Bacilli|o__Lactobacillales|f__Carnobacteriaceae|g__Granulicatella	2|1239|91061|186826|186828|117563	0	0	0.00133	0	0	0	0.00051	9e-05	0	0	0	0	0	0	0	0	0	0	0	0	0.00057	0	0	0	0	0	0	0	0	0	0	0	0	0	0	0	0	0	0	0	0	0	0	0	0	0	0	0
k__Bacteria|p__Firmicutes|c__Bacilli|o__Lactobacillales|f__Carnobacteriaceae|g__Granulicatella|s__Granulicatella_adiacens	2|1239|91061|186826|186828|117563|46124	0	0	0	0	0	0	0	0	0	0	0	0	0	0	0	0	0	0	0	0	0.00057	0	0	0	0	0	0	0	0	0	0	0	0	0	0	0	0	0	0	0	0	0	0	0	0	0	0	0
k__Bacteria|p__Firmicutes|c__Bacilli|o__Lactobacillales|f__Carnobacteriaceae|g__Granulicatella|s__Granulicatella_elegans	2|1239|91061|186826|186828|117563|137732	0	0	0.00133	0	0	0	0.00051	9e-05	0	0	0	0	0	0	0	0	0	0	0	0	0	0	0	0	0	0	0	0	0	0	0	0	0	0	0	0	0	0	0	0	0	0	0	0	0	0	0	0
k__Bacteria|p__Firmicutes|c__Bacilli|o__Lactobacillales|f__Enterococcaceae	2|1239|91061|186826|81852	0	0	0	0	0	0	0.00394	0	0.0419	0.14022	0	0	0	0	0	0	0	0	0	0	0	0	0	0	0	0	0	0	0	0	0	0	0	0	0	0	0	0	0	0	0.00016	0.00045	0	0	0	0	0	0
k__Bacteria|p__Firmicutes|c__Bacilli|o__Lactobacillales|f__Enterococcaceae|g__Enterococcus	2|1239|91061|186826|81852|1350	0	0	0	0	0	0	0.00394	0	0.0419	0.14022	0	0	0	0	0	0	0	0	0	0	0	0	0	0	0	0	0	0	0	0	0	0	0	0	0	0	0	0	0	0	0.00016	0.00045	0	0	0	0	0	0
k__Bacteria|p__Firmicutes|c__Bacilli|o__Lactobacillales|f__Enterococcaceae|g__Enterococcus|s__Enterococcus_asini	2|1239|91061|186826|81852|1350|57732	0	0	0	0	0	0	0	0	0	0	0	0	0	0	0	0	0	0	0	0	0	0	0	0	0	0	0	0	0	0	0	0	0	0	0	0	0	0	0	0	0	0	0	0	0	0	0	0
k__Bacteria|p__Firmicutes|c__Bacilli|o__Lactobacillales|f__Enterococcaceae|g__Enterococcus|s__Enterococcus_avium	2|1239|91061|186826|81852|1350|33945	0	0	0	0	0	0	0	0	0.0419	0.13428	0	0	0	0	0	0	0	0	0	0	0	0	0	0	0	0	0	0	0	0	0	0	0	0	0	0	0	0	0	0	0	0	0	0	0	0	0	0
k__Bacteria|p__Firmicutes|c__Bacilli|o__Lactobacillales|f__Enterococcaceae|g__Enterococcus|s__Enterococcus_cecorum	2|1239|91061|186826|81852|1350|44008	0	0	0	0	0	0	0	0	0	0	0	0	0	0	0	0	0	0	0	0	0	0	0	0	0	0	0	0	0	0	0	0	0	0	0	0	0	0	0	0	0	0	0	0	0	0	0	0
k__Bacteria|p__Firmicutes|c__Bacilli|o__Lactobacillales|f__Enterococcaceae|g__Enterococcus|s__Enterococcus_durans	2|1239|91061|186826|81852|1350|53345	0	0	0	0	0	0	0	0	0	0	0	0	0	0	0	0	0	0	0	0	0	0	0	0	0	0	0	0	0	0	0	0	0	0	0	0	0	0	0	0	0	0	0	0	0	0	0	0
k__Bacteria|p__Firmicutes|c__Bacilli|o__Lactobacillales|f__Enterococcaceae|g__Enterococcus|s__Enterococcus_faecalis	2|1239|91061|186826|81852|1350|1351	0	0	0	0	0	0	0.00394	0	0	0	0	0	0	0	0	0	0	0	0	0	0	0	0	0	0	0	0	0	0	0	0	0	0	0	0	0	0	0	0	0	0	0	0	0	0	0	0	0
k__Bacteria|p__Firmicutes|c__Bacilli|o__Lactobacillales|f__Enterococcaceae|g__Enterococcus|s__Enterococcus_faecium	2|1239|91061|186826|81852|1350|1352	0	0	0	0	0	0	0	0	0	0	0	0	0	0	0	0	0	0	0	0	0	0	0	0	0	0	0	0	0	0	0	0	0	0	0	0	0	0	0	0	0.00016	0.00045	0	0	0	0	0	0
k__Bacteria|p__Firmicutes|c__Bacilli|o__Lactobacillales|f__Enterococcaceae|g__Enterococcus|s__Enterococcus_gallinarum	2|1239|91061|186826|81852|1350|1353	0	0	0	0	0	0	0	0	0	0.00594	0	0	0	0	0	0	0	0	0	0	0	0	0	0	0	0	0	0	0	0	0	0	0	0	0	0	0	0	0	0	0	0	0	0	0	0	0	0
k__Bacteria|p__Firmicutes|c__Bacilli|o__Lactobacillales|f__Enterococcaceae|g__Enterococcus|s__Enterococcus_hirae	2|1239|91061|186826|81852|1350|1354	0	0	0	0	0	0	0	0	0	0	0	0	0	0	0	0	0	0	0	0	0	0	0	0	0	0	0	0	0	0	0	0	0	0	0	0	0	0	0	0	0	0	0	0	0	0	0	0
k__Bacteria|p__Firmicutes|c__Bacilli|o__Lactobacillales|f__Enterococcaceae|g__Melissococcus	2|1239|91061|186826|81852|33969	0	0	0	0	0	0	0	0	0	0	0	0	0	0	0	0	0	0	0	0	0	0	0	0	0	0	0	0	0	0	0	0	0	0	0	0	0	0	0	0	0	0	0	0	0	0	0	0
k__Bacteria|p__Firmicutes|c__Bacilli|o__Lactobacillales|f__Enterococcaceae|g__Melissococcus|s__Melissococcus_sp_OM08_11BH	2|1239|91061|186826|81852|33969|2293110	0	0	0	0	0	0	0	0	0	0	0	0	0	0	0	0	0	0	0	0	0	0	0	0	0	0	0	0	0	0	0	0	0	0	0	0	0	0	0	0	0	0	0	0	0	0	0	0
k__Bacteria|p__Firmicutes|c__Bacilli|o__Lactobacillales|f__Lactobacillaceae	2|1239|91061|186826|33958	0.00096	0	0	0	0.44193	0.00315	1.34286	0	3.45233	0.05877	0	0.00065	0.0033	0.00183	0.03349	0	0	0	0	0	0.00437	0	0	0	0	0.00023	6e-05	0	0	0	0	0.00015	0	0	0.00079	0.00024	0	0.0006	0	0	0	0.0115	0	0.56854	1.70499	0.07224	0	0
k__Bacteria|p__Firmicutes|c__Bacilli|o__Lactobacillales|f__Lactobacillaceae|g__Lactobacillus	2|1239|91061|186826|33958|1578	0.00096	0	0	0	0.44193	0.00315	1.32108	0	3.45233	0.05877	0	0.00065	0.0033	0.00183	0.03349	0	0	0	0	0	0.00437	0	0	0	0	0.00023	6e-05	0	0	0	0	0.00015	0	0	0.00079	0.00024	0	0.0006	0	0	0	0.0115	0	0.56854	1.70499	0.07224	0	0
k__Bacteria|p__Firmicutes|c__Bacilli|o__Lactobacillales|f__Lactobacillaceae|g__Lactobacillus|s__Lactobacillus_crispatus	2|1239|91061|186826|33958|1578|47770	0	0	0	0	0	0	0	0	0.21974	0	0	0	0	0	0	0	0	0	0	0	0	0	0	0	0	0	0	0	0	0	0	0	0	0	0	0	0	0	0	0	0	0	0	0	0	0	0	0
k__Bacteria|p__Firmicutes|c__Bacilli|o__Lactobacillales|f__Lactobacillaceae|g__Lactobacillus|s__Lactobacillus_delbrueckii	2|1239|91061|186826|33958|1578|1584	0	0	0	0	0.00111	0	0.00177	0	0	0	0	0	0	0	0	0	0	0	0	0	0	0	0	0	0	0	0	0	0	0	0	0	0	0	0	0	0	0	0	0	0	0	0	0	0.04008	0	0	0
k__Bacteria|p__Firmicutes|c__Bacilli|o__Lactobacillales|f__Lactobacillaceae|g__Lactobacillus|s__Lactobacillus_equicursoris	2|1239|91061|186826|33958|1578|420645	0	0	0	0	0	0	0	0	0	0	0	0	0	0	0	0	0	0	0	0	0	0	0	0	0	0	0	0	0	0	0	0	0	0	0	0	0	0	0	0	0	0	0	0	0	0	0	0
k__Bacteria|p__Firmicutes|c__Bacilli|o__Lactobacillales|f__Lactobacillaceae|g__Lactobacillus|s__Lactobacillus_fermentum	2|1239|91061|186826|33958|1578|1613	0	0	0	0	0	0	0	0	0	0	0	0	0.00162	0	0	0	0	0	0	0	0.00437	0	0	0	0	0	0	0	0	0	0	0	0	0	0	0	0	0	0	0	0	0.01124	0	0.05669	1.66045	0.07224	0	0
k__Bacteria|p__Firmicutes|c__Bacilli|o__Lactobacillales|f__Lactobacillaceae|g__Lactobacillus|s__Lactobacillus_gasseri	2|1239|91061|186826|33958|1578|1596	0	0	0	0	0	0	0	0	0.00204	0	0	0	0	0	0	0	0	0	0	0	0	0	0	0	0	0	0	0	0	0	0	0	0	0	0	0	0	0	0	0	0	0	0	0	0	0	0	0
k__Bacteria|p__Firmicutes|c__Bacilli|o__Lactobacillales|f__Lactobacillaceae|g__Lactobacillus|s__Lactobacillus_homohiochii	2|1239|91061|186826|33958|1578|33961	0	0	0	0	0	0	0	0	0	0	0	0	0	0	0	0	0	0	0	0	0	0	0	0	0	0	0	0	0	0	0	0	0	0	0	0	0	0	0	0	0	0	0	0	0	0	0	0
k__Bacteria|p__Firmicutes|c__Bacilli|o__Lactobacillales|f__Lactobacillaceae|g__Lactobacillus|s__Lactobacillus_iners	2|1239|91061|186826|33958|1578|147802	0	0	0	0	0	0	0	0	0	0	0	0	0	0	0	0	0	0	0	0	0	0	0	0	0	0	0	0	0	0	0	0	0	0	0	0	0	0	0	0	0	0	0	0	0	0	0	0
k__Bacteria|p__Firmicutes|c__Bacilli|o__Lactobacillales|f__Lactobacillaceae|g__Lactobacillus|s__Lactobacillus_mucosae	2|1239|91061|186826|33958|1578|97478	0.00096	0	0	0	0.01671	0.00079	0.49127	0	3.20015	0.05877	0	0	0	0	0.00708	0	0	0	0	0	0	0	0	0	0	0.00023	6e-05	0	0	0	0	0	0	0	0.00079	0	0	0	0	0	0	0	0	0	0	0	0	0
k__Bacteria|p__Firmicutes|c__Bacilli|o__Lactobacillales|f__Lactobacillaceae|g__Lactobacillus|s__Lactobacillus_oris	2|1239|91061|186826|33958|1578|1632	0	0	0	0	0	0	0	0	0	0	0	0	0	0	0	0	0	0	0	0	0	0	0	0	0	0	0	0	0	0	0	0	0	0	0	0	0	0	0	0	0	6e-05	0	0	0	0	0	0
k__Bacteria|p__Firmicutes|c__Bacilli|o__Lactobacillales|f__Lactobacillaceae|g__Lactobacillus|s__Lactobacillus_paragasseri	2|1239|91061|186826|33958|1578|2107999	0	0	0	0	0	0	0	0	0.00363	0	0	0	0	0	0	0	0	0	0	0	0	0	0	0	0	0	0	0	0	0	0	0	0	0	0	0	0	0	0	0	0	0.0002	0	0	0	0	0	0
k__Bacteria|p__Firmicutes|c__Bacilli|o__Lactobacillales|f__Lactobacillaceae|g__Lactobacillus|s__Lactobacillus_plantarum	2|1239|91061|186826|33958|1578|1590	0	0	0	0	0	0	0	0	0	0	0	0	0	0	0	0	0	0	0	0	0	0	0	0	0	0	0	0	0	0	0	0	0	0	0	0	0	0	0	0	0	0	0	0	0.00445	0	0	0
k__Bacteria|p__Firmicutes|c__Bacilli|o__Lactobacillales|f__Lactobacillaceae|g__Lactobacillus|s__Lactobacillus_reuteri	2|1239|91061|186826|33958|1578|1598	0	0	0	0	0	0	0	0	0	0	0	0	0	0	0	0	0	0	0	0	0	0	0	0	0	0	0	0	0	0	0	0	0	0	0	0	0	0	0	0	0	0	0	0.51185	0	0	0	0
k__Bacteria|p__Firmicutes|c__Bacilli|o__Lactobacillales|f__Lactobacillaceae|g__Lactobacillus|s__Lactobacillus_rhamnosus	2|1239|91061|186826|33958|1578|47715	0	0	0	0	0	0	0	0	0.02677	0	0	0	0	0	0	0	0	0	0	0	0	0	0	0	0	0	0	0	0	0	0	0	0	0	0	0	0	0	0	0	0	0	0	0	0	0	0	0
k__Bacteria|p__Firmicutes|c__Bacilli|o__Lactobacillales|f__Lactobacillaceae|g__Lactobacillus|s__Lactobacillus_rogosae	2|1239|91061|186826|33958|1578|706562	0	0	0	0	0.31661	0	0.00024	0	0	0	0	0.00065	0.00169	0.00183	0.0264	0	0	0	0	0	0	0	0	0	0	0	0	0	0	0	0	0.00015	0	0	0	0.00024	0	0.0006	0	0	0	0	0	0	0	0	0	0
k__Bacteria|p__Firmicutes|c__Bacilli|o__Lactobacillales|f__Lactobacillaceae|g__Lactobacillus|s__Lactobacillus_ruminis	2|1239|91061|186826|33958|1578|1623	0	0	0	0	0	0	0	0	0	0	0	0	0	0	0	0	0	0	0	0	0	0	0	0	0	0	0	0	0	0	0	0	0	0	0	0	0	0	0	0	0	0	0	0	0	0	0	0
k__Bacteria|p__Firmicutes|c__Bacilli|o__Lactobacillales|f__Lactobacillaceae|g__Lactobacillus|s__Lactobacillus_sakei	2|1239|91061|186826|33958|1578|1599	0	0	0	0	0	0	0	0	0	0	0	0	0	0	0	0	0	0	0	0	0	0	0	0	0	0	0	0	0	0	0	0	0	0	0	0	0	0	0	0	0	0	0	0	0	0	0	0
k__Bacteria|p__Firmicutes|c__Bacilli|o__Lactobacillales|f__Lactobacillaceae|g__Lactobacillus|s__Lactobacillus_salivarius	2|1239|91061|186826|33958|1578|1624	0	0	0	0	0.1075	0.00236	0.77739	0	0	0	0	0	0	0	0	0	0	0	0	0	0	0	0	0	0	0	0	0	0	0	0	0	0	0	0	0	0	0	0	0	0	0	0	0	0	0	0	0
k__Bacteria|p__Firmicutes|c__Bacilli|o__Lactobacillales|f__Lactobacillaceae|g__Lactobacillus|s__Lactobacillus_sanfranciscensis	2|1239|91061|186826|33958|1578|1625	0	0	0	0	0	0	0	0	0	0	0	0	0	0	0	0	0	0	0	0	0	0	0	0	0	0	0	0	0	0	0	0	0	0	0	0	0	0	0	0	0	0	0	0	0	0	0	0
k__Bacteria|p__Firmicutes|c__Bacilli|o__Lactobacillales|f__Lactobacillaceae|g__Lactobacillus|s__Lactobacillus_vaginalis	2|1239|91061|186826|33958|1578|1633	0	0	0	0	0	0	0.05041	0	0	0	0	0	0	0	0	0	0	0	0	0	0	0	0	0	0	0	0	0	0	0	0	0	0	0	0	0	0	0	0	0	0	0	0	0	0	0	0	0
k__Bacteria|p__Firmicutes|c__Bacilli|o__Lactobacillales|f__Lactobacillaceae|g__Pediococcus	2|1239|91061|186826|33958|1253	0	0	0	0	0	0	0.02178	0	0	0	0	0	0	0	0	0	0	0	0	0	0	0	0	0	0	0	0	0	0	0	0	0	0	0	0	0	0	0	0	0	0	0	0	0	0	0	0	0
k__Bacteria|p__Firmicutes|c__Bacilli|o__Lactobacillales|f__Lactobacillaceae|g__Pediococcus|s__Pediococcus_acidilactici	2|1239|91061|186826|33958|1253|1254	0	0	0	0	0	0	0.02178	0	0	0	0	0	0	0	0	0	0	0	0	0	0	0	0	0	0	0	0	0	0	0	0	0	0	0	0	0	0	0	0	0	0	0	0	0	0	0	0	0
k__Bacteria|p__Firmicutes|c__Bacilli|o__Lactobacillales|f__Leuconostocaceae	2|1239|91061|186826|81850	0	0	0.00035	0	0	0.00012	0.01474	0	0	0	0.03829	0	0	0	0	0	0	0	0	0	0	0.00512	0.006	0	0	0	0	0	0	0	0	0	0	0	0	0	0	0	0	0	0	0	0	0	0	0	0	0
k__Bacteria|p__Firmicutes|c__Bacilli|o__Lactobacillales|f__Leuconostocaceae|g__Leuconostoc	2|1239|91061|186826|81850|1243	0	0	0	0	0	0	0	0	0	0	0	0	0	0	0	0	0	0	0	0	0	0	0	0	0	0	0	0	0	0	0	0	0	0	0	0	0	0	0	0	0	0	0	0	0	0	0	0
k__Bacteria|p__Firmicutes|c__Bacilli|o__Lactobacillales|f__Leuconostocaceae|g__Leuconostoc|s__Leuconostoc_lactis	2|1239|91061|186826|81850|1243|1246	0	0	0	0	0	0	0	0	0	0	0	0	0	0	0	0	0	0	0	0	0	0	0	0	0	0	0	0	0	0	0	0	0	0	0	0	0	0	0	0	0	0	0	0	0	0	0	0
k__Bacteria|p__Firmicutes|c__Bacilli|o__Lactobacillales|f__Leuconostocaceae|g__Leuconostoc|s__Leuconostoc_mesenteroides	2|1239|91061|186826|81850|1243|1245	0	0	0	0	0	0	0	0	0	0	0	0	0	0	0	0	0	0	0	0	0	0	0	0	0	0	0	0	0	0	0	0	0	0	0	0	0	0	0	0	0	0	0	0	0	0	0	0
k__Bacteria|p__Firmicutes|c__Bacilli|o__Lactobacillales|f__Leuconostocaceae|g__Weissella	2|1239|91061|186826|81850|46255	0	0	0.00035	0	0	0.00012	0.01474	0	0	0	0.03829	0	0	0	0	0	0	0	0	0	0	0.00512	0.006	0	0	0	0	0	0	0	0	0	0	0	0	0	0	0	0	0	0	0	0	0	0	0	0	0
k__Bacteria|p__Firmicutes|c__Bacilli|o__Lactobacillales|f__Leuconostocaceae|g__Weissella|s__Weissella_cibaria	2|1239|91061|186826|81850|46255|137591	0	0	0.00035	0	0	0	0.01474	0	0	0	0.01593	0	0	0	0	0	0	0	0	0	0	0.00512	0	0	0	0	0	0	0	0	0	0	0	0	0	0	0	0	0	0	0	0	0	0	0	0	0	0
k__Bacteria|p__Firmicutes|c__Bacilli|o__Lactobacillales|f__Leuconostocaceae|g__Weissella|s__Weissella_confusa	2|1239|91061|186826|81850|46255|1583	0	0	0	0	0	0.00012	0	0	0	0	0.02236	0	0	0	0	0	0	0	0	0	0	0	0.006	0	0	0	0	0	0	0	0	0	0	0	0	0	0	0	0	0	0	0	0	0	0	0	0	0
k__Bacteria|p__Firmicutes|c__Bacilli|o__Lactobacillales|f__Streptococcaceae	2|1239|91061|186826|1300	0.07359	0.90586	3.42631	0.01263	0.71762	0.13586	0.51077	0.22602	0.04	0.00375	0.10011	0.08049	0.00696	0.03955	0.21095	0.0278	0.0209	0.00777	0.04385	0.01681	2.35433	0.05568	0.19146	0.09466	0.06088	0.25396	0.52569	0.28861	0.06739	0.08602	0.01624	0.01251	0.01981	0.14074	0.01708	0.09937	0.04804	2.01593	0.00718	0.01028	0.02641	0.00583	0.01819	1.72837	4.50689	0.39686	0.00286	0.01692
k__Bacteria|p__Firmicutes|c__Bacilli|o__Lactobacillales|f__Streptococcaceae|g__Lactococcus	2|1239|91061|186826|1300|1357	0	0	0	0	0	0	0.01396	0	0	0	0.07001	0	0	0	0	0	0	0	0	0	0.01633	0	0.00594	0	0	0	0	0	0	0.01907	0	0	0	0	0	0	0	0	0	0	0	0	0	0	0	0	0	0
k__Bacteria|p__Firmicutes|c__Bacilli|o__Lactobacillales|f__Streptococcaceae|g__Lactococcus|s__Lactococcus_garvieae	2|1239|91061|186826|1300|1357|1363	0	0	0	0	0	0	0.00336	0	0	0	0	0	0	0	0	0	0	0	0	0	0.0017	0	0.00202	0	0	0	0	0	0	0.00349	0	0	0	0	0	0	0	0	0	0	0	0	0	0	0	0	0	0
k__Bacteria|p__Firmicutes|c__Bacilli|o__Lactobacillales|f__Streptococcaceae|g__Lactococcus|s__Lactococcus_lactis	2|1239|91061|186826|1300|1357|1358	0	0	0	0	0	0	0	0	0	0	0.07001	0	0	0	0	0	0	0	0	0	0	0	0	0	0	0	0	0	0	0	0	0	0	0	0	0	0	0	0	0	0	0	0	0	0	0	0	0
k__Bacteria|p__Firmicutes|c__Bacilli|o__Lactobacillales|f__Streptococcaceae|g__Lactococcus|s__Lactococcus_petauri	2|1239|91061|186826|1300|1357|1940789	0	0	0	0	0	0	0.0106	0	0	0	0	0	0	0	0	0	0	0	0	0	0.01463	0	0.00392	0	0	0	0	0	0	0.01558	0	0	0	0	0	0	0	0	0	0	0	0	0	0	0	0	0	0
k__Bacteria|p__Firmicutes|c__Bacilli|o__Lactobacillales|f__Streptococcaceae|g__Streptococcus	2|1239|91061|186826|1300|1301	0.07359	0.90586	3.42631	0.01263	0.71762	0.13586	0.49681	0.22602	0.04	0.00375	0.0301	0.08049	0.00696	0.03955	0.21095	0.0278	0.0209	0.00777	0.04385	0.01681	2.338	0.05568	0.18552	0.09466	0.06088	0.25396	0.52569	0.28861	0.06739	0.06695	0.01624	0.01251	0.01981	0.14074	0.01708	0.09937	0.04804	2.01593	0.00718	0.01028	0.02641	0.00583	0.01819	1.72837	4.50689	0.39686	0.00286	0.01692
k__Bacteria|p__Firmicutes|c__Bacilli|o__Lactobacillales|f__Streptococcaceae|g__Streptococcus|s__Streptococcus_agalactiae	2|1239|91061|186826|1300|1301|1311	0	0	0	0	0	0	0	0	0	0	0	0	0	0	0	0	0	0	0	0	0	0	0	0	0	0	0	0	0	0	0	0	0	0	0	0	0	0	0	0	0	0	0	0	0	0	0	0
k__Bacteria|p__Firmicutes|c__Bacilli|o__Lactobacillales|f__Streptococcaceae|g__Streptococcus|s__Streptococcus_anginosus_group	2|1239|91061|186826|1300|1301|671232	0	0.00342	0.00438	0	0.00104	0	0.00104	0.00327	0	0	0.00029	0	0	0.00175	0.00815	0	0	0	0	0	0.02837	0.00027	0	0	0	0.00462	0.01767	0.00058	0	0	0	0	0	0.00255	0	0	0	0.00813	0	0	0	0	0.0003	0.12169	0.3385	0.01534	0	0
k__Bacteria|p__Firmicutes|c__Bacilli|o__Lactobacillales|f__Streptococcaceae|g__Streptococcus|s__Streptococcus_australis	2|1239|91061|186826|1300|1301|113107	0	0.00207	0.00294	0	0.05352	0.00242	0.00069	0.00248	0	0	0.00132	0	0	0	0	0	0.00081	0	0	0	0.01986	0	0	6e-05	0.00039	0.00229	0.00409	0	0	0	0	0	0	0	0	0	0	0.00102	0	0	0	0	0	0.00233	0.00731	0	0	0
k__Bacteria|p__Firmicutes|c__Bacilli|o__Lactobacillales|f__Streptococcaceae|g__Streptococcus|s__Streptococcus_cristatus	2|1239|91061|186826|1300|1301|45634	0	0	0.00515	0	0.00474	0.0006	0.0008	0.00124	0	0	0	0	0	0	0	0	0	0	0	0	0.00776	0	0	0	0	0	0.00325	0	0	0	0	0	0	0.00045	0	0	0	0	0	0	0	0	0	0	0.00476	0.0031	0	0
k__Bacteria|p__Firmicutes|c__Bacilli|o__Lactobacillales|f__Streptococcaceae|g__Streptococcus|s__Streptococcus_downei	2|1239|91061|186826|1300|1301|1317	0	0	0	0	0.0037	0	0	0	0	0	0	0	0	0	0	0	0	0	0	0	0	0	0	0	0	0	0	0	0	0	0	0	0	0	0	0	0	0	0	0	0	0	0	0	0	0	0	0
k__Bacteria|p__Firmicutes|c__Bacilli|o__Lactobacillales|f__Streptococcaceae|g__Streptococcus|s__Streptococcus_gallolyticus	2|1239|91061|186826|1300|1301|315405	0	0	0	0	0	0	0	0	0	0	0	0	0	0	0	0	0	0	0	0	0	0	0	0	0	0	0	0	0	0	0	0	0	0	0	0	0	0	0	0	0	0	0	0	0	0	0	0
k__Bacteria|p__Firmicutes|c__Bacilli|o__Lactobacillales|f__Streptococcaceae|g__Streptococcus|s__Streptococcus_gordonii	2|1239|91061|186826|1300|1301|1302	0.00056	0.00561	0.01613	0	0.07978	0.00092	0.01635	0.00816	0	0	0.00345	0	0	0	0	0	0	0	0	0	0.0158	0	0	0	0	0.00527	0.00496	0	0	0	0	0	0	0.00132	0	0.00336	0	0.00973	0	0	0	0	0	0.02978	0.06703	0.00188	0	0
k__Bacteria|p__Firmicutes|c__Bacilli|o__Lactobacillales|f__Streptococcaceae|g__Streptococcus|s__Streptococcus_infantarius	2|1239|91061|186826|1300|1301|102684	0	0	0	0	0	0	0	0	0	0	0.00061	0	0	0	0	0	0	0	0	0	0	0	0	0	0	0	0	0	0	0	0	0	0	0	0	0	0	0	0	0	0	0	0	0	0	0	0	0
k__Bacteria|p__Firmicutes|c__Bacilli|o__Lactobacillales|f__Streptococcaceae|g__Streptococcus|s__Streptococcus_infantis	2|1239|91061|186826|1300|1301|68892	0	0.00566	0.03202	0	0.03998	0.00319	0.00347	0.00542	0	0	0.00053	0.00237	0	0	0	0	0.00692	0	0	0	0.05643	0.00184	0	0.00041	0	0.01077	0.03829	0	0	0	0	0	0	0	0	0	0	0.01215	0	0	0	0	0	0.00099	0.01124	0.00735	0	0
k__Bacteria|p__Firmicutes|c__Bacilli|o__Lactobacillales|f__Streptococcaceae|g__Streptococcus|s__Streptococcus_lutetiensis	2|1239|91061|186826|1300|1301|150055	0	0	0	0	0	0	0	0	0	0	0	0	0	0	0	0	0	0	0	0	0	0	0	0	0	0	0	0	0	0	0	0	0	0	0	0	0	0	0	0	0	0	0	0	0	0	0	0
k__Bacteria|p__Firmicutes|c__Bacilli|o__Lactobacillales|f__Streptococcaceae|g__Streptococcus|s__Streptococcus_macedonicus	2|1239|91061|186826|1300|1301|59310	0	0	0	0	0	0	0.00046	0	0	0	0	0	0	0	0	0	0	0	0	0	0	0	0	0	0	0	0	0	0	0	0	0	0	0	0	0	0	0	0	0	0	0	0	0	0	0.00773	0	0
k__Bacteria|p__Firmicutes|c__Bacilli|o__Lactobacillales|f__Streptococcaceae|g__Streptococcus|s__Streptococcus_milleri	2|1239|91061|186826|1300|1301|33040	0	0	0	0	0.00472	0	0.00073	0.00147	0	0	0	0	0	0	0	0	0	0	0	0	0	0	0	0	0	0	0	0	0	0	0	0	0	0	0	0	0	0	0	0.0003	0	0	0	0	0	0.00415	0	0
k__Bacteria|p__Firmicutes|c__Bacilli|o__Lactobacillales|f__Streptococcaceae|g__Streptococcus|s__Streptococcus_mitis	2|1239|91061|186826|1300|1301|28037	0.00124	0.01668	0.0697	0	0.02206	0.00588	0.01097	0.01707	0	0	0	0.0031	0	0	0.00032	0	0.00288	0.00392	8e-05	0.00012	0.01161	0.00573	0.00193	0.00351	0.0015	0.01204	0.04267	0.00057	0	0	0.0001	0.0005	0.00092	0.00292	0.00044	0.00396	0	0.0471	0.00171	0.00159	0	0.00129	0.00094	0.00105	0.01703	0.00928	0	0.00354
k__Bacteria|p__Firmicutes|c__Bacilli|o__Lactobacillales|f__Streptococcaceae|g__Streptococcus|s__Streptococcus_mutans	2|1239|91061|186826|1300|1301|1309	0	0	0	0	0	0	0	0	0	0	0	0	0	0	0.00122	0	0	0	0	0	0.00446	0	0	0	0	0	0	0	0	0	0	0	0	0	0	0	0	0	0	0	0	0	0	0.00283	0.01775	0	0	0
k__Bacteria|p__Firmicutes|c__Bacilli|o__Lactobacillales|f__Streptococcaceae|g__Streptococcus|s__Streptococcus_oralis	2|1239|91061|186826|1300|1301|1303	0	0.01558	0.03365	0	0.05574	0.00742	0.04021	0.01377	0	0	0.00049	0.00184	0	0	0.00092	0	0	0.00126	0	0.00041	0.03788	0.00745	0	0.00196	0	0.01589	0.03456	0.0005	0.00046	9e-05	0	0	0	0.03242	0.00526	0	0	0.05171	0	0	0	0	0	0.01393	0.02892	0.01818	0	0.00086
k__Bacteria|p__Firmicutes|c__Bacilli|o__Lactobacillales|f__Streptococcaceae|g__Streptococcus|s__Streptococcus_parasanguinis	2|1239|91061|186826|1300|1301|1318	0.0156	0.4468	0.80426	0.01095	0.32777	0.01101	0.28796	0.02416	0.00683	0.00056	0.01268	0.01413	0.00344	0.00406	0.01813	0.00424	0.0029	0.00069	0.01204	0.00208	0.26146	0.01571	0.00569	0.02196	0.01841	0.12889	0.30455	0.12486	0.02882	0.00384	0.00947	0.01201	0.01448	0.07497	7e-05	0.0222	0.00985	0.56599	0	0.00066	0.00298	0	0.00054	0.32275	0.54925	0.11568	0.00253	0.00359
k__Bacteria|p__Firmicutes|c__Bacilli|o__Lactobacillales|f__Streptococcaceae|g__Streptococcus|s__Streptococcus_pasteurianus	2|1239|91061|186826|1300|1301|197614	0	0	0	0	0	0	0	0	0	0	0	0	0	0	0	0	0	0	0.00385	0	0	0	0	0	0	0	0	0	0	0	0	0	0	0	0	0	0	0	0	0.00063	0	0	0	0	0	0	0	0
k__Bacteria|p__Firmicutes|c__Bacilli|o__Lactobacillales|f__Streptococcaceae|g__Streptococcus|s__Streptococcus_peroris	2|1239|91061|186826|1300|1301|68891	0	0	0	0	0	0	0	0	0	0	0	0	0	0	0	0	0	0	0	0	0	0	0	0	0	0	0	0	0	0	0	0	0	0	0	0	0	0	0	0	0	0	0	0	0	0	0	0
k__Bacteria|p__Firmicutes|c__Bacilli|o__Lactobacillales|f__Streptococcaceae|g__Streptococcus|s__Streptococcus_salivarius	2|1239|91061|186826|1300|1301|1304	0.05618	0.40341	2.44428	0.00168	0.0737	0.00608	0.12743	0.14605	0.03317	0.00319	0.00966	0.05688	0.00352	0.02706	0.16101	0.02356	0.00738	0.00191	0.02788	0.0142	1.85465	0.02382	0.08958	0.06587	0.04057	0.0742	0.07234	0.1621	0.03811	0.02924	0.00667	0	0.00183	0.01403	0.01131	0.06984	0.0382	0.77235	0.00547	0.0071	0.02263	0.00454	0.0164	0.83757	2.38496	0.05816	0.00033	0.00785
k__Bacteria|p__Firmicutes|c__Bacilli|o__Lactobacillales|f__Streptococcaceae|g__Streptococcus|s__Streptococcus_sanguinis	2|1239|91061|186826|1300|1301|1305	0	0	0.01258	0	0.00429	0	0	0	0	0	0	0	0	0	0	0	0	0	0	0	0.00681	0	0	0.00089	0	0	0.00271	0	0	0	0	0	0	0	0	0	0	0.00207	0	0	0	0	0	0	0	0	0	0
k__Bacteria|p__Firmicutes|c__Bacilli|o__Lactobacillales|f__Streptococcaceae|g__Streptococcus|s__Streptococcus_sinensis	2|1239|91061|186826|1300|1301|176090	0	0	0	0	0	0	0	0	0	0	0	0	0	0	0	0	0	0	0	0	0.00037	0	0	0	0	0	0	0	0	0	0	0	0	0	0	0	0	0	0	0	0	0	0	0	0	0	0	0
k__Bacteria|p__Firmicutes|c__Bacilli|o__Lactobacillales|f__Streptococcaceae|g__Streptococcus|s__Streptococcus_sobrinus	2|1239|91061|186826|1300|1301|1310	0	0	0	0	0	0	0	0	0	0	0	0	0	0	0	0	0	0	0	0	0	0	0	0	0	0	0	0	0	0	0	0	0	0	0	0	0	0	0	0	0	0	0	0	0	0	0	0
k__Bacteria|p__Firmicutes|c__Bacilli|o__Lactobacillales|f__Streptococcaceae|g__Streptococcus|s__Streptococcus_sp_A12	2|1239|91061|186826|1300|1301|1759399	0	0	0	0	0.00614	0	0	0	0	0	0.00109	0	0	0	0	0	0	0	0	0	0.00947	0	0	0	0	0	0	0	0	0	0	0	0	0	0	0	0	0.00154	0	0	0	0	0	0	0	0	0	0
k__Bacteria|p__Firmicutes|c__Bacilli|o__Lactobacillales|f__Streptococcaceae|g__Streptococcus|s__Streptococcus_sp_F0442	2|1239|91061|186826|1300|1301|999425	0	0.00237	0.00124	0	0.02443	0	0.00562	0	0	0	0	0	0	0	0	0	0	0	0	0	0.00342	0	0	0	0	0	0	0	0	0	0	0	0	0	0	0	0	0.00033	0	0	0	0	0	0.0038	0.00771	0.00152	0	0
k__Bacteria|p__Firmicutes|c__Bacilli|o__Lactobacillales|f__Streptococcaceae|g__Streptococcus|s__Streptococcus_sp_HMSC034E03	2|1239|91061|186826|1300|1301|1739309	0	0	0	0	0	0	0	0	0	0	0	0	0	0	0	0	0	0	0	0	0.00036	0	0	0	0	0	0	0	0	0	0	0	0	0	0	0	0	0	0	0	0	0	0	0	0	0	0	0
k__Bacteria|p__Firmicutes|c__Bacilli|o__Lactobacillales|f__Streptococcaceae|g__Streptococcus|s__Streptococcus_sp_HMSC071D03	2|1239|91061|186826|1300|1301|1739341	0	0	0	0	0	0	0	0	0	0	0	0	0	0	0	0	0	0	0	0	0	0	0	0	0	0	0	0	0	0	0	0	0	0	0	0	0	0	0	0	0	0	0	0	0	0	0	0
k__Bacteria|p__Firmicutes|c__Bacilli|o__Lactobacillales|f__Streptococcaceae|g__Streptococcus|s__Streptococcus_sp_M334	2|1239|91061|186826|1300|1301|563038	0	0	0	0	0	0	0	0	0	0	0	0	0	0	0	0	0	0	0	0	0	0	0	0	0	0	0	0	0	0	0	0	0	0	0	0	0	0	0	0	0	0	0	0	0	0	0	0
k__Bacteria|p__Firmicutes|c__Bacilli|o__Lactobacillales|f__Streptococcaceae|g__Streptococcus|s__Streptococcus_sp_NLAE_zl_C503	2|1239|91061|186826|1300|1301|1855327	0	0	0	0	0.00468	0	0	0	0	0	0	0	0	0	0	0	0	0	0	0	0	0	0	0	0	0	0	0	0	0	0	0	0	0	0	0	0	0	0	0	0	0	0	0	0.00497	0	0	0
k__Bacteria|p__Firmicutes|c__Bacilli|o__Lactobacillales|f__Streptococcaceae|g__Streptococcus|s__Streptococcus_sp_SK643	2|1239|91061|186826|1300|1301|1095727	0	0	0	0	0	0	0	0	0	0	0	0	0	0	0	0	0	0	0	0	0	0	0	0	0	0	0	0	0	0	0	0	0	0	0	0	0	0	0	0	0	0	0	0	0	0	0	0
k__Bacteria|p__Firmicutes|c__Bacilli|o__Lactobacillales|f__Streptococcaceae|g__Streptococcus|s__Streptococcus_sp_oral_taxon_056	2|1239|91061|186826|1300|1301|712620	0	0	0	0	0	0	0.00108	0	0	0	0	0	0	0	0	0	0	0	0	0	0.00017	0	0	0	0	0	0	0	0	0	0	0	0	0	0	0	0	0	0	0	0	0	0	0	0	0	0	0
k__Bacteria|p__Firmicutes|c__Bacilli|o__Lactobacillales|f__Streptococcaceae|g__Streptococcus|s__Streptococcus_sp_oral_taxon_058	2|1239|91061|186826|1300|1301|712622	0	0	0	0	0	0.00052	0	0	0	0	0	0	0	0	0	0	0	0	0	0	0	0	0	0	0	0	0.00062	0	0	0	0	0	0	0	0	0	0	0.00213	0	0	0	0	0	0	0	0	0	0
k__Bacteria|p__Firmicutes|c__Bacilli|o__Lactobacillales|f__Streptococcaceae|g__Streptococcus|s__Streptococcus_thermophilus	2|1239|91061|186826|1300|1301|1308	0	0	0	0	0.00769	0.09782	0	0	0	0	0	0	0	0	0.01222	0	0	0	0	0	0	0	0.08832	0	0	0	0	0	0	0.03377	0	0	0	0	0	0	0	0	0	0	0	0	0	0	0	0	0	0
k__Bacteria|p__Firmicutes|c__Bacilli|o__Lactobacillales|f__Streptococcaceae|g__Streptococcus|s__Streptococcus_vestibularis	2|1239|91061|186826|1300|1301|1343	0	0.00425	0	0	0.00365	0	0	0.00293	0	0	0	0.00217	0	0.00669	0.00898	0	0	0	0	0	0.01912	0.00085	0	0	0	0	0	0	0	0	0	0	0.00259	0.01208	0	0	0	0.54168	0	0	0.0008	0	0	0.39165	1.06746	0.15449	0	0.00109
k__Bacteria|p__Firmicutes|c__Bacilli|o__Lactobacillales|f__Streptococcaceae|g__Streptococcus|s__Streptococcus_viridans	2|1239|91061|186826|1300|1301|78535	0	0	0	0	0	0	0	0	0	0	0	0	0	0	0	0	0	0	0	0	0	0	0	0	0	0	0	0	0	0	0	0	0	0	0	0	0	0	0	0	0	0	0	0	0	0	0	0
k__Bacteria|p__Firmicutes|c__Clostridia	2|1239|186801	4.00368	9.62206	4.15094	12.7776	6.39305	5.70624	8.21756	3.24684	9.72205	4.32866	11.8092	17.5935	38.1331	28.2184	31.3812	11.1418	17.3778	14.4244	11.1821	2.22788	6.45147	10.4811	12.1159	73.9588	33.0595	12.2868	18.8574	6.62595	9.62151	30.3978	15.2584	7.01296	4.93387	9.22913	19.8252	26.6535	17.0708	31.307	32.3733	11.4157	13.3815	5.21888	14.4944	22.1506	22.6913	15.7369	12.2641	5.44612
k__Bacteria|p__Firmicutes|c__Clostridia|o__Clostridiales	2|1239|186801|186802	4.00368	9.62206	4.15094	12.7776	6.39305	5.70624	8.21756	3.24684	9.72205	4.32866	11.8092	17.5935	38.1331	28.2184	31.3812	11.1418	17.3778	14.4244	11.1821	2.22788	6.45147	10.4811	12.1159	73.9588	33.0595	12.2868	18.8574	6.62595	9.62151	30.3978	15.2584	7.01296	4.93387	9.22913	19.8252	26.6535	17.0708	31.307	32.3733	11.4157	13.3815	5.21888	14.4944	22.1506	22.6913	15.7369	12.2641	5.44612
k__Bacteria|p__Firmicutes|c__Clostridia|o__Clostridiales|f__Catabacteriaceae	2|1239|186801|186802|424536	0	0	0	0	0	0	0	0	0	0	0.00105	0	0	0	0	0	0	0	0	0	0	0	0	0	0	0	0	0	0	0.00047	0	0	0	0	0	0	0	0	0	0	0	0	0.0048	0	0	0	0	0
k__Bacteria|p__Firmicutes|c__Clostridia|o__Clostridiales|f__Catabacteriaceae|g__Catabacter	2|1239|186801|186802|424536|270497	0	0	0	0	0	0	0	0	0	0	0.00105	0	0	0	0	0	0	0	0	0	0	0	0	0	0	0	0	0	0	0.00047	0	0	0	0	0	0	0	0	0	0	0	0	0.0048	0	0	0	0	0
k__Bacteria|p__Firmicutes|c__Clostridia|o__Clostridiales|f__Catabacteriaceae|g__Catabacter|s__Catabacter_hongkongensis	2|1239|186801|186802|424536|270497|270498	0	0	0	0	0	0	0	0	0	0	0.00105	0	0	0	0	0	0	0	0	0	0	0	0	0	0	0	0	0	0	0.00047	0	0	0	0	0	0	0	0	0	0	0	0	0.0048	0	0	0	0	0
k__Bacteria|p__Firmicutes|c__Clostridia|o__Clostridiales|f__Christensenellaceae	2|1239|186801|186802|990719	0	0	0	0	0	0	0	0	0	0	0	0	0	0	0	0	0	0	0	0	0	0	0	0	0	0	0	0	0	0	0	0	0	0	0	0	0	0.00038	0	0	0	0	0	0	0.00708	0.00012	0	0
k__Bacteria|p__Firmicutes|c__Clostridia|o__Clostridiales|f__Christensenellaceae|g__Christensenella	2|1239|186801|186802|990719|990721	0	0	0	0	0	0	0	0	0	0	0	0	0	0	0	0	0	0	0	0	0	0	0	0	0	0	0	0	0	0	0	0	0	0	0	0	0	0.00038	0	0	0	0	0	0	0.00708	0.00012	0	0
k__Bacteria|p__Firmicutes|c__Clostridia|o__Clostridiales|f__Christensenellaceae|g__Christensenella|s__Christensenella_minuta	2|1239|186801|186802|990719|990721|626937	0	0	0	0	0	0	0	0	0	0	0	0	0	0	0	0	0	0	0	0	0	0	0	0	0	0	0	0	0	0	0	0	0	0	0	0	0	0.00038	0	0	0	0	0	0	0.00708	0.00012	0	0
k__Bacteria|p__Firmicutes|c__Clostridia|o__Clostridiales|f__Clostridiaceae	2|1239|186801|186802|31979	0.39252	0.19661	0.17807	0.02647	0.70758	0.16827	1.40324	0.73979	0	0.00512	0.23837	0.25992	0.39421	0.35407	0.27785	0.3121	0.53449	1.08469	0.19152	0.00172	0.00191	0.03557	0.16367	0.03746	0.06979	0.05957	0.01937	0.03409	0	0.47391	0.14765	0.04597	0.04794	0.0343	1.04378	0.00249	0.00812	0.0007	0.27738	0.53557	0.02631	0.40924	0.37245	1.78452	0.69554	1.62521	0.23295	0.03066
k__Bacteria|p__Firmicutes|c__Clostridia|o__Clostridiales|f__Clostridiaceae|g__Butyricicoccus	2|1239|186801|186802|31979|580596	0	0	0	0	0	0	0	0	0	0	0	0	0	0	0	0	0	0	0	0	0	0	0	0	0	0	0	0	0	0	0	0	0	0	0	0	0	0	0	0	0	0	0	0	0	0	0	0
k__Bacteria|p__Firmicutes|c__Clostridia|o__Clostridiales|f__Clostridiaceae|g__Butyricicoccus|s__Butyricicoccus_pullicaecorum	2|1239|186801|186802|31979|580596|501571	0	0	0	0	0	0	0	0	0	0	0	0	0	0	0	0	0	0	0	0	0	0	0	0	0	0	0	0	0	0	0	0	0	0	0	0	0	0	0	0	0	0	0	0	0	0	0	0
k__Bacteria|p__Firmicutes|c__Clostridia|o__Clostridiales|f__Clostridiaceae|g__Clostridium	2|1239|186801|186802|31979|1485	0.39252	0.19661	0.17807	0.01719	0.69963	0.1643	1.39689	0.73979	0	0.00512	0.19899	0.25992	0.39421	0.35407	0.2744	0.30576	0.51178	1.06366	0.18758	0	0.00097	0.01214	0.16192	0.03013	0.0696	0.05592	0.01711	0.03409	0	0.47378	0.14765	0.03956	0.04794	0.02912	1.03417	0.00249	0.00719	0	0.27738	0.52456	0.01958	0.39157	0	1.75805	0.58722	1.61601	0.23295	0.01151
k__Bacteria|p__Firmicutes|c__Clostridia|o__Clostridiales|f__Clostridiaceae|g__Clostridium|s__Butyribacterium_methylotrophicum	2|1239|186801|186802|31979|1485|1487	0	0	0	0	0	0	0	0	0	0	0	0	0	0	0	0	0	0	0	0	0	0	0	0	0	0	0	0	0	0	0	0	0	0	0	0	0	0	0	0	0	0	0	0	0	0	0	0
k__Bacteria|p__Firmicutes|c__Clostridia|o__Clostridiales|f__Clostridiaceae|g__Clostridium|s__Clostridium_baratii	2|1239|186801|186802|31979|1485|1561	0	0	0	0	0	0	0	0	0	0	0	0	0	0	0	0	0	0	0	0	0	0	0	0	0	0	0	0	0	0	0	0	0	0	0	0	0	0	0	0	0	0	0	0	0	0	0	0
k__Bacteria|p__Firmicutes|c__Clostridia|o__Clostridiales|f__Clostridiaceae|g__Clostridium|s__Clostridium_bolteae_CAG_59	2|1239|186801|186802|31979|1485|1263064	0	0	0	0	0.03607	0.03245	0.0367	0	0	0	0.04969	0	0	0	0.0421	0.01231	0.0134	0.01117	0.00169	0	0	0	0	0.00021	0	0.00089	0.00141	0.00024	0	0	0	0.00725	0.001	0.00037	0	0.00249	0.00719	0	0.00839	0.03216	0.00689	0.02793	0	0	0	0	0.00024	0.01151
k__Bacteria|p__Firmicutes|c__Clostridia|o__Clostridiales|f__Clostridiaceae|g__Clostridium|s__Clostridium_butyricum	2|1239|186801|186802|31979|1485|1492	0	0	0	0	0	0	0	0	0	0.00162	0	0	0	0	0	0	0	0	0	0	0	0	0	0	0	0	0	0	0	0	0.00274	0	0	0	0	0	0	0	0	0	0	0	0	0	0	0	0	0
k__Bacteria|p__Firmicutes|c__Clostridia|o__Clostridiales|f__Clostridiaceae|g__Clostridium|s__Clostridium_celatum	2|1239|186801|186802|31979|1485|36834	0	0	0	0	0	0	0	0	0	0	0	0	0	0	0	0	0	0	0	0	0	0	0	0	0	0	0	0	0	0.00797	0	0	0	0.00233	0	0	0	0	0	0	0	0	0	0	0	0	0	0
k__Bacteria|p__Firmicutes|c__Clostridia|o__Clostridiales|f__Clostridiaceae|g__Clostridium|s__Clostridium_disporicum	2|1239|186801|186802|31979|1485|84024	0	0	0	0	0	0	0	0.02411	0	0	0	0	0	0	0	0	0	0	0	0	0	0	0	0	0	0	0	0.00437	0	0.00408	0	0	0	0	0.03039	0	0	0	0	0	0	0	0	0	0	0	0	0
k__Bacteria|p__Firmicutes|c__Clostridia|o__Clostridiales|f__Clostridiaceae|g__Clostridium|s__Clostridium_neonatale	2|1239|186801|186802|31979|1485|137838	0	0	5e-05	0.01719	0	0	0	0	0	0	0	0	0	0	0	0	0	0	0	0	0	0	0	0	0	0	0	0	0	0	0	0	0	0	0	0	0	0	0	0	0	0	0	0	0	0	0	0
k__Bacteria|p__Firmicutes|c__Clostridia|o__Clostridiales|f__Clostridiaceae|g__Clostridium|s__Clostridium_paraputrificum	2|1239|186801|186802|31979|1485|29363	0	0	0	0	0	0	0	0.17754	0	0.0035	0	0	0	0	0	0	0	0	0	0	0	0	0	0	0	0	0	0	0	0	0	0	0	0	0	0	0	0	0	0	0	0	0	0	0	0	0	0
k__Bacteria|p__Firmicutes|c__Clostridia|o__Clostridiales|f__Clostridiaceae|g__Clostridium|s__Clostridium_perfringens	2|1239|186801|186802|31979|1485|1502	0	0	0	0	0	0.00082	1.34209	0.28271	0	0	0	0	0	0	0	0	0	0	0	0	0	0.00978	0	0	0	0	0	6e-05	0	0.01297	0	0	0	0	0.09502	0	0	0	0	0.01164	0	0	0	0	0	0	0	0
k__Bacteria|p__Firmicutes|c__Clostridia|o__Clostridiales|f__Clostridiaceae|g__Clostridium|s__Clostridium_sp_7_2_43FAA	2|1239|186801|186802|31979|1485|457396	0	0	0	0	0	0	0	0	0	0	0	0	0	0	0	0	0	0	0	0	0	0	0	0	0	0	0	0	0	0	0	0	0	0	0	0	0	0	0	0	0	0	0	0	0	0	0	0
k__Bacteria|p__Firmicutes|c__Clostridia|o__Clostridiales|f__Clostridiaceae|g__Clostridium|s__Clostridium_sp_CAG_242	2|1239|186801|186802|31979|1485|1262783	0	0	0	0	0	0	0	0.24089	0	0	0	0	0	0	0.19904	0.00038	0.11279	0.45584	0.18589	0	0	0	0.03801	0	0	0	0	0	0	0	0	0.01984	0.03398	0.02182	0.08518	0	0	0	0	0	0	0	0	0.34904	0.55795	1.01226	0	0
k__Bacteria|p__Firmicutes|c__Clostridia|o__Clostridiales|f__Clostridiaceae|g__Clostridium|s__Clostridium_sp_CAG_253	2|1239|186801|186802|31979|1485|1262785	0	0	0	0	0	0	0	0	0	0	0.01454	0.19537	0.37027	0.33915	0	0	0	0	0	0	0	0	0	0	0	0	0	0	0	0	0	0	0	0	0.64248	0	0	0	0	0	0	0	0	0	0	0	0	0
k__Bacteria|p__Firmicutes|c__Clostridia|o__Clostridiales|f__Clostridiaceae|g__Clostridium|s__Clostridium_sp_CAG_299	2|1239|186801|186802|31979|1485|1262792	0.39252	0.19661	0.17803	0	0	0	0	0.01454	0	0	0.13476	0.06456	0.02394	0.01492	0.03326	0.29307	0.3856	0.59665	0	0	0	0	0	0.02678	0.06802	0.05503	0.01571	0	0	0.15139	0	0.01247	0.01296	0.0046	0.05149	0	0	0	0	0.48077	0.01269	0.36364	0	0	0	0	0.23271	0
k__Bacteria|p__Firmicutes|c__Clostridia|o__Clostridiales|f__Clostridiaceae|g__Clostridium|s__Clostridium_sp_CAG_413	2|1239|186801|186802|31979|1485|1262803	0	0	0	0	0	0	0	0	0	0	0	0	0	0	0	0	0	0	0	0	0	0	0	0	0	0	0	0	0	0	0	0	0	0	0	0	0	0	0	0	0	0	0	1.36109	0	0	0	0
k__Bacteria|p__Firmicutes|c__Clostridia|o__Clostridiales|f__Clostridiaceae|g__Clostridium|s__Clostridium_sp_CAG_58	2|1239|186801|186802|31979|1485|1262824	0	0	0	0	0.66355	0.13102	0.0181	0	0	0	0	0	0	0	0	0	0	0	0	0	0	0	0.12391	0.00313	0.00158	0	0	0.02943	0	0.29737	0.14491	0	0	0	0.12961	0	0	0	0.26899	0	0	0	0	0.04792	0.02928	0.60375	0	0
k__Bacteria|p__Firmicutes|c__Clostridia|o__Clostridiales|f__Clostridiaceae|g__Clostridium|s__Clostridium_sp_D5	2|1239|186801|186802|31979|1485|556261	0	0	0	0	0	0	0	0	0	0	0	0	0	0	0	0	0	0	0	0	0	0	0	0	0	0	0	0	0	0	0	0	0	0	0	0	0	0	0	0	0	0	0	0	0	0	0	0
k__Bacteria|p__Firmicutes|c__Clostridia|o__Clostridiales|f__Clostridiaceae|g__Clostridium|s__Clostridium_sp_SY8519	2|1239|186801|186802|31979|1485|1042156	0	0	0	0	0	0	0	0	0	0	0	0	0	0	0	0	0	0	0	0	0	0	0	0	0	0	0	0	0	0	0	0	0	0	0	0	0	0	0	0	0	0	0	0	0	0	0	0
k__Bacteria|p__Firmicutes|c__Clostridia|o__Clostridiales|f__Clostridiaceae|g__Clostridium|s__Clostridium_sp_chh4_2	2|1239|186801|186802|31979|1485|2067550	0	0	0	0	0	0	0	0	0	0	0	0	0	0	0	0	0	0	0	0	0.00097	0.00237	0	0	0	0	0	0	0	0	0	0	0	0	0	0	0	0	0	0	0	0	0	0	0	0	0	0
k__Bacteria|p__Firmicutes|c__Clostridia|o__Clostridiales|f__Clostridiaceae|g__Clostridium|s__Clostridium_ventriculi	2|1239|186801|186802|31979|1485|1267	0	0	0	0	0	0	0	0	0	0	0	0	0	0	0	0	0	0	0	0	0	0	0	0	0	0	0	0	0	0	0	0	0	0	0	0	0	0	0	0	0	0	0	0	0	0	0	0
k__Bacteria|p__Firmicutes|c__Clostridia|o__Clostridiales|f__Clostridiaceae|g__Hungatella	2|1239|186801|186802|31979|1649459	0	0	0	0.00927	0.00795	0.00398	0.00635	0	0	0	0.03939	0	0	0	0.00099	0.00633	0.02271	0.02103	0.00394	0.00172	0.00094	0.02227	0.00175	0.00733	0.00019	0.00365	0.00225	0	0	0.00013	0	0.00641	0	0.00518	0.0096	0	0.00093	0.0007	0	0.01101	0.00673	0.01768	0.37245	0.02562	0.10597	0.0092	0	0.01915
k__Bacteria|p__Firmicutes|c__Clostridia|o__Clostridiales|f__Clostridiaceae|g__Hungatella|s__Hungatella_effluvii	2|1239|186801|186802|31979|1649459|1096246	0	0	0	0	0	0	0	0	0	0	0	0	0	0	0	0	0	0	0	0	0	0	0	0	0	0	0	0	0	0	0	0	0	0	0	0	0	0	0	0	0	0	0.00073	0	0	0	0	0
k__Bacteria|p__Firmicutes|c__Clostridia|o__Clostridiales|f__Clostridiaceae|g__Hungatella|s__Hungatella_hathewayi	2|1239|186801|186802|31979|1649459|154046	0	0	0	0.00927	0.00795	0.00398	0.00635	0	0	0	0.03939	0	0	0	0.00099	0.00633	0.02271	0.02103	0.00394	0.00172	0.00094	0.02227	0.00175	0.00733	0.00019	0.00365	0.00225	0	0	0.00013	0	0.00641	0	0.00518	0.0096	0	0.00093	0.0007	0	0.01101	0.00673	0.01768	0.37171	0.02562	0.10597	0.0092	0	0.01915
k__Bacteria|p__Firmicutes|c__Clostridia|o__Clostridiales|f__Clostridiaceae|g__Lactonifactor	2|1239|186801|186802|31979|420345	0	0	0	0	0	0	0	0	0	0	0	0	0	0	0.00246	0	0	0	0	0	0	0.00117	0	0	0	0	0	0	0	0	0	0	0	0	0	0	0	0	0	0	0	0	0	0.00085	0.00235	0	0	0
k__Bacteria|p__Firmicutes|c__Clostridia|o__Clostridiales|f__Clostridiaceae|g__Lactonifactor|s__Lactonifactor_longoviformis	2|1239|186801|186802|31979|420345|341220	0	0	0	0	0	0	0	0	0	0	0	0	0	0	0.00246	0	0	0	0	0	0	0.00117	0	0	0	0	0	0	0	0	0	0	0	0	0	0	0	0	0	0	0	0	0	0.00085	0.00235	0	0	0
k__Bacteria|p__Firmicutes|c__Clostridia|o__Clostridiales|f__Clostridiales_Family_XIII_Incertae_Sedis	2|1239|186801|186802|543314	0	0	0	0	0	0	0.00074	0.0002	0	0	0	0	0	0	0.0012	0	0	0	5e-05	0.00038	0	0.00024	0	0.00039	0	0.00176	0.00024	0	0	0	0.00012	0	0	0	0	0	0	0	0	0	0	0	0	0	0.0001	0	0	0
k__Bacteria|p__Firmicutes|c__Clostridia|o__Clostridiales|f__Clostridiales_Family_XIII_Incertae_Sedis|g__Clostridiales_Family_XIII_Incertae_Sedis_unclassified	2|1239|186801|186802|543314|	0	0	0	0	0	0	0.00074	0	0	0	0	0	0	0	0.0012	0	0	0	5e-05	0.00038	0	0	0	0	0	0.00163	0	0	0	0	0.00012	0	0	0	0	0	0	0	0	0	0	0	0	0	0.0001	0	0	0
k__Bacteria|p__Firmicutes|c__Clostridia|o__Clostridiales|f__Clostridiales_Family_XIII_Incertae_Sedis|g__Clostridiales_Family_XIII_Incertae_Sedis_unclassified|s__Eubacterium_brachy	2|1239|186801|186802|543314||35517	0	0	0	0	0	0	0	0	0	0	0	0	0	0	0	0	0	0	0	0	0	0	0	0	0	0.00029	0	0	0	0	0	0	0	0	0	0	0	0	0	0	0	0	0	0	0.0001	0	0	0
k__Bacteria|p__Firmicutes|c__Clostridia|o__Clostridiales|f__Clostridiales_Family_XIII_Incertae_Sedis|g__Clostridiales_Family_XIII_Incertae_Sedis_unclassified|s__Eubacterium_infirmum	2|1239|186801|186802|543314||56774	0	0	0	0	0	0	0	0	0	0	0	0	0	0	0	0	0	0	0	0	0	0	0	0	0	0	0	0	0	0	0	0	0	0	0	0	0	0	0	0	0	0	0	0	0	0	0	0
k__Bacteria|p__Firmicutes|c__Clostridia|o__Clostridiales|f__Clostridiales_Family_XIII_Incertae_Sedis|g__Clostridiales_Family_XIII_Incertae_Sedis_unclassified|s__Eubacterium_nodatum	2|1239|186801|186802|543314||35518	0	0	0	0	0	0	0	0	0	0	0	0	0	0	0.0012	0	0	0	0	0	0	0	0	0	0	0	0	0	0	0	0	0	0	0	0	0	0	0	0	0	0	0	0	0	0	0	0	0
k__Bacteria|p__Firmicutes|c__Clostridia|o__Clostridiales|f__Clostridiales_Family_XIII_Incertae_Sedis|g__Clostridiales_Family_XIII_Incertae_Sedis_unclassified|s__Eubacterium_saphenum	2|1239|186801|186802|543314||51123	0	0	0	0	0	0	0	0	0	0	0	0	0	0	0	0	0	0	0	0	0	0	0	0	0	0	0	0	0	0	0	0	0	0	0	0	0	0	0	0	0	0	0	0	0	0	0	0
k__Bacteria|p__Firmicutes|c__Clostridia|o__Clostridiales|f__Clostridiales_Family_XIII_Incertae_Sedis|g__Clostridiales_Family_XIII_Incertae_Sedis_unclassified|s__Eubacterium_sulci	2|1239|186801|186802|543314||143393	0	0	0	0	0	0	0.00074	0	0	0	0	0	0	0	0	0	0	0	5e-05	0.00038	0	0	0	0	0	0.00134	0	0	0	0	0.00012	0	0	0	0	0	0	0	0	0	0	0	0	0	0	0	0	0
k__Bacteria|p__Firmicutes|c__Clostridia|o__Clostridiales|f__Clostridiales_Family_XIII_Incertae_Sedis|g__Mogibacterium	2|1239|186801|186802|543314|86331	0	0	0	0	0	0	0	0.0002	0	0	0	0	0	0	0	0	0	0	0	0	0	0.00024	0	0.00039	0	0.00013	0.00024	0	0	0	0	0	0	0	0	0	0	0	0	0	0	0	0	0	0	0	0	0
k__Bacteria|p__Firmicutes|c__Clostridia|o__Clostridiales|f__Clostridiales_Family_XIII_Incertae_Sedis|g__Mogibacterium|s__Mogibacterium_diversum	2|1239|186801|186802|543314|86331|114527	0	0	0	0	0	0	0	0.0002	0	0	0	0	0	0	0	0	0	0	0	0	0	0.00024	0	0.00039	0	0.00013	0.00024	0	0	0	0	0	0	0	0	0	0	0	0	0	0	0	0	0	0	0	0	0
k__Bacteria|p__Firmicutes|c__Clostridia|o__Clostridiales|f__Clostridiales_Family_XIII_Incertae_Sedis|g__Mogibacterium|s__Mogibacterium_timidum	2|1239|186801|186802|543314|86331|35519	0	0	0	0	0	0	0	0	0	0	0	0	0	0	0	0	0	0	0	0	0	0	0	0	0	0	0	0	0	0	0	0	0	0	0	0	0	0	0	0	0	0	0	0	0	0	0	0
k__Bacteria|p__Firmicutes|c__Clostridia|o__Clostridiales|f__Clostridiales_unclassified	2|1239|186801|186802|	0	0	0	0	0	0	0	0.00189	0.02716	0	0	0.00203	0.01497	0.02275	0.03186	0	0	0	0.01142	0.02038	0.01618	0.00767	0	0.07492	0.04295	0.01072	0.00182	0.01156	0.00018	0.02803	0.02375	0.02204	0.00509	0	0.01191	0.05712	0.10243	0.0365	0.04953	0.0041	0.09868	0.00135	0	0.05001	0.44721	0.20821	0	0
k__Bacteria|p__Firmicutes|c__Clostridia|o__Clostridiales|f__Clostridiales_unclassified|g__Clostridiales_unclassified	2|1239|186801|186802||	0	0	0	0	0	0	0	0	0.02716	0	0	0	0	0	0	0	0	0	0.00272	0	0	0	0	0	0	0	0	0	0	0	0	0	0	0	0	0	0	0.0011	0	0	0	0	0	0.00038	0.00172	0	0	0
k__Bacteria|p__Firmicutes|c__Clostridia|o__Clostridiales|f__Clostridiales_unclassified|g__Clostridiales_unclassified|s__Clostridiales_bacterium_1_7_47FAA	2|1239|186801|186802|||457421	0	0	0	0	0	0	0	0	0.02716	0	0	0	0	0	0	0	0	0	0.00272	0	0	0	0	0	0	0	0	0	0	0	0	0	0	0	0	0	0	0.0011	0	0	0	0	0	0.00038	0.00172	0	0	0
k__Bacteria|p__Firmicutes|c__Clostridia|o__Clostridiales|f__Clostridiales_unclassified|g__Clostridiales_unclassified|s__Clostridiales_bacterium_CHKCI006	2|1239|186801|186802|||1780379	0	0	0	0	0	0	0	0	0	0	0	0	0	0	0	0	0	0	0	0	0	0	0	0	0	0	0	0	0	0	0	0	0	0	0	0	0	0	0	0	0	0	0	0	0	0	0	0
k__Bacteria|p__Firmicutes|c__Clostridia|o__Clostridiales|f__Clostridiales_unclassified|g__Intestinimonas	2|1239|186801|186802||1392389	0	0	0	0	0	0	0	0	0	0	0	0.00203	0.01497	0.02275	0.00505	0	0	0	0.00365	0.01983	0.01618	0.0076	0	0	0	0	0	0.01156	0.00018	0.02803	0.01667	0.0211	0.00482	0	0.01191	0.01349	0.02434	0.02226	0.01696	0	0	0	0	0.04963	0.44549	0.20821	0	0
k__Bacteria|p__Firmicutes|c__Clostridia|o__Clostridiales|f__Clostridiales_unclassified|g__Intestinimonas|s__Intestinimonas_butyriciproducens	2|1239|186801|186802||1392389|1297617	0	0	0	0	0	0	0	0	0	0	0	0.00203	0.01497	0.02275	0.00505	0	0	0	0.00365	0.01983	0.01618	0.0076	0	0	0	0	0	0.01156	0.00018	0.02803	0.01667	0.0211	0.00482	0	0.01191	0.01349	0.02434	0.02226	0.01696	0	0	0	0	0.04963	0.44549	0.20821	0	0
k__Bacteria|p__Firmicutes|c__Clostridia|o__Clostridiales|f__Clostridiales_unclassified|g__Lawsonibacter	2|1239|186801|186802||2172004	0	0	0	0	0	0	0	0.00189	0	0	0	0	0	0	0.02681	0	0	0	0.00506	0.00056	0	7e-05	0	0.07492	0.04295	0.01072	0.00182	0	0	0	0.00708	0.00094	0.00027	0	0	0.04363	0.07809	0.01314	0.03257	0.0041	0.09868	0.00135	0	0	0	0	0	0
k__Bacteria|p__Firmicutes|c__Clostridia|o__Clostridiales|f__Clostridiales_unclassified|g__Lawsonibacter|s__Lawsonibacter_asaccharolyticus	2|1239|186801|186802||2172004|2108523	0	0	0	0	0	0	0	0.00189	0	0	0	0	0	0	0.02681	0	0	0	0.00506	0.00056	0	7e-05	0	0.07492	0.04295	0.01072	0.00182	0	0	0	0.00708	0.00094	0.00027	0	0	0.04363	0.07809	0.01314	0.03257	0.0041	0.09868	0.00135	0	0	0	0	0	0
k__Bacteria|p__Firmicutes|c__Clostridia|o__Clostridiales|f__Eubacteriaceae	2|1239|186801|186802|186806	0.99323	2.55535	0.74196	5.84302	0.02438	0.04158	0.01101	0.42689	3.93489	1.79028	0.54135	1.40825	4.94063	1.38054	1.98956	1.99461	4.19355	1.69813	3.03247	0.31894	0.94568	0.72523	0.83894	0.54585	1.25187	0.2804	0.90619	1.47769	1.43527	8.20861	2.46387	0.76916	0.20412	0.49295	2.02693	0.65532	1.3417	3.39086	6.06927	0.22691	2.48232	0.09721	0.49455	5.77218	5.28708	1.15383	0.01926	0.06419
k__Bacteria|p__Firmicutes|c__Clostridia|o__Clostridiales|f__Eubacteriaceae|g__Anaerofustis	2|1239|186801|186802|186806|264995	0	0	0	0	0	0	0	0	0	0	0	0	0	0	0	0.00226	0.00021	0	0	0	0	0	0	0	0	0	0	0	0	0	0	0	0	0	0	0	0	0	0	0	0	0	0	0	0	0	0	0
k__Bacteria|p__Firmicutes|c__Clostridia|o__Clostridiales|f__Eubacteriaceae|g__Anaerofustis|s__Anaerofustis_stercorihominis	2|1239|186801|186802|186806|264995|214853	0	0	0	0	0	0	0	0	0	0	0	0	0	0	0	0.00226	0.00021	0	0	0	0	0	0	0	0	0	0	0	0	0	0	0	0	0	0	0	0	0	0	0	0	0	0	0	0	0	0	0
k__Bacteria|p__Firmicutes|c__Clostridia|o__Clostridiales|f__Eubacteriaceae|g__Eubacteriaceae_unclassified	2|1239|186801|186802|186806|	0	0	0	0	0	0	0	0	0	0	0	0	0	0	0	0	0	0	0	0	0	0	0	0	0	0	0	0	0	0	0	0	0	0	0	0	0	0	0	0	0	0	0	0	0	0	0	0
k__Bacteria|p__Firmicutes|c__Clostridia|o__Clostridiales|f__Eubacteriaceae|g__Eubacteriaceae_unclassified|s__Eubacteriaceae_bacterium_CHKCI005	2|1239|186801|186802|186806||1780381	0	0	0	0	0	0	0	0	0	0	0	0	0	0	0	0	0	0	0	0	0	0	0	0	0	0	0	0	0	0	0	0	0	0	0	0	0	0	0	0	0	0	0	0	0	0	0	0
k__Bacteria|p__Firmicutes|c__Clostridia|o__Clostridiales|f__Eubacteriaceae|g__Eubacterium	2|1239|186801|186802|186806|1730	0.99323	2.55535	0.74196	5.84302	0.02438	0.04158	0.01101	0.42689	3.93489	1.79028	0.54135	1.40825	4.94063	1.38054	1.98956	1.99235	4.19335	1.69813	3.03247	0.31894	0.94568	0.72523	0.83894	0.54585	1.25187	0.2804	0.90619	1.47769	1.43527	8.20861	2.46387	0.76916	0.20412	0.49295	2.02693	0.65532	1.3417	3.39086	6.06927	0.22691	2.48232	0.09721	0.49455	5.77218	5.28319	1.15383	0.01926	0.06419
k__Bacteria|p__Firmicutes|c__Clostridia|o__Clostridiales|f__Eubacteriaceae|g__Eubacterium|s__Eubacterium_callanderi	2|1239|186801|186802|186806|1730|53442	0	0	0	0	0	0	0	0	0	0	0	0	0	0	0	0	0	0	0	0	0	0	0	0	0	0	0	0	0	0	0	0	0	0	0	0	0	0	0	0	0	0	0	0.09197	0.7596	0	0	0
k__Bacteria|p__Firmicutes|c__Clostridia|o__Clostridiales|f__Eubacteriaceae|g__Eubacterium|s__Eubacterium_dolichum_CAG_375	2|1239|186801|186802|186806|1730|1263076	0.00053	0.00797	0.00073	0	0.01053	0.01171	0	0	0	0	0	0	0	0	0	0	0	0	0	0	0	0	0.0015	0	0	0	0	0	0	0	0	0	0	0	0	0	0	0	0	0.01558	0	0.01873	0	0	0	0	0	0
k__Bacteria|p__Firmicutes|c__Clostridia|o__Clostridiales|f__Eubacteriaceae|g__Eubacterium|s__Eubacterium_eligens	2|1239|186801|186802|186806|1730|39485	0	0	0	5.73792	0	0	0	0.09673	3.93489	1.79028	0	0.76959	0.52474	0.16436	0.09351	0.57464	2.4249	0.24096	2.99756	0.00933	0.00263	0.0002	0	0.3613	0.47501	0.1632	0.74751	0.78503	0.80763	0.80595	0.78275	0.05087	0.01628	0.19679	1.54846	0.13407	0.35927	1.04133	4.84644	0.18287	2.4021	0.06235	0	1.44013	0	0	0	0
k__Bacteria|p__Firmicutes|c__Clostridia|o__Clostridiales|f__Eubacteriaceae|g__Eubacterium|s__Eubacterium_hallii	2|1239|186801|186802|186806|1730|39488	0	0	0	0.10509	0.01385	0.02987	0.01101	0.0116	0	0	0.28385	0.19873	1.4586	0.42889	1.74025	0.85649	0.37363	0.73469	0	0.29775	0.84979	0.52905	0.68824	0.04066	0.14847	0.01357	0.10766	0.1144	0.29099	0.35799	0.30751	0.36616	0.08144	0.25214	0.27296	0.19815	0.62903	1.31318	0.67543	0.00729	0.0288	0.01612	0.06873	0.51826	1.07186	0.67027	0.00887	0
k__Bacteria|p__Firmicutes|c__Clostridia|o__Clostridiales|f__Eubacteriaceae|g__Eubacterium|s__Eubacterium_limosum	2|1239|186801|186802|186806|1730|1736	0	0	0	0	0	0	0	0	0	0	0	0	0	0	0	0	0	0	0	0	0	0	0	0	0	0	0	0	0	0	0	0	0	0	0	0	0	0	0	0	0	0	0	0.0037	0.02477	0	0	0.00308
k__Bacteria|p__Firmicutes|c__Clostridia|o__Clostridiales|f__Eubacteriaceae|g__Eubacterium|s__Eubacterium_maltosivorans	2|1239|186801|186802|186806|1730|2041044	0	0	0	0	0	0	0	0	0	0	0	0	0	0	0	0	0	0	0	0	0	0	0	0	0	0	0	0	0	0	0	0	0	0	0	0	0	0	0	0	0	0	0	0.01758	0.07191	0	0	0
k__Bacteria|p__Firmicutes|c__Clostridia|o__Clostridiales|f__Eubacteriaceae|g__Eubacterium|s__Eubacterium_ramulus	2|1239|186801|186802|186806|1730|39490	0	0	0	0	0	0	0	0.01655	0	0	0	0.01744	0.07932	0.0514	0.07801	0	0	0	0.02493	0	0	0	0.07732	0.00833	0.14956	0.00445	0.02375	0.01283	0.00713	0.03309	0.01935	0.02072	0.01666	0.00308	0.05846	0.01448	0.02558	0.21262	0.25622	0	0	0	0	0.32943	0.07751	0.04104	0	0
k__Bacteria|p__Firmicutes|c__Clostridia|o__Clostridiales|f__Eubacteriaceae|g__Eubacterium|s__Eubacterium_sp_CAG_180	2|1239|186801|186802|186806|1730|1262882	0	0	0	0	0	0	0	0.20407	0	0	0	0	1.61435	0.29302	0	0	0	0	0	0	0	0	0	0	0	0	0	0	0	5.17942	0	0	0	0	0	0	0	0	0	0	0	0	0.00041	3.29079	2.95113	0.33589	0	0
k__Bacteria|p__Firmicutes|c__Clostridia|o__Clostridiales|f__Eubacteriaceae|g__Eubacterium|s__Eubacterium_sp_CAG_251	2|1239|186801|186802|186806|1730|1262886	0.16869	0.41966	0	0	0	0	0	0	0	0	0	0.23548	0.2975	0.16234	0	0	0	0	0	0	0	0	0	0	0	0	0	0	0	0	0	0.24564	0.07654	0.03964	0	0	0	0	0	0	0	0	0	0	0	0	0	0
k__Bacteria|p__Firmicutes|c__Clostridia|o__Clostridiales|f__Eubacteriaceae|g__Eubacterium|s__Eubacterium_sp_CAG_274	2|1239|186801|186802|186806|1730|1262888	0	0	0	0	0	0	0	0	0	0	0.01371	0.11704	0.32803	0.10966	0.00361	0.41871	0.12552	0.053	0	0	0	0.00149	0.07187	0.04071	0.35103	0.02169	0.01651	0	0	0	0	0	0	0	0.03595	0.05793	0.00374	0.24862	0.16943	0	0	0	0	0	0	0	0.00993	0.0532
k__Bacteria|p__Firmicutes|c__Clostridia|o__Clostridiales|f__Eubacteriaceae|g__Eubacterium|s__Eubacterium_sp_CAG_38	2|1239|186801|186802|186806|1730|1262889	0.82401	2.12771	0.74123	0	0	0	0	0.09763	0	0	0.14771	0.0557	0.39536	0.05241	0.00765	0.12881	1.2597	0.64155	0	0.0083	0.00226	0.18233	0	0.02898	0.03641	0.07749	0.01006	0.51825	0.31266	1.76732	1.33867	0.046	0	0	0.00823	0.2507	0.32409	0.57512	0	0.02116	0.05142	0	0.42541	0.06817	0.32203	0.09931	0	0.00791
k__Bacteria|p__Firmicutes|c__Clostridia|o__Clostridiales|f__Eubacteriaceae|g__Eubacterium|s__Eubacterium_sp_OM08_24	2|1239|186801|186802|186806|1730|2292352	0	0	0	0	0	0	0	0	0	0	0	0	0	0	0	0	0	0	0	0	0	0	0	0	0	0	0	0	0	0	0	0	0	0	0	0	0	0	0	0	0	0	0	0	0	0	0	0
k__Bacteria|p__Firmicutes|c__Clostridia|o__Clostridiales|f__Eubacteriaceae|g__Eubacterium|s__Eubacterium_ventriosum	2|1239|186801|186802|186806|1730|39496	0	0	0	0	0	0	0	0.00029	0	0	0.09609	0.01427	0.24273	0.11846	0.06652	0.01371	0.0096	0.02793	0.00999	0.00355	0.091	0.01216	0	0.06588	0.0914	0	0.00069	0.04718	0.01685	0.06483	0.01558	0.03978	0.0132	0.0013	0.10287	0	0	0	0.12175	0	0	0	0	0.01215	0.00437	0.00732	0.00045	0
k__Bacteria|p__Firmicutes|c__Clostridia|o__Clostridiales|f__Eubacteriaceae|g__Pseudoramibacter	2|1239|186801|186802|186806|113286	0	0	0	0	0	0	0	0	0	0	0	0	0	0	0	0	0	0	0	0	0	0	0	0	0	0	0	0	0	0	0	0	0	0	0	0	0	0	0	0	0	0	0	0	0.00389	0	0	0
k__Bacteria|p__Firmicutes|c__Clostridia|o__Clostridiales|f__Eubacteriaceae|g__Pseudoramibacter|s__Pseudoramibacter_alactolyticus	2|1239|186801|186802|186806|113286|113287	0	0	0	0	0	0	0	0	0	0	0	0	0	0	0	0	0	0	0	0	0	0	0	0	0	0	0	0	0	0	0	0	0	0	0	0	0	0	0	0	0	0	0	0	0.00389	0	0	0
k__Bacteria|p__Firmicutes|c__Clostridia|o__Clostridiales|f__Hungateiclostridiaceae	2|1239|186801|186802|2304686	0	0	0	0	0	0	0	0	0	0	0	0	0	0	0	0	0	0	0	0	0	0	0	0	0	0	0	0	0	0	0	0	0	0	0	0	0	0	0	0	0	0	0	0	0	0	0	0
k__Bacteria|p__Firmicutes|c__Clostridia|o__Clostridiales|f__Hungateiclostridiaceae|g__Mageeibacillus	2|1239|186801|186802|2304686|1637257	0	0	0	0	0	0	0	0	0	0	0	0	0	0	0	0	0	0	0	0	0	0	0	0	0	0	0	0	0	0	0	0	0	0	0	0	0	0	0	0	0	0	0	0	0	0	0	0
k__Bacteria|p__Firmicutes|c__Clostridia|o__Clostridiales|f__Hungateiclostridiaceae|g__Mageeibacillus|s__Mageeibacillus_indolicus	2|1239|186801|186802|2304686|1637257|884684	0	0	0	0	0	0	0	0	0	0	0	0	0	0	0	0	0	0	0	0	0	0	0	0	0	0	0	0	0	0	0	0	0	0	0	0	0	0	0	0	0	0	0	0	0	0	0	0
k__Bacteria|p__Firmicutes|c__Clostridia|o__Clostridiales|f__Lachnospiraceae	2|1239|186801|186802|186803	1.28371	5.01635	3.01318	2.4484	4.13604	4.91492	5.90606	1.49669	5.11374	2.51833	6.66576	5.51929	18.8884	15.425	14.3915	4.39972	4.85646	7.08682	3.929	1.2154	3.57888	6.28862	8.06116	58.6421	23.4917	8.25599	4.49578	0.68406	2.81401	9.13	8.46078	5.30983	2.04696	4.8371	12.3422	16.5253	6.53556	18.8018	15.092	5.12309	7.88049	3.01283	8.82056	4.63691	5.78428	6.889	11.6344	3.66605
k__Bacteria|p__Firmicutes|c__Clostridia|o__Clostridiales|f__Lachnospiraceae|g__Anaerostipes	2|1239|186801|186802|186803|207244	0.46808	0.46433	0.28793	0.42751	0.11434	1.00488	0.52614	0.00371	0	0	0.39002	0.10177	2.87716	2.07166	3.34032	0.00104	0.00071	0	0.64601	0.2646	0.06244	0.08372	0.4404	1.04397	2.89959	0.04037	0.24072	0.11173	1.41294	0.36093	0.13839	0.13363	0.07254	0.15998	0.62483	0.29365	0.06749	0.52751	3.97863	0.02788	0.47237	0.08628	0	0.03257	0.28228	0.08829	0.08769	0.16237
k__Bacteria|p__Firmicutes|c__Clostridia|o__Clostridiales|f__Lachnospiraceae|g__Anaerostipes|s__Anaerostipes_caccae	2|1239|186801|186802|186803|207244|105841	8e-05	0.0033	0	0	0	0	0	0	0	0	0	0	0	0	0	0.00104	0.00071	0	0	0	0	0	0	0	0	0	0	0	0	0	0	0	0	0	0	0	0	0	0	0	0	0	0	0	0	0	0	0
k__Bacteria|p__Firmicutes|c__Clostridia|o__Clostridiales|f__Lachnospiraceae|g__Anaerostipes|s__Anaerostipes_hadrus	2|1239|186801|186802|186803|207244|649756	0.46799	0.46102	0.28793	0.42751	0.11434	1.00488	0.52614	0.00371	0	0	0.39002	0.10177	2.87716	2.07166	3.34032	0	0	0	0.64601	0.2646	0.06244	0.08372	0.4404	1.04397	2.89959	0.04037	0.24072	0.11173	1.41294	0.36093	0.13839	0.13363	0.07254	0.15998	0.62483	0.29365	0.06749	0.52751	3.97863	0.02788	0.47237	0.08628	0	0.03257	0.28228	0.08829	0.08769	0.16237
k__Bacteria|p__Firmicutes|c__Clostridia|o__Clostridiales|f__Lachnospiraceae|g__Anaerotignum	2|1239|186801|186802|186803|2039240	0	0	0	0	0.11201	0.06224	0.01879	0	0	0	0.01311	0	0	0	0	0	0	0.00447	0	0	0	0	0	0	0	0	0	0	0	0	0	0	0.00279	0	0	0	0	0	0	0.04093	0.01022	0.0208	0.29744	0	0	0	0	0.01793
k__Bacteria|p__Firmicutes|c__Clostridia|o__Clostridiales|f__Lachnospiraceae|g__Anaerotignum|s__Anaerotignum_lactatifermentans	2|1239|186801|186802|186803|2039240|160404	0	0	0	0	0.11201	0.06224	0.01879	0	0	0	0.01311	0	0	0	0	0	0	0.00447	0	0	0	0	0	0	0	0	0	0	0	0	0	0	0.00279	0	0	0	0	0	0	0.04093	0.01022	0.0208	0.29744	0	0	0	0	0.01793
k__Bacteria|p__Firmicutes|c__Clostridia|o__Clostridiales|f__Lachnospiraceae|g__Blautia	2|1239|186801|186802|186803|572511	0.59236	2.62194	2.4316	0.03512	0.60653	3.1995	4.01654	0.13876	5.11309	2.51833	3.05495	0.33412	0.82967	0.48872	1.53804	0.1711	0.18844	0.94331	1.06466	0.034	0.01632	1.06322	0.88242	0.90645	1.94982	0.36214	0.87289	0.14118	0.26366	0.93124	0.2166	0.63623	0.48721	2.88323	0.86533	0.19513	0.19722	1.92138	2.72395	1.02386	0.40826	1.55213	2.4243	0.41869	1.55181	0.51398	11.2061	0.9478
k__Bacteria|p__Firmicutes|c__Clostridia|o__Clostridiales|f__Lachnospiraceae|g__Blautia|s__Blautia_coccoides	2|1239|186801|186802|186803|572511|1532	0	0	0	0	0	0	0	0	0	0	0	0	0	0	0	0	0	0.0063	0	0	0	5e-05	0	0.0002	0	0	0	0	0	0	0	0	0	0	0	0	0.00058	0.00024	0	0	0	0	0.00896	0	0	0	0	0.00361
k__Bacteria|p__Firmicutes|c__Clostridia|o__Clostridiales|f__Lachnospiraceae|g__Blautia|s__Blautia_hansenii	2|1239|186801|186802|186803|572511|1322	0	0.02019	0.00463	0	0.04838	0.01041	0.00078	0	0	0	0.00197	0	0	0	0	0	0	0	0.00259	0	0	0	0	0	0	0	0	0	0	0	0	0.06688	0.01756	0.01234	0.00668	0	0	0	0	0.06996	0	0.01463	0.03362	0	0	0	0.02565	0
k__Bacteria|p__Firmicutes|c__Clostridia|o__Clostridiales|f__Lachnospiraceae|g__Blautia|s__Blautia_hydrogenotrophica	2|1239|186801|186802|186803|572511|53443	0	0	0	0	0	0	0	0	0	0	0	0	0	0	0.00778	0	0	0	0	0	0	0	0	0	0	0	0	0	0	0	0	0.00706	0.0048	0	0	0	0	0.00716	0.00266	0	0	0	0	0.08927	0	0	0	0
k__Bacteria|p__Firmicutes|c__Clostridia|o__Clostridiales|f__Lachnospiraceae|g__Blautia|s__Blautia_obeum	2|1239|186801|186802|186803|572511|40520	0	0	0	0	0.11106	0.48779	0.00039	0.02085	0	0	0.25856	0.16482	0.29554	0.19728	0.16292	0	0	0	0	0.02251	0.00264	0.4868	0.16169	0.1068	0.16898	0.01346	0.04166	0.03201	0.02217	0.13073	0.07582	0.06772	0.01824	0.00015	0.05242	0.02767	0.01523	0.05813	0.27007	0.03613	0.02966	0.05373	0	0.06129	1.36558	0.05329	5e-05	0
k__Bacteria|p__Firmicutes|c__Clostridia|o__Clostridiales|f__Lachnospiraceae|g__Blautia|s__Blautia_producta	2|1239|186801|186802|186803|572511|33035	0.00042	0.00367	0	0	0	0	0	0	0	0	0.00013	0	0	0	0	0	0	0.00807	0	0	0	0	0.00094	0.02102	0.00452	0.00064	0.00226	0	0	0	0	0.00136	0	0	0	0	0	0	0	0.00162	0	0	0.0548	0.00346	0.02045	0.00216	0	0
k__Bacteria|p__Firmicutes|c__Clostridia|o__Clostridiales|f__Lachnospiraceae|g__Blautia|s__Blautia_sp_CAG_257	2|1239|186801|186802|186803|572511|1262756	0.01565	0.01974	0.00435	0	0.00374	0.02175	0	0	0	0	0.02497	0	0	0	0	0.0169	0.00962	0.05189	0	0	0	0	0.00213	0.00634	0.002	0	0	0	0	0	0	0.00148	0.00025	0	0	0	0	0	0	0.01791	0.00442	0.05632	0.46275	0.00771	0	0	0.01545	0.0039
k__Bacteria|p__Firmicutes|c__Clostridia|o__Clostridiales|f__Lachnospiraceae|g__Blautia|s__Blautia_sp_N6H1_15	2|1239|186801|186802|186803|572511|1912897	0	0	0	0	0	0	0	0	0	0	0	0	0	0	0	0	0	0	0	0	0	0	0.00879	0	0	0	0	0	0	0	0	0	0	0	0	0	0	0	0	0	0	0	0	0	0	0	0	0
k__Bacteria|p__Firmicutes|c__Clostridia|o__Clostridiales|f__Lachnospiraceae|g__Blautia|s__Blautia_wexlerae	2|1239|186801|186802|186803|572511|418240	0.17369	0.26107	0.07992	0.00452	0.14361	0.28227	0.06167	0.0024	0.60308	0.00187	0.09761	0.1639	0.53412	0.28616	1.16411	0.0945	0.13386	0.52519	0.88423	0.0115	0.01368	0.53944	0.51525	0.48274	0.71288	0.04663	0.28105	0.0305	0.16895	0.1141	0.07602	0.26302	0.28815	0.96285	0.03181	0.14024	0.14038	1.74832	0.90438	0.27046	0.30594	0.17219	1.51185	0.13842	0.16209	0.04499	0.29427	0.26543
k__Bacteria|p__Firmicutes|c__Clostridia|o__Clostridiales|f__Lachnospiraceae|g__Blautia|s__Ruminococcus_gnavus	2|1239|186801|186802|186803|572511|33038	0.4026	2.31727	2.34271	0.02903	0.29974	2.39728	3.9537	0.00514	4.51002	2.51646	2.12085	0.0054	0	0.00529	0	0.0597	0.04497	0.35185	0.17784	0	0	0.03693	0.19362	0.00794	0.03651	0.08639	0.01381	0	0	0.07283	0	0.01781	0.02543	1.86936	0.21996	0	0	0	0	0.22429	0.03976	1.25526	0.35233	0.00355	0.00369	0.41355	10.6663	0.67486
k__Bacteria|p__Firmicutes|c__Clostridia|o__Clostridiales|f__Lachnospiraceae|g__Blautia|s__Ruminococcus_torques	2|1239|186801|186802|186803|572511|33039	0	0	0	0.00157	0	0	0	0.11038	0	0	0.55086	0	0	0	0.20323	0	0	0	0	0	0	0	0	0.28141	1.02492	0.21502	0.5341	0.07866	0.07254	0.61359	0.06477	0.21091	0.13277	0.03853	0.55446	0.02722	0.04103	0.10752	1.54684	0.40349	0.02848	0	0	0.11498	0	0	0.20437	0
k__Bacteria|p__Firmicutes|c__Clostridia|o__Clostridiales|f__Lachnospiraceae|g__Coprococcus	2|1239|186801|186802|186803|33042	0	0	0	0.0508	0	0	0	0.09825	0	0	0	0.08694	0.16159	0.25178	3.20891	0	0	0	0.36969	0.37402	0.49932	0.47784	0	0.54682	1.01248	0.08706	0.22716	0.18064	0.11048	0.1472	0.12521	0.05298	0.0385	0.15507	0.0678	0.51688	0.64892	1.65776	1.08885	0	0	0	0	0	0	0	0.00887	0
k__Bacteria|p__Firmicutes|c__Clostridia|o__Clostridiales|f__Lachnospiraceae|g__Coprococcus|s__Coprococcus_catus	2|1239|186801|186802|186803|33042|116085	0	0	0	0	0	0	0	0.00727	0	0	0	0.02011	0.07828	0.0526	0.06996	0	0	0	0	0.0083	0.02372	0.03088	0	0.03465	0.23627	0.05382	0.07652	0.00023	0.00134	0.00329	0.03271	0	0	0	0.0678	0.05041	0.02758	0.14262	0.55201	0	0	0	0	0	0	0	0.00887	0
k__Bacteria|p__Firmicutes|c__Clostridia|o__Clostridiales|f__Lachnospiraceae|g__Coprococcus|s__Coprococcus_comes	2|1239|186801|186802|186803|33042|410072	0	0	0	0.0508	0	0	0	0.09097	0	0	0	0.06683	0.08332	0.19918	2.46507	0	0	0	0.36969	0.01809	0.05017	0.05472	0	0.51217	0.77621	0.03325	0.15064	0.1804	0.10914	0.14391	0.0925	0.05298	0.0385	0.15507	0	0.43417	0.12672	0.25782	0.44826	0	0	0	0	0	0	0	0	0
k__Bacteria|p__Firmicutes|c__Clostridia|o__Clostridiales|f__Lachnospiraceae|g__Coprococcus|s__Coprococcus_eutactus	2|1239|186801|186802|186803|33042|33043	0	0	0	0	0	0	0	0	0	0	0	0	0	0	0.67388	0	0	0	0	0.34763	0.42544	0.39224	0	0	0	0	0	0	0	0	0	0	0	0	0	0.03231	0.49462	1.25732	0.08858	0	0	0	0	0	0	0	0	0
k__Bacteria|p__Firmicutes|c__Clostridia|o__Clostridiales|f__Lachnospiraceae|g__Dorea	2|1239|186801|186802|186803|189330	0.04668	0.29997	0.11846	0.04324	0.10783	0.36096	0.2021	0.04161	0	0	0.04202	0.09506	0.18399	0.16761	0.24159	0	0	0	0.09587	0.08501	0.04251	0.33163	0.15212	0.14877	0.64861	0.08285	0.12675	0.03011	0.04589	0.2806	0.10971	0.094	0.11889	0.09918	0.22809	0.19441	0.13527	0.36817	0.78535	0.2944	0.07771	0.10484	0.1601	0.11085	0.15947	0.22888	0.15696	0
k__Bacteria|p__Firmicutes|c__Clostridia|o__Clostridiales|f__Lachnospiraceae|g__Dorea|s__Dorea_formicigenerans	2|1239|186801|186802|186803|189330|39486	0	0	0	0.01199	0	0	0	0.00661	0	0	0.04202	0.01448	0.0213	0.02717	0	0	0	0	0	0.01945	0.04085	0.26197	0.042	0.02424	0.17826	0.04041	0.07786	0	0	0.10277	0.04321	0.02858	0.05404	0.04143	0.12217	0.03785	0.0095	0.0946	0.20524	0.07202	0.02267	0.0159	0	0.09403	0.06778	0.02841	0.0395	0
k__Bacteria|p__Firmicutes|c__Clostridia|o__Clostridiales|f__Lachnospiraceae|g__Dorea|s__Dorea_longicatena	2|1239|186801|186802|186803|189330|88431	0.04668	0.29487	0.11846	0.03125	0.10783	0.36096	0.2021	0.035	0	0	0	0.08057	0.16268	0.14044	0.24159	0	0	0	0.09587	0.06556	0.00166	0.06966	0.11013	0.12453	0.47035	0.04244	0.04889	0.03011	0.04589	0.17783	0.0665	0.06543	0.06486	0.05775	0.10592	0.13306	0.07992	0.19385	0.58011	0.22238	0.05505	0.08895	0	0.01682	0.09169	0.20046	0.11746	0
k__Bacteria|p__Firmicutes|c__Clostridia|o__Clostridiales|f__Lachnospiraceae|g__Dorea|s__Dorea_sp_CAG_317	2|1239|186801|186802|186803|189330|1262873	0	0.0051	0	0	0	0	0	0	0	0	0	0	0	0	0	0	0	0	0	0	0	0	0	0	0	0	0	0	0	0	0	0	0	0	0	0.0235	0.04585	0.07972	0	0	0	0	0.14754	0	0	0	0	0
k__Bacteria|p__Firmicutes|c__Clostridia|o__Clostridiales|f__Lachnospiraceae|g__Dorea|s__Dorea_sp_D27	2|1239|186801|186802|186803|189330|658665	0	0	0	0	0	0	0	0	0	0	0	0	0	0	0	0	0	0	0	0	0	0	0	0	0	0	0	0	0	0	0	0	0	0	0	0	0	0	0	0	0	0	0.01256	0	0	0	0	0
k__Bacteria|p__Firmicutes|c__Clostridia|o__Clostridiales|f__Lachnospiraceae|g__Eisenbergiella	2|1239|186801|186802|186803|1432051	0	0	0	0	0.00282	0	3e-05	0	0	0	0	0	0.00288	0.00291	0.00089	0	0	0	0.01158	0	0	0.00354	0	0.02034	0.01208	0.01854	0	0	0	0.00062	0	0	0.00117	0.00924	0	0	0.00215	0.00367	0.01174	0	0	0	0	0.00897	0.03871	0.00257	0.00334	0
k__Bacteria|p__Firmicutes|c__Clostridia|o__Clostridiales|f__Lachnospiraceae|g__Eisenbergiella|s__Eisenbergiella_massiliensis	2|1239|186801|186802|186803|1432051|1720294	0	0	0	0	0.00282	0	3e-05	0	0	0	0	0	0.00045	0	0.00089	0	0	0	0.01158	0	0	0	0	0.01779	0.01208	0.01187	0	0	0	0.00062	0	0	0	0	0	0	0.00215	0.00367	0.011	0	0	0	0	0.00897	0.03871	0.00257	0.00334	0
k__Bacteria|p__Firmicutes|c__Clostridia|o__Clostridiales|f__Lachnospiraceae|g__Eisenbergiella|s__Eisenbergiella_tayi	2|1239|186801|186802|186803|1432051|1432052	0	0	0	0	0	0	0	0	0	0	0	0	0.00243	0.00291	0	0	0	0	0	0	0	0.00354	0	0.00255	0	0.00667	0	0	0	0	0	0	0.00117	0.00924	0	0	0	0	0.00074	0	0	0	0	0	0	0	0	0
k__Bacteria|p__Firmicutes|c__Clostridia|o__Clostridiales|f__Lachnospiraceae|g__Faecalicatena	2|1239|186801|186802|186803|2005359	0	0	0	0	0	0	0	0	0	0	0	0.00081	0	0	0	0.00245	0.0064	0.02481	0	0	0	0	0	0	0	0	0	0	0	0	0	0	0	0	0	0	0	0	0	0	0	0	0	0	0.02691	0	0	0
k__Bacteria|p__Firmicutes|c__Clostridia|o__Clostridiales|f__Lachnospiraceae|g__Faecalicatena|s__Faecalicatena_orotica	2|1239|186801|186802|186803|2005359|1544	0	0	0	0	0	0	0	0	0	0	0	0.00081	0	0	0	0.00245	0.0064	0.02481	0	0	0	0	0	0	0	0	0	0	0	0	0	0	0	0	0	0	0	0	0	0	0	0	0	0	0.02691	0	0	0
k__Bacteria|p__Firmicutes|c__Clostridia|o__Clostridiales|f__Lachnospiraceae|g__Fusicatenibacter	2|1239|186801|186802|186803|1407607	0	0	0	0.81082	0.15402	0.14703	0.08116	0.01513	0	0	0	0.27173	0.1285	0.48321	2.16291	0.17413	0.40962	0.59511	0	0.17405	0.05461	0.17732	0.33822	1.29024	2.24105	0.0717	0.25756	0.08285	0.68877	0.41519	0.34826	0.07722	0.03858	0.09338	0.67721	3.56801	1.35211	4.84169	1.66795	0.01619	0.09515	0.01936	0.7308	0.59662	0.3576	0.12349	0.03235	0
k__Bacteria|p__Firmicutes|c__Clostridia|o__Clostridiales|f__Lachnospiraceae|g__Fusicatenibacter|s__Fusicatenibacter_saccharivorans	2|1239|186801|186802|186803|1407607|1150298	0	0	0	0.81082	0.15402	0.14703	0.08116	0.01513	0	0	0	0.27173	0.1285	0.48321	2.16291	0.17413	0.40962	0.59511	0	0.17405	0.05461	0.17732	0.33822	1.29024	2.24105	0.0717	0.25756	0.08285	0.68877	0.41519	0.34826	0.07722	0.03858	0.09338	0.67721	3.56801	1.35211	4.84169	1.66795	0.01619	0.09515	0.01936	0.7308	0.59662	0.3576	0.12349	0.03235	0
k__Bacteria|p__Firmicutes|c__Clostridia|o__Clostridiales|f__Lachnospiraceae|g__Lachnoanaerobaculum	2|1239|186801|186802|186803|1164882	0	0	0	0	0	0	0	0	0	0	0	0	0	0	0	0	0	0	0	0	0	0	0	0	0	0	0	0	0	0	0	0	0	0	0	0	0	0	0	0	0	0	0	0	0	0	0	0
k__Bacteria|p__Firmicutes|c__Clostridia|o__Clostridiales|f__Lachnospiraceae|g__Lachnoanaerobaculum|s__Lachnoanaerobaculum_saburreum	2|1239|186801|186802|186803|1164882|467210	0	0	0	0	0	0	0	0	0	0	0	0	0	0	0	0	0	0	0	0	0	0	0	0	0	0	0	0	0	0	0	0	0	0	0	0	0	0	0	0	0	0	0	0	0	0	0	0
k__Bacteria|p__Firmicutes|c__Clostridia|o__Clostridiales|f__Lachnospiraceae|g__Lachnoclostridium	2|1239|186801|186802|186803|1506553	0.14593	0.1441	0.08907	0.00346	0.1459	0.10008	0.1881	0.00088	0.00065	0	0.28545	0.0118	0.05451	0.02289	0.0658	0.22629	0.2256	0.18714	0.11717	0.00133	0.00222	0.02497	0.06151	0.01094	0.0095	0.03416	0.03268	0.01602	0	0.0531	0.0107	0.029	0.01381	0.12399	0.0414	0.02092	0.03951	0.04476	0.06169	0.12914	0.06707	0.13209	0.71961	0.16151	0.79822	0.20704	0.02507	0.0167
k__Bacteria|p__Firmicutes|c__Clostridia|o__Clostridiales|f__Lachnospiraceae|g__Lachnoclostridium|s__Clostridium_aldenense	2|1239|186801|186802|186803|1506553|358742	0	0	0	0	0	0	0.03455	0	0	0	0.01961	0	0.00066	0.00012	0.00052	0.00059	0.00026	0.00032	0	0	0	0	0.0003	0	0	0	0	0	0	0.00435	0	0	0	0.00165	0.0018	0	0	0.00186	0.0018	0.00768	0.00271	0.0009	0.01387	0.02404	0.08858	0.00754	0	0
k__Bacteria|p__Firmicutes|c__Clostridia|o__Clostridiales|f__Lachnospiraceae|g__Lachnoclostridium|s__Clostridium_asparagiforme	2|1239|186801|186802|186803|1506553|333367	0	0	0	0	0	0	0	0	0	0	0.0598	0.00256	0.00445	0.00066	0.00249	0	0	0	0	0	0	0.00276	0	0	0	0	0	0	0	0.00382	0	0	0	0	0	0.00408	0.00571	0.00293	0.02065	0	0	0	0.01794	0.01151	0.05232	0.00041	0	0
k__Bacteria|p__Firmicutes|c__Clostridia|o__Clostridiales|f__Lachnospiraceae|g__Lachnoclostridium|s__Clostridium_bolteae	2|1239|186801|186802|186803|1506553|208479	0.10768	0.12297	0.08491	0	0.04564	0.04004	0.10442	0.00088	0.00065	0	0.07152	0.00271	0.00654	0.00519	0.02628	0.08408	0.0762	0.1127	0.05077	0.00068	0.00065	0.01348	0.00514	0.01041	0.00271	0.01588	0.01754	0.01153	0	0.00803	0.00107	0.01311	0.00739	0.01178	0.0109	0.00454	0.01147	0.00889	0.02022	0.09841	0.03857	0.09875	0.29699	0.06438	0.21076	0.0362	0.02375	0.01501
k__Bacteria|p__Firmicutes|c__Clostridia|o__Clostridiales|f__Lachnospiraceae|g__Lachnoclostridium|s__Clostridium_citroniae	2|1239|186801|186802|186803|1506553|358743	0.03216	0.01125	0	0	0.05844	0.00433	0.03076	0	0	0	0.03235	0.00487	0.02218	0.00732	0.02874	0.08136	0.0083	0.03263	0.01546	0.00065	0.00157	0.00559	0.02619	0	0.00678	0.0128	0.01255	0.0045	0	0.0369	0.00701	0.00831	0.00545	0.00374	0.0263	0.01167	0.015	0.0232	0.0186	0.02305	0.02579	0.01307	0.0317	0.02499	0.11893	0.02	0.00054	0
k__Bacteria|p__Firmicutes|c__Clostridia|o__Clostridiales|f__Lachnospiraceae|g__Lachnoclostridium|s__Clostridium_clostridioforme	2|1239|186801|186802|186803|1506553|1531	0.0061	0.00988	0.00416	0	0	0	0	0	0	0	0	0	0.00293	0	0	0	0	0	0	0	0	0.00128	0.02055	0	0	0	0	0	0	0	0.00099	0	0	0	0.00016	0	0	0.00276	0	0	0	0	0.06872	0.02043	0.22716	0.02758	0	0
k__Bacteria|p__Firmicutes|c__Clostridia|o__Clostridiales|f__Lachnospiraceae|g__Lachnoclostridium|s__Clostridium_hylemonae	2|1239|186801|186802|186803|1506553|89153	0	0	0	0	0	0	0	0	0	0	0	0	0	0	0	0	0	0	0	0	0	0	0	0	0	0	0	0	0	0	0	0	0	0	0	0	0	0	0	0	0	0	0	0	0	0	0	0
k__Bacteria|p__Firmicutes|c__Clostridia|o__Clostridiales|f__Lachnospiraceae|g__Lachnoclostridium|s__Clostridium_lavalense	2|1239|186801|186802|186803|1506553|460384	0	0	0	0	0.02174	0.00631	0.00727	0	0	0	0.00012	0	0.0009	0	0.00117	0.01463	0.02363	0.01897	0.00481	0	0	0.00047	0.00583	0	0	0	0	0	0	0	0	0.00544	0.00097	0.0004	0	0.00064	0.00398	0.00364	0.00043	0	0	0	0.0326	0.01168	0.0437	0.03147	0	0
k__Bacteria|p__Firmicutes|c__Clostridia|o__Clostridiales|f__Lachnospiraceae|g__Lachnoclostridium|s__Clostridium_saccharolyticum	2|1239|186801|186802|186803|1506553|84030	0	0	0	0	0	0	0	0	0	0	0	0	0.00106	0	0.00659	0	0	0.00104	0.04612	0	0	0	0	0	0	0	0	0	0	0	0	0	0	0	0	0	0	0	0	0	0	0	0.199	0	0.01823	0.03621	0	0
k__Bacteria|p__Firmicutes|c__Clostridia|o__Clostridiales|f__Lachnospiraceae|g__Lachnoclostridium|s__Clostridium_scindens	2|1239|186801|186802|186803|1506553|29347	0	0	0	0	0	0	0	0	0	0	0.00677	0	0	0	0	0	0	0	0	0	0	0	0	0.00018	0	0	0	0	0	0	0	0	0	0	0	0	0	0	0	0	0	0	0	0	0.00266	0.00036	0	0
k__Bacteria|p__Firmicutes|c__Clostridia|o__Clostridiales|f__Lachnospiraceae|g__Lachnoclostridium|s__Clostridium_symbiosum	2|1239|186801|186802|186803|1506553|1512	0	0	0	0.00346	0.02007	0.0494	0.01111	0	0	0	0.09528	0.00166	0.01579	0.0096	0	0.04562	0.1172	0.02	0	0	0	0.00139	0.0035	0.00035	0	0.00548	0.00259	0	0	0	0.00163	0.00214	0	0.10642	0.00224	0	0.00334	0.00148	0	0	0	0.01938	0.05879	0.00448	0.03586	0.04728	0.00078	0.00169
k__Bacteria|p__Firmicutes|c__Clostridia|o__Clostridiales|f__Lachnospiraceae|g__Lachnoclostridium|s__Lachnoclostridium_sp_An118	2|1239|186801|186802|186803|1506553|1965547	0	0	0	0	0	0	0	0	0	0	0	0	0	0	0	0	0	0.00147	0	0	0	0	0	0	0	0	0	0	0	0	0	0	0	0	0	0	0	0	0	0	0	0	0	0	0	0	0	0
k__Bacteria|p__Firmicutes|c__Clostridia|o__Clostridiales|f__Lachnospiraceae|g__Lachnoclostridium|s__Lachnoclostridium_sp_An131	2|1239|186801|186802|186803|1506553|1965555	0	0	0	0	0	0	0	0	0	0	0	0	0	0	0	0	0	0	0	0	0	0	0	0	0	0	0	0	0	0	0	0	0	0	0	0	0	0	0	0	0	0	0	0	0	0	0	0
k__Bacteria|p__Firmicutes|c__Clostridia|o__Clostridiales|f__Lachnospiraceae|g__Lachnoclostridium|s__Lachnoclostridium_sp_An138	2|1239|186801|186802|186803|1506553|1965560	0	0	0	0	0	0	0	0	0	0	0	0	0	0	0	0	0	0	0	0	0	0	0	0	0	0	0	0	0	0	0	0	0	0	0	0	0	0	0	0	0	0	0	0	0	0	0	0
k__Bacteria|p__Firmicutes|c__Clostridia|o__Clostridiales|f__Lachnospiraceae|g__Lachnoclostridium|s__Lachnoclostridium_sp_An14	2|1239|186801|186802|186803|1506553|1965562	0	0	0	0	0	0	0	0	0	0	0	0	0	0	0	0	0	0	0	0	0	0	0	0	0	0	0	0	0	0	0	0	0	0	0	0	0	0	0	0	0	0	0	0	0	0	0	0
k__Bacteria|p__Firmicutes|c__Clostridia|o__Clostridiales|f__Lachnospiraceae|g__Lachnospira	2|1239|186801|186802|186803|28050	0	0	0	0	2.26598	0.00456	0.73561	0.38557	0	0	1.09499	1.32012	2.93246	0.55178	0.13496	0	0	0	0	0	0	0	0	0.21833	2.08589	0.2877	0.54866	0	0	0	0	2.13953	0.19034	0.45364	4.50535	0.08418	0	0.03125	0	0.17034	2.63662	0.31244	0	0	0	0	0	0
k__Bacteria|p__Firmicutes|c__Clostridia|o__Clostridiales|f__Lachnospiraceae|g__Lachnospiraceae_unclassified	2|1239|186801|186802|186803|	0	0	0.00859	0.03443	0.0002	0	0.00269	0.16167	0	0	0	1.53179	5.22403	3.76714	2.62449	0	0	0	0.86408	0	0	0	1.54926	3.38568	2.82297	0.25955	0.17217	0.12076	0.29065	3.73978	1.10706	0.45478	0.30111	0.0324	0.569	10.4887	3.32519	5.29387	4.50081	0.86106	0.1715	0.25396	5e-05	2.56626	0.66144	1.14298	0	0.00958
k__Bacteria|p__Firmicutes|c__Clostridia|o__Clostridiales|f__Lachnospiraceae|g__Lachnospiraceae_unclassified|s__Eubacterium_rectale	2|1239|186801|186802|186803||39491	0	0	0	0.03443	0.0002	0	0	0.16167	0	0	0	1.53179	5.22403	3.76714	2.62449	0	0	0	0.86408	0	0	0	1.54926	3.38568	2.82297	0.25955	0.17217	0.12076	0.29065	3.73978	1.10706	0.45478	0.30111	0.0324	0.569	10.4887	3.32519	5.29224	4.50081	0	0	0	5e-05	2.56626	0.65764	1.14298	0	0.00958
k__Bacteria|p__Firmicutes|c__Clostridia|o__Clostridiales|f__Lachnospiraceae|g__Lachnospiraceae_unclassified|s__Lachnospiraceae_bacterium_2_1_46FAA	2|1239|186801|186802|186803||742723	0	0	0	0	0	0	0	0	0	0	0	0	0	0	0	0	0	0	0	0	0	0	0	0	0	0	0	0	0	0	0	0	0	0	0	0	0	0	0	0.86106	0.1715	0.25396	0	0	0	0	0	0
k__Bacteria|p__Firmicutes|c__Clostridia|o__Clostridiales|f__Lachnospiraceae|g__Lachnospiraceae_unclassified|s__Lachnospiraceae_bacterium_oral_taxon_096	2|1239|186801|186802|186803||712982	0	0	0.00859	0	0	0	0.00269	0	0	0	0	0	0	0	0	0	0	0	0	0	0	0	0	0	0	0	0	0	0	0	0	0	0	0	0	0	0	0.00163	0	0	0	0	0	0	0.0038	0	0	0
k__Bacteria|p__Firmicutes|c__Clostridia|o__Clostridiales|f__Lachnospiraceae|g__Lachnospira|s__Lachnospira_pectinoschiza	2|1239|186801|186802|186803|28050|28052	0	0	0	0	2.26598	0.00456	0.73561	0.38557	0	0	1.09499	1.32012	2.93246	0.55178	0.13496	0	0	0	0	0	0	0	0	0.21833	2.08589	0.2877	0.54866	0	0	0	0	2.13953	0.19034	0.45364	4.50535	0.08418	0	0.03125	0	0.17034	2.63662	0.31244	0	0	0	0	0	0
k__Bacteria|p__Firmicutes|c__Clostridia|o__Clostridiales|f__Lachnospiraceae|g__Murimonas	2|1239|186801|186802|186803|1774128	0	0	0	0	0	0	0	0	0	0	0	0	0	0	0	0	0	0	0	0	0	0	0	0	0	0	0	0	0	0	0	0	0	0	0	0	0	0	0	0	0	0	0	0	0	0	0	0
k__Bacteria|p__Firmicutes|c__Clostridia|o__Clostridiales|f__Lachnospiraceae|g__Murimonas|s__Murimonas_intestini	2|1239|186801|186802|186803|1774128|1337051	0	0	0	0	0	0	0	0	0	0	0	0	0	0	0	0	0	0	0	0	0	0	0	0	0	0	0	0	0	0	0	0	0	0	0	0	0	0	0	0	0	0	0	0	0	0	0	0
k__Bacteria|p__Firmicutes|c__Clostridia|o__Clostridiales|f__Lachnospiraceae|g__Oribacterium	2|1239|186801|186802|186803|265975	0	0.00266	0.02841	0	0.00396	0.00013	0.00962	0.00103	0	0	0	0	0	0	0	0	0	0	0	0	0	0	0	0	0	0.00074	0.00092	0	0	0	0	0	0	0	0	0	0	0.00316	0	0	0	0	0	0	0.0003	0	0	0
k__Bacteria|p__Firmicutes|c__Clostridia|o__Clostridiales|f__Lachnospiraceae|g__Oribacterium|s__Oribacterium_parvum	2|1239|186801|186802|186803|265975|1501329	0	0.00153	0.01843	0	0.0014	0	0.00517	0.00097	0	0	0	0	0	0	0	0	0	0	0	0	0	0	0	0	0	0	0	0	0	0	0	0	0	0	0	0	0	0.00288	0	0	0	0	0	0	0	0	0	0
k__Bacteria|p__Firmicutes|c__Clostridia|o__Clostridiales|f__Lachnospiraceae|g__Oribacterium|s__Oribacterium_sinus	2|1239|186801|186802|186803|265975|237576	0	0.00113	0.00998	0	0.00255	0.00013	0.00444	6e-05	0	0	0	0	0	0	0	0	0	0	0	0	0	0	0	0	0	0.00074	0.00092	0	0	0	0	0	0	0	0	0	0	0.00028	0	0	0	0	0	0	0.0003	0	0	0
k__Bacteria|p__Firmicutes|c__Clostridia|o__Clostridiales|f__Lachnospiraceae|g__Roseburia	2|1239|186801|186802|186803|841	0	0	0	1.04302	0.59755	0.01212	0.12504	0.64939	0	0	1.67331	1.76515	6.49365	7.61725	1.07365	3.82472	4.02569	5.33199	0.75994	0.28238	2.90147	4.12638	4.63722	51.0558	9.77798	7.00423	2.01261	0.00078	0.00161	3.20134	6.40483	1.69227	0.78203	0.4283	4.63652	1.16338	0.76771	4.10856	0.27305	2.55286	3.94093	0.50334	4.10934	0.49071	1.90754	4.58168	0.11395	2.49533
k__Bacteria|p__Firmicutes|c__Clostridia|o__Clostridiales|f__Lachnospiraceae|g__Roseburia|s__Roseburia_faecis	2|1239|186801|186802|186803|841|301302	0	0	0	0	0.59755	0.01212	0.12504	0.12817	0	0	1.56774	1.13389	5.01501	4.95854	0	1.2153	0.29013	0.42259	0	0.26615	2.88745	1.10881	0.00076	36.7581	4.43034	0.20282	0.0009	0.00078	0.00142	0.45063	2.32169	1.16135	0.05774	0.02872	4.20894	0.50379	0.00287	0.0858	0.19655	1.0028	2.09796	0.19516	3.42019	0.4332	0.34056	2.16513	0.11386	2.49533
k__Bacteria|p__Firmicutes|c__Clostridia|o__Clostridiales|f__Lachnospiraceae|g__Roseburia|s__Roseburia_hominis	2|1239|186801|186802|186803|841|301301	0	0	0	0	0	0	0	0.01618	0	0	0.00741	0.00486	0.24937	0.021	0.41067	0	0	0	0.19487	0.00146	7e-05	0.03195	0	0.13198	0.01456	0.29709	0.05186	0	0	0.17184	0.00711	0.02209	0.00026	0.05229	0.1524	0.04074	0.05893	0.46794	0.06989	0.01619	0	0	0.16754	0.01287	1.38441	0.26675	0	0
k__Bacteria|p__Firmicutes|c__Clostridia|o__Clostridiales|f__Lachnospiraceae|g__Roseburia|s__Roseburia_intestinalis	2|1239|186801|186802|186803|841|166486	0	0	0	0.00024	0	0	0	0.00683	0	0	0.09816	0.18292	0.28806	0.83893	0.65887	1.29416	1.59375	3.20169	0.02214	0.00182	0.00178	0.04786	0	6.85875	1.54269	4.58617	0.35801	0	0	0	0	0.04928	0	0	0.1749	0.01509	0.42682	0.00676	0	0.00169	0.01984	0.00348	0.52161	0	0.14427	0.23925	0	0
k__Bacteria|p__Firmicutes|c__Clostridia|o__Clostridiales|f__Lachnospiraceae|g__Roseburia|s__Roseburia_inulinivorans	2|1239|186801|186802|186803|841|360807	0	0	0	1.01844	0	0	0	0.49821	0	0	0	0.41516	0.81158	1.45022	0.00411	1.31526	2.14181	1.70771	0.54292	0.01295	0.01217	2.93776	4.63646	6.97206	2.03394	1.85033	1.05364	0	0	2.57791	3.72004	0.36897	0.68188	0.29085	0.10021	0.60376	0.27909	3.54806	0.00661	1.53219	1.82313	0.3047	0	0.04465	0.03829	1.91056	9e-05	0
k__Bacteria|p__Firmicutes|c__Clostridia|o__Clostridiales|f__Lachnospiraceae|g__Roseburia|s__Roseburia_sp_CAG_182	2|1239|186801|186802|186803|841|1262942	0	0	0	0	0	0	0	0	0	0	0	0	0.00312	0.00842	0	0	0	0	0	0	0	0	0	0	0	0	0	0	0	0	0	0	0	0	0	0	0	0	0	0	0	0	0	0	0	0	0	0
k__Bacteria|p__Firmicutes|c__Clostridia|o__Clostridiales|f__Lachnospiraceae|g__Roseburia|s__Roseburia_sp_CAG_303	2|1239|186801|186802|186803|841|1262944	0	0	0	0	0	0	0	0	0	0	0	0.02221	0.09595	0.05636	0	0	0	0	0	0	0	0	0	0	0	0	0	0	0	0	0.35014	0	0	0	0	0	0	0	0	0	0	0	0	0	0	0	0	0
k__Bacteria|p__Firmicutes|c__Clostridia|o__Clostridiales|f__Lachnospiraceae|g__Roseburia|s__Roseburia_sp_CAG_471	2|1239|186801|186802|186803|841|1262948	0	0	0	0.02435	0	0	0	0	0	0	0	0.0061	0.03056	0.28378	0	0	0	0	0	0	0	0	0	0.33491	1.75645	0.06782	0.5482	0	0.00019	0.00096	0.00586	0.09058	0.04214	0.05644	7e-05	0	0	0	0	0	0	0	0	0	0	0	0	0
k__Bacteria|p__Firmicutes|c__Clostridia|o__Clostridiales|f__Lachnospiraceae|g__Sellimonas	2|1239|186801|186802|186803|1769710	0.00266	0.17501	0	0	0.02491	0.0234	0	5e-05	0	0	0.09586	0	0	0	0	0	0	0	0	0	0	0	0	0.0147	0.03175	0.00143	0.00347	0	0	0	0	0	0	0	0.01955	0	0	0	0	0.00405	0.00043	0	0.37894	0.25073	0	0	0	0
k__Bacteria|p__Firmicutes|c__Clostridia|o__Clostridiales|f__Lachnospiraceae|g__Sellimonas|s__Sellimonas_intestinalis	2|1239|186801|186802|186803|1769710|1653434	0.00266	0.17501	0	0	0.02491	0.0234	0	5e-05	0	0	0.09586	0	0	0	0	0	0	0	0	0	0	0	0	0.0147	0.03175	0.00143	0.00347	0	0	0	0	0	0	0	0.01955	0	0	0	0	0.00405	0.00043	0	0.37894	0.25073	0	0	0	0
k__Bacteria|p__Firmicutes|c__Clostridia|o__Clostridiales|f__Lachnospiraceae|g__Shuttleworthia	2|1239|186801|186802|186803|177971	0	0	0	0	0	0	0	0	0	0	0	0	0	0	0	0	0	0	0	0	0	0	0	0	0	0	0	0	0	0	0	0	0	0	0	0	0	0	0	0	0	0	0	0	0	0	0	0
k__Bacteria|p__Firmicutes|c__Clostridia|o__Clostridiales|f__Lachnospiraceae|g__Shuttleworthia|s__Shuttleworthia_satelles	2|1239|186801|186802|186803|177971|177972	0	0	0	0	0	0	0	0	0	0	0	0	0	0	0	0	0	0	0	0	0	0	0	0	0	0	0	0	0	0	0	0	0	0	0	0	0	0	0	0	0	0	0	0	0	0	0	0
k__Bacteria|p__Firmicutes|c__Clostridia|o__Clostridiales|f__Lachnospiraceae|g__Stomatobaculum	2|1239|186801|186802|186803|1213720	0	0	0	0	0	0	0.00016	0.00057	0	0	0	0	0	0	0	0	0	0	0	0	0	0	0	0	0	0	0	0	0	0	0	0	0	0	0	0	0	0	0	0	0	0	0	0	0	0	0	0
k__Bacteria|p__Firmicutes|c__Clostridia|o__Clostridiales|f__Lachnospiraceae|g__Stomatobaculum|s__Stomatobaculum_longum	2|1239|186801|186802|186803|1213720|796942	0	0	0	0	0	0	0.00016	0.00057	0	0	0	0	0	0	0	0	0	0	0	0	0	0	0	0	0	0	0	0	0	0	0	0	0	0	0	0	0	0	0	0	0	0	0	0	0	0	0	0
k__Bacteria|p__Firmicutes|c__Clostridia|o__Clostridiales|f__Lachnospiraceae|g__Tyzzerella	2|1239|186801|186802|186803|1506577	0.028	1.30834	0.04911	0	0	0	7e-05	8e-05	0	0	0.01606	0	0	0	0	0	0	0	0	0	0	0	0	0	0	0.0055	0.00019	0	0	0	0	0.0002	0	0.39869	0.10707	0	0	0	0	0.00239	0.00024	0.02759	0	0	0	0.0001	0	0.01634
k__Bacteria|p__Firmicutes|c__Clostridia|o__Clostridiales|f__Lachnospiraceae|g__Tyzzerella|s__Tyzzerella_nexilis	2|1239|186801|186802|186803|1506577|29361	0.028	1.30834	0.04911	0	0	0	7e-05	8e-05	0	0	0.01606	0	0	0	0	0	0	0	0	0	0	0	0	0	0	0.0055	0.00019	0	0	0	0	0.0002	0	0.39869	0.10707	0	0	0	0	0.00239	0.00024	0.02759	0	0	0	0.0001	0	0.01634
k__Bacteria|p__Firmicutes|c__Clostridia|o__Clostridiales|f__Oscillospiraceae	2|1239|186801|186802|216572	0	0	0	0	0	0	0	0.12604	0	0	0	0.55023	0.71749	0.74312	3.09339	0	0	0	0.17722	0.04349	0.11779	0.13687	0	0	0	0	0	0.59366	0.15638	2.72457	0.84253	0	0	0	0	2.26	3.16542	0.75952	0.4447	1.33545	0.63063	0.20083	0	0.05986	0	0	0	0
k__Bacteria|p__Firmicutes|c__Clostridia|o__Clostridiales|f__Oscillospiraceae|g__Oscillibacter	2|1239|186801|186802|216572|459786	0	0	0	0	0	0	0	0.12604	0	0	0	0.55023	0.71749	0.74312	3.09339	0	0	0	0.17722	0.04349	0.11779	0.13687	0	0	0	0	0	0.59366	0.15638	2.72457	0.84253	0	0	0	0	2.26	3.16542	0.75952	0.4447	1.33545	0.63063	0.20083	0	0.05986	0	0	0	0
k__Bacteria|p__Firmicutes|c__Clostridia|o__Clostridiales|f__Oscillospiraceae|g__Oscillibacter|s__Oscillibacter_sp_57_20	2|1239|186801|186802|216572|459786|1897011	0	0	0	0	0	0	0	0.12537	0	0	0	0.54942	0.67141	0.71802	2.34755	0	0	0	0.17722	0.04102	0.11543	0.12387	0	0	0	0	0	0.5935	0.15638	2.72457	0.84253	0	0	0	0	2.25864	3.15971	0.75308	0.43476	1.33545	0.63063	0.20083	0	0.05944	0	0	0	0
k__Bacteria|p__Firmicutes|c__Clostridia|o__Clostridiales|f__Oscillospiraceae|g__Oscillibacter|s__Oscillibacter_sp_CAG_241	2|1239|186801|186802|216572|459786|1262911	0	0	0	0	0	0	0	0.00067	0	0	0	0.00081	0.04609	0.0251	0.74337	0	0	0	0	0.00247	0.00235	0.013	0	0	0	0	0	0.00015	0	0	0	0	0	0	0	0	0	0	0.00647	0	0	0	0	0.00042	0	0	0	0
k__Bacteria|p__Firmicutes|c__Clostridia|o__Clostridiales|f__Oscillospiraceae|g__Oscillibacter|s__Oscillibacter_sp_PC13	2|1239|186801|186802|216572|459786|1855299	0	0	0	0	0	0	0	0	0	0	0	0	0	0	0.00247	0	0	0	0	0	0	0	0	0	0	0	0	0	0	0	0	0	0	0	0	0.00135	0.00572	0.00644	0.00347	0	0	0	0	0	0	0	0	0
k__Bacteria|p__Firmicutes|c__Clostridia|o__Clostridiales|f__Peptostreptococcaceae	2|1239|186801|186802|186804	0.0372	0.00656	0.00236	0	0.00291	0	0.0029	0.02865	0.23163	0.00776	0.01508	0.00077	0.00034	0	0.00334	0.00048	0.00578	0.02941	0.00238	0.00246	0.00042	0	0	0.00209	9e-05	0.00749	0	0.00952	0	0.01534	0.00133	0.00022	0	0	0.00939	0.00068	0.00016	0	0.00693	0.00078	9e-05	0	0.0682	0.01158	0.08129	0.0025	0.00219	0
k__Bacteria|p__Firmicutes|c__Clostridia|o__Clostridiales|f__Peptostreptococcaceae|g__Clostridioides	2|1239|186801|186802|186804|1870884	0	0	0	0	0	0	0	0	0.23009	0	0	0	0	0	0	0	0	0	0	0	0	0	0	0	0	0	0	0	0	0	0	0	0	0	0	0	0	0	0	0	0	0	0.02577	0	0	0	0	0
k__Bacteria|p__Firmicutes|c__Clostridia|o__Clostridiales|f__Peptostreptococcaceae|g__Clostridioides|s__Clostridioides_difficile	2|1239|186801|186802|186804|1870884|1496	0	0	0	0	0	0	0	0	0.23009	0	0	0	0	0	0	0	0	0	0	0	0	0	0	0	0	0	0	0	0	0	0	0	0	0	0	0	0	0	0	0	0	0	0.02577	0	0	0	0	0
k__Bacteria|p__Firmicutes|c__Clostridia|o__Clostridiales|f__Peptostreptococcaceae|g__Criibacterium	2|1239|186801|186802|186804|1937664	0	0	0	0	0	0	0	0	0	0	0	0	0	0	0	0	0	0	0	0	0	0	0	0	0	0	0	0	0	0	0	0	0	0	0	0	0	0	0	0	0	0	0	0	0	0	0	0
k__Bacteria|p__Firmicutes|c__Clostridia|o__Clostridiales|f__Peptostreptococcaceae|g__Criibacterium|s__Criibacterium_bergeronii	2|1239|186801|186802|186804|1937664|1871336	0	0	0	0	0	0	0	0	0	0	0	0	0	0	0	0	0	0	0	0	0	0	0	0	0	0	0	0	0	0	0	0	0	0	0	0	0	0	0	0	0	0	0	0	0	0	0	0
k__Bacteria|p__Firmicutes|c__Clostridia|o__Clostridiales|f__Peptostreptococcaceae|g__Intestinibacter	2|1239|186801|186802|186804|1505657	0.0372	0.00656	0.00109	0	0.00291	0	0.0029	0.02865	0.00096	0.00776	0.01508	0	0.00034	0	0	0.00048	0.00578	0.02941	0.00212	0.00246	0.00042	0	0	0.00034	0	0.00749	0	0.00952	0	0.01096	0	0	0	0	0.00824	0	0	0	0.00605	0.00078	9e-05	0	0.04224	0.01158	0.08129	0.0025	0	0
k__Bacteria|p__Firmicutes|c__Clostridia|o__Clostridiales|f__Peptostreptococcaceae|g__Intestinibacter|s__Intestinibacter_bartlettii	2|1239|186801|186802|186804|1505657|261299	0.0372	0.00656	0.00109	0	0.00291	0	0.0029	0.02865	0.00096	0.00776	0.01508	0	0.00034	0	0	0.00048	0.00578	0.02941	0.00212	0.00246	0.00042	0	0	0.00034	0	0.00749	0	0.00952	0	0.01096	0	0	0	0	0.00824	0	0	0	0.00605	0.00078	9e-05	0	0.04224	0.01158	0.08129	0.0025	0	0
k__Bacteria|p__Firmicutes|c__Clostridia|o__Clostridiales|f__Peptostreptococcaceae|g__Paraclostridium	2|1239|186801|186802|186804|1849822	0	0	0	0	0	0	0	0	0	0	0	0	0	0	0	0	0	0	0	0	0	0	0	0	0	0	0	0	0	0	0	0	0	0	0	0	0	0	0	0	0	0	0	0	0	0	0	0
k__Bacteria|p__Firmicutes|c__Clostridia|o__Clostridiales|f__Peptostreptococcaceae|g__Paraclostridium|s__Paraclostridium_bifermentans	2|1239|186801|186802|186804|1849822|1490	0	0	0	0	0	0	0	0	0	0	0	0	0	0	0	0	0	0	0	0	0	0	0	0	0	0	0	0	0	0	0	0	0	0	0	0	0	0	0	0	0	0	0	0	0	0	0	0
k__Bacteria|p__Firmicutes|c__Clostridia|o__Clostridiales|f__Peptostreptococcaceae|g__Peptostreptococcaceae_unclassified	2|1239|186801|186802|186804|	0	0	0	0	0	0	0	0	0	0	0	0	0	0	0	0	0	0	0	0	0	0	0	0	0	0	0	0	0	0	0	0	0	0	0	0	0	0	0	0	0	0	0	0	0	0	0	0
k__Bacteria|p__Firmicutes|c__Clostridia|o__Clostridiales|f__Peptostreptococcaceae|g__Peptostreptococcaceae_unclassified|s__Clostridium_hiranonis	2|1239|186801|186802|186804||89152	0	0	0	0	0	0	0	0	0	0	0	0	0	0	0	0	0	0	0	0	0	0	0	0	0	0	0	0	0	0	0	0	0	0	0	0	0	0	0	0	0	0	0	0	0	0	0	0
k__Bacteria|p__Firmicutes|c__Clostridia|o__Clostridiales|f__Peptostreptococcaceae|g__Peptostreptococcus	2|1239|186801|186802|186804|1257	0	0	0	0	0	0	0	0	0.0004	0	0	0	0	0	0.00334	0	0	0	0	0	0	0	0	0	0	0	0	0	0	0	0	0	0	0	0	0	0	0	0	0	0	0	0	0	0	0	0	0
k__Bacteria|p__Firmicutes|c__Clostridia|o__Clostridiales|f__Peptostreptococcaceae|g__Peptostreptococcus|s__Peptostreptococcus_anaerobius	2|1239|186801|186802|186804|1257|1261	0	0	0	0	0	0	0	0	0	0	0	0	0	0	0.00334	0	0	0	0	0	0	0	0	0	0	0	0	0	0	0	0	0	0	0	0	0	0	0	0	0	0	0	0	0	0	0	0	0
k__Bacteria|p__Firmicutes|c__Clostridia|o__Clostridiales|f__Peptostreptococcaceae|g__Peptostreptococcus|s__Peptostreptococcus_sp_MV1	2|1239|186801|186802|186804|1257|1219626	0	0	0	0	0	0	0	0	0	0	0	0	0	0	0	0	0	0	0	0	0	0	0	0	0	0	0	0	0	0	0	0	0	0	0	0	0	0	0	0	0	0	0	0	0	0	0	0
k__Bacteria|p__Firmicutes|c__Clostridia|o__Clostridiales|f__Peptostreptococcaceae|g__Peptostreptococcus|s__Peptostreptococcus_stomatis	2|1239|186801|186802|186804|1257|341694	0	0	0	0	0	0	0	0	0.0004	0	0	0	0	0	0	0	0	0	0	0	0	0	0	0	0	0	0	0	0	0	0	0	0	0	0	0	0	0	0	0	0	0	0	0	0	0	0	0
k__Bacteria|p__Firmicutes|c__Clostridia|o__Clostridiales|f__Peptostreptococcaceae|g__Romboutsia	2|1239|186801|186802|186804|1501226	0	0	0.00127	0	0	0	0	0	0.00018	0	0	0.00077	0	0	0	0	0	0	0.00027	0	0	0	0	0.00175	9e-05	0	0	0	0	0.00438	0.00133	0.00022	0	0	0.00115	0.00068	0.00016	0	0.00088	0	0	0	0.00019	0	0	0	0.00219	0
k__Bacteria|p__Firmicutes|c__Clostridia|o__Clostridiales|f__Peptostreptococcaceae|g__Romboutsia|s__Romboutsia_ilealis	2|1239|186801|186802|186804|1501226|1115758	0	0	0.00127	0	0	0	0	0	0.00018	0	0	0.00077	0	0	0	0	0	0	0.00027	0	0	0	0	0.00175	9e-05	0	0	0	0	0.00438	0.00133	0.00022	0	0	0.00115	0.00068	0.00016	0	0.00088	0	0	0	0.00019	0	0	0	0.00219	0
k__Bacteria|p__Firmicutes|c__Clostridia|o__Clostridiales|f__Ruminococcaceae	2|1239|186801|186802|541000	1.29701	1.8472	0.21537	4.45971	1.52215	0.58146	0.89362	0.4267	0.41463	0.00717	4.34754	9.85303	13.177	10.293	11.5925	4.43485	7.78753	4.52538	3.83806	0.62511	1.79061	3.28695	3.05208	14.656	8.20308	3.67092	13.434	3.81536	5.21567	9.81683	3.31841	0.86574	2.62975	3.86479	4.39107	7.15258	5.91738	8.3173	10.4335	4.18976	2.26296	1.49741	4.73388	9.83558	10.3887	5.85803	0.37531	1.68521
k__Bacteria|p__Firmicutes|c__Clostridia|o__Clostridiales|f__Ruminococcaceae|g__Agathobaculum	2|1239|186801|186802|541000|2048137	0.24172	0.47351	0.13933	0.14037	0.20851	0.29099	0.16384	0.0337	0	0	0.08176	0.03113	0.0798	0.028	0.42603	0.19738	0.1175	0.08284	0.10878	0.04774	0.02211	0.11565	0.77061	0.8787	0.32897	0.06443	0.09814	0.04957	0.08158	0.0342	0.11943	0.02839	0.0356	0.03654	0.18411	1.19752	0.23617	0.11838	0.08377	0.0255	0.05084	0.02354	0.04258	0.01038	0.00259	0.01789	0.01955	0.04041
k__Bacteria|p__Firmicutes|c__Clostridia|o__Clostridiales|f__Ruminococcaceae|g__Agathobaculum|s__Agathobaculum_butyriciproducens	2|1239|186801|186802|541000|2048137|1628085	0.24172	0.47351	0.13933	0.14037	0.20851	0.29099	0.16384	0.0337	0	0	0.08176	0.03113	0.0798	0.028	0.42603	0.19738	0.1175	0.08284	0.10878	0.04774	0.02211	0.11565	0.77061	0.8787	0.32897	0.06443	0.09814	0.04957	0.08158	0.0342	0.11943	0.02839	0.0356	0.03654	0.18411	1.19752	0.23617	0.11838	0.08377	0.0255	0.05084	0.02354	0.04258	0.01038	0.00259	0.01789	0.01955	0.04041
k__Bacteria|p__Firmicutes|c__Clostridia|o__Clostridiales|f__Ruminococcaceae|g__Anaerofilum	2|1239|186801|186802|541000|52784	0	0	0	0	0	0	0	0	0	0	0	0	0	0	0	0	0	0	0	0	0	0	0	0	0	0	0	0	0	0	0	0	0	0	0	0	0	0	0	0	0	0	0	0	0	0	0	0
k__Bacteria|p__Firmicutes|c__Clostridia|o__Clostridiales|f__Ruminococcaceae|g__Anaerofilum|s__Anaerofilum_sp_An201	2|1239|186801|186802|541000|52784|1965588	0	0	0	0	0	0	0	0	0	0	0	0	0	0	0	0	0	0	0	0	0	0	0	0	0	0	0	0	0	0	0	0	0	0	0	0	0	0	0	0	0	0	0	0	0	0	0	0
k__Bacteria|p__Firmicutes|c__Clostridia|o__Clostridiales|f__Ruminococcaceae|g__Anaeromassilibacillus	2|1239|186801|186802|541000|1924093	0	0	0	0	0.00288	0	0	0	0	0	0	0	0	0	0	0	0	0	0	0	0	0.00012	0	0	0	0	0	0	0	0	0	0	0	0	0	0	0.00367	0.00923	0	0	0	0	0	0.00176	0.00124	0.00789	0	0
k__Bacteria|p__Firmicutes|c__Clostridia|o__Clostridiales|f__Ruminococcaceae|g__Anaeromassilibacillus|s__Anaeromassilibacillus_sp_An250	2|1239|186801|186802|541000|1924093|1965604	0	0	0	0	0.00288	0	0	0	0	0	0	0	0	0	0	0	0	0	0	0	0	0.00012	0	0	0	0	0	0	0	0	0	0	0	0	0	0	0.00367	0.00923	0	0	0	0	0	0.00176	0.00124	0.00789	0	0
k__Bacteria|p__Firmicutes|c__Clostridia|o__Clostridiales|f__Ruminococcaceae|g__Anaerotruncus	2|1239|186801|186802|541000|244127	0.0012	0.00409	5e-05	0	0.05968	0.03811	0.00527	0.0088	0.00217	0	0.00222	0.00048	0	0.00098	0.00991	0	0.01688	0.11321	0.00138	0.00161	0.00119	0.01412	0.00365	0.00569	0.00304	0.03342	0.00716	0.00164	0	0.01765	0	0.00325	0	0.0002	0	0.02272	0.05131	0.06776	0.03384	0.01922	0.00643	0.00646	0	0.0613	0.25476	0.05178	0	0
k__Bacteria|p__Firmicutes|c__Clostridia|o__Clostridiales|f__Ruminococcaceae|g__Anaerotruncus|s__Anaerotruncus_colihominis	2|1239|186801|186802|541000|244127|169435	0.0012	0.00409	5e-05	0	0.05968	0.03811	0.00527	0.0088	0.00217	0	0.00222	0.00048	0	0.00098	0.00991	0	0.01688	0.11321	0.00138	0.00161	0.00119	0.01412	0.00365	0.00569	0.00304	0.03342	0.00716	0.00164	0	0.01765	0	0.00325	0	0.0002	0	0.02272	0.05131	0.06776	0.03384	0.01922	0.00643	0.00646	0	0.0613	0.25476	0.05178	0	0
k__Bacteria|p__Firmicutes|c__Clostridia|o__Clostridiales|f__Ruminococcaceae|g__Faecalibacterium	2|1239|186801|186802|541000|216851	0.19237	0.00042	0	4.21413	0.00118	0	0	0.27448	0.00032	0.00034	1.70326	8.10963	7.68431	6.70762	9.10627	2.71066	6.3322	2.80877	3.09851	0.5151	1.66284	3.02383	0.84518	9.90961	6.58477	2.00099	12.6046	3.73262	5.1128	8.79988	2.82162	0.70171	2.54601	3.32093	3.44872	3.16057	4.21232	3.02024	8.47765	0.15164	1.09217	0.94757	0.83025	3.90053	2.54945	1.49359	0.2944	1.45425
k__Bacteria|p__Firmicutes|c__Clostridia|o__Clostridiales|f__Ruminococcaceae|g__Faecalibacterium|s__Faecalibacterium_prausnitzii	2|1239|186801|186802|541000|216851|853	0.19237	0.00042	0	4.21413	0.00118	0	0	0.27448	0.00032	0.00034	1.70326	8.10963	7.68431	6.70762	9.10627	2.71066	6.3322	2.80877	3.09851	0.5151	1.66284	3.02383	0.84518	9.90961	6.58477	2.00099	12.6046	3.73262	5.1128	8.79988	2.82162	0.70171	2.54601	3.32093	3.44872	3.16057	4.21232	3.02024	8.47765	0.15164	1.09217	0.94757	0.83025	3.90053	2.54945	1.49359	0.2944	1.45425
k__Bacteria|p__Firmicutes|c__Clostridia|o__Clostridiales|f__Ruminococcaceae|g__Flavonifractor	2|1239|186801|186802|541000|946234	0.83721	0.5386	0.07421	0.0996	0.86089	0.23833	0.72135	0.10016	0.40079	0.00683	2.35859	0.04463	0.09691	0.04799	0.06792	0.3923	0.83579	0.97481	0.01843	0.00917	0.00786	0.02632	0.19259	0.11008	0.10601	1.35843	0.09978	0.01124	0.00064	0.11338	0.06512	0.04361	0.03571	0.10527	0.47007	0.04161	0.11841	0.08893	0.24333	3.75004	0.7824	0.34357	2.20185	0.03819	0.14068	0.36887	0.04572	0.18442
k__Bacteria|p__Firmicutes|c__Clostridia|o__Clostridiales|f__Ruminococcaceae|g__Flavonifractor|s__Flavonifractor_plautii	2|1239|186801|186802|541000|946234|292800	0.83721	0.5386	0.07421	0.0996	0.86089	0.23833	0.72135	0.10016	0.40079	0.00683	2.35859	0.04463	0.09691	0.04799	0.06792	0.3923	0.83579	0.97481	0.01843	0.00917	0.00786	0.02632	0.19259	0.11008	0.10601	1.35843	0.09978	0.01124	0.00064	0.11338	0.06512	0.04361	0.03571	0.10527	0.47007	0.04161	0.11841	0.08893	0.24333	3.75004	0.7824	0.34357	2.20185	0.03819	0.14068	0.36887	0.04572	0.18442
k__Bacteria|p__Firmicutes|c__Clostridia|o__Clostridiales|f__Ruminococcaceae|g__Flavonifractor|s__Flavonifractor_sp_An100	2|1239|186801|186802|541000|946234|1965538	0	0	0	0	0	0	0	0	0	0	0	0	0	0	0	0	0	0	0	0	0	0	0	0	0	0	0	0	0	0	0	0	0	0	0	0	0	0	0	0	0	0	0	0	0	0	0	0
k__Bacteria|p__Firmicutes|c__Clostridia|o__Clostridiales|f__Ruminococcaceae|g__Gemmiger	2|1239|186801|186802|541000|204475	0	0	0	0	0	0	0	0.00144	0	0	0	0.02459	0.0422	0.0504	0.22126	0	0	0	0.02063	0	0	0	0	0.18564	0.01551	0	0	0.00351	0.02066	0.00656	0.13072	0	0	0	0.09782	0.05974	0.05119	0.36783	0.14619	0	0	0	0	0.00682	0.00372	0.00226	0	0
k__Bacteria|p__Firmicutes|c__Clostridia|o__Clostridiales|f__Ruminococcaceae|g__Gemmiger|s__Gemmiger_formicilis	2|1239|186801|186802|541000|204475|745368	0	0	0	0	0	0	0	0.00144	0	0	0	0.02459	0.0422	0.0504	0.22126	0	0	0	0.02063	0	0	0	0	0.18564	0.01551	0	0	0.00351	0.02066	0.00656	0.13072	0	0	0	0.09782	0.05974	0.05119	0.36783	0.14619	0	0	0	0	0.00682	0.00372	0.00074	0	0
k__Bacteria|p__Firmicutes|c__Clostridia|o__Clostridiales|f__Ruminococcaceae|g__Gemmiger|s__Gemmiger_sp_An120	2|1239|186801|186802|541000|204475|1965549	0	0	0	0	0	0	0	0	0	0	0	0	0	0	0	0	0	0	0	0	0	0	0	0	0	0	0	0	0	0	0	0	0	0	0	0	0	0	0	0	0	0	0	0	0	0	0	0
k__Bacteria|p__Firmicutes|c__Clostridia|o__Clostridiales|f__Ruminococcaceae|g__Gemmiger|s__Gemmiger_sp_An50	2|1239|186801|186802|541000|204475|1965639	0	0	0	0	0	0	0	0	0	0	0	0	0	0	0	0	0	0	0	0	0	0	0	0	0	0	0	0	0	0	0	0	0	0	0	0	0	0	0	0	0	0	0	0	0	0	0	0
k__Bacteria|p__Firmicutes|c__Clostridia|o__Clostridiales|f__Ruminococcaceae|g__Gemmiger|s__Gemmiger_sp_An87	2|1239|186801|186802|541000|204475|1965662	0	0	0	0	0	0	0	0	0	0	0	0	0	0	0	0	0	0	0	0	0	0	0	0	0	0	0	0	0	0	0	0	0	0	0	0	0	0	0	0	0	0	0	0	0	0.00152	0	0
k__Bacteria|p__Firmicutes|c__Clostridia|o__Clostridiales|f__Ruminococcaceae|g__Harryflintia	2|1239|186801|186802|541000|1892380	0	0	0	0	0	0	0	0	0	0	0	0	0.00421	0	0.04388	0	0	0	0	0	0	0	0	0	0	0	0	0	0	0	0	0	0	0	0	0.00483	0.01115	0.00597	0.01578	0	0	0	0	0.01859	0.00408	0.00378	0	0
k__Bacteria|p__Firmicutes|c__Clostridia|o__Clostridiales|f__Ruminococcaceae|g__Harryflintia|s__Harryflintia_acetispora	2|1239|186801|186802|541000|1892380|1849041	0	0	0	0	0	0	0	0	0	0	0	0	0.00421	0	0.04388	0	0	0	0	0	0	0	0	0	0	0	0	0	0	0	0	0	0	0	0	0.00483	0.01115	0.00597	0.01578	0	0	0	0	0.01859	0.00408	0.00378	0	0
k__Bacteria|p__Firmicutes|c__Clostridia|o__Clostridiales|f__Ruminococcaceae|g__Pseudoflavonifractor	2|1239|186801|186802|541000|1017280	0	0	0	0	0.00977	0	0	0	0	0	0	0	0	0	0	0.00085	0.00454	0.00516	0	0	0	0	0	0	0	0	0	0	0	0.00133	0	0	0	0	0	0	0	0	0	0	0	0	0.00128	0	0	0	0	0
k__Bacteria|p__Firmicutes|c__Clostridia|o__Clostridiales|f__Ruminococcaceae|g__Pseudoflavonifractor|s__Pseudoflavonifractor_capillosus	2|1239|186801|186802|541000|1017280|106588	0	0	0	0	0.00133	0	0	0	0	0	0	0	0	0	0	0.00085	0.00454	0.00516	0	0	0	0	0	0	0	0	0	0	0	0.00133	0	0	0	0	0	0	0	0	0	0	0	0	0.00128	0	0	0	0	0
k__Bacteria|p__Firmicutes|c__Clostridia|o__Clostridiales|f__Ruminococcaceae|g__Pseudoflavonifractor|s__Pseudoflavonifractor_sp_An184	2|1239|186801|186802|541000|1017280|1965576	0	0	0	0	0.00844	0	0	0	0	0	0	0	0	0	0	0	0	0	0	0	0	0	0	0	0	0	0	0	0	0	0	0	0	0	0	0	0	0	0	0	0	0	0	0	0	0	0	0
k__Bacteria|p__Firmicutes|c__Clostridia|o__Clostridiales|f__Ruminococcaceae|g__Ruminococcaceae_unclassified	2|1239|186801|186802|541000|	0	0	0	0	0.35484	0.00372	0	0	0	0	0	0.00063	0.02849	0.00089	1.19891	0	0.00087	0.0271	8e-05	0.01372	0.00496	0.04764	0.00259	0	0	0	0	0.00026	0	0.00895	0.00329	0.00293	0	0	0	0.00565	0.00615	0.00252	0.08842	0	0	0	0	2.86288	0.02106	0.15643	0	0
k__Bacteria|p__Firmicutes|c__Clostridia|o__Clostridiales|f__Ruminococcaceae|g__Ruminococcaceae_unclassified|s__Clostridium_leptum	2|1239|186801|186802|541000||1535	0	0	0	0	0.35484	0.00372	0	0	0	0	0	0	0.0007	0	0.01578	0	0.00087	0.0271	8e-05	0	0	0	0.00259	0	0	0	0	0.00026	0	0.00895	0.00329	0.00293	0	0	0	0.00453	0.00396	7e-05	0.01963	0	0	0	0	0.05616	0.01977	0.14885	0	0
k__Bacteria|p__Firmicutes|c__Clostridia|o__Clostridiales|f__Ruminococcaceae|g__Ruminococcaceae_unclassified|s__Clostridium_methylpentosum	2|1239|186801|186802|541000||84026	0	0	0	0	0	0	0	0	0	0	0	0	0	0	0	0	0	0	0	0	0	0	0	0	0	0	0	0	0	0	0	0	0	0	0	0	0	0	0	0	0	0	0	0	0	0.00659	0	0
k__Bacteria|p__Firmicutes|c__Clostridia|o__Clostridiales|f__Ruminococcaceae|g__Ruminococcaceae_unclassified|s__Eubacterium_siraeum	2|1239|186801|186802|541000||39492	0	0	0	0	0	0	0	0	0	0	0	0.00063	0.02779	0.00089	1.14123	0	0	0	0	0	0	0	0	0	0	0	0	0	0	0	0	0	0	0	0	0	0	0	0	0	0	0	0	2.50646	0	0	0	0
k__Bacteria|p__Firmicutes|c__Clostridia|o__Clostridiales|f__Ruminococcaceae|g__Ruminococcaceae_unclassified|s__Ruminococcaceae_bacterium_D16	2|1239|186801|186802|541000||552398	0	0	0	0	0	0	0	0	0	0	0	0	0	0	0	0	0	0	0	0.00426	0.0028	0.03388	0	0	0	0	0	0	0	0	0	0	0	0	0	0.00112	0.00218	0.00246	0	0	0	0	0	0.00403	0.00129	0.00099	0	0
k__Bacteria|p__Firmicutes|c__Clostridia|o__Clostridiales|f__Ruminococcaceae|g__Ruminococcaceae_unclassified|s__Ruminococcaceae_bacterium_D5	2|1239|186801|186802|541000||1520815	0	0	0	0	0	0	0	0	0	0	0	0	0	0	0.04189	0	0	0	0	0.00946	0.00216	0.01376	0	0	0	0	0	0	0	0	0	0	0	0	0	0	0	0	0.06879	0	0	0	0	0.29622	0	0	0	0
k__Bacteria|p__Firmicutes|c__Clostridia|o__Clostridiales|f__Ruminococcaceae|g__Ruminococcus	2|1239|186801|186802|541000|1263	0.00033	0.63942	0	0	0	0	0	0.0045	0	0	0	1.6376	5.223	3.44426	0.41724	1.12471	0.45418	0.44268	0.58035	0.03273	0.03988	0.03852	1.08861	3.53351	1.15012	0.20013	0.6204	0	0	0.80752	0.17823	0.04062	0.00788	0.38146	0.17514	2.65441	1.20984	4.59098	1.25848	0.1971	0.22673	0.15573	1.36814	2.44107	7.2303	3.63092	0	0
k__Bacteria|p__Firmicutes|c__Clostridia|o__Clostridiales|f__Ruminococcaceae|g__Ruminococcus|s__Ruminococcus_bicirculans	2|1239|186801|186802|541000|1263|1160721	0	0	0	0	0	0	0	0.00103	0	0	0	0.29966	3.12274	1.71342	0	0	0	0	0.01154	0	0	0	0	0	0	0	0	0	0	0.80752	0.07289	0	0	0	0	0.00189	0	0.01691	0.05623	0	0	0	0.19112	1.06603	6.63001	0.18501	0	0
k__Bacteria|p__Firmicutes|c__Clostridia|o__Clostridiales|f__Ruminococcaceae|g__Ruminococcus|s__Ruminococcus_bromii	2|1239|186801|186802|541000|1263|40518	0.00033	0.63942	0	0	0	0	0	0.00347	0	0	0	1.33794	2.10026	1.73052	0.41724	1.12471	0.45418	0.44268	0.0646	0.01626	0.02151	0.01732	0.7865	3.40768	0.72835	0.17947	0.60252	0	0	0	0	0	0	0	0.02803	2.44104	1.02025	4.1696	1.19272	0.1971	0.22673	0.15573	1.17702	0	0.02407	2.26983	0	0
k__Bacteria|p__Firmicutes|c__Clostridia|o__Clostridiales|f__Ruminococcaceae|g__Ruminococcus|s__Ruminococcus_callidus	2|1239|186801|186802|541000|1263|40519	0	0	0	0	0	0	0	0	0	0	0	0	0	0.00032	0	0	0	0	0	0.01648	0.01838	0.0212	0	0	0	0	0	0	0	0	0	0	0	0	0.1471	0	0	0	0.00953	0	0	0	0	0	0	0	0	0
k__Bacteria|p__Firmicutes|c__Clostridia|o__Clostridiales|f__Ruminococcaceae|g__Ruminococcus|s__Ruminococcus_lactaris	2|1239|186801|186802|541000|1263|46228	0	0	0	0	0	0	0	0	0	0	0	0	0	0	0	0	0	0	0.50421	0	0	0	0.3021	0.12582	0.42177	0.02067	0.01787	0	0	0	0.10534	0.04062	0.00788	0.38146	0	0.21148	0.18959	0.40447	0	0	0	0	0	1.37504	0.57623	1.17608	0	0
k__Bacteria|p__Firmicutes|c__Clostridia|o__Clostridiales|f__Ruminococcaceae|g__Ruminococcus|s__Ruminococcus_obeum_CAG_39	2|1239|186801|186802|541000|1263|1263107	0	0	0	0	0	0	0	0	0	0	0	0	0	0	0	0	0	0	0	0	0	0	0	0	0	0	0	0	0	0	0	0	0	0	0	0	0	0	0	0	0	0	0	0	0	0	0	0
k__Bacteria|p__Firmicutes|c__Clostridia|o__Clostridiales|f__Ruminococcaceae|g__Ruminococcus|s__Ruminococcus_sp_CAG_330	2|1239|186801|186802|541000|1263|1262954	0	0	0	0	0	0	0	0	0	0	0	0	0	0	0	0	0	0	0	0	0	0	0	0	0	0	0	0	0	0	0	0	0	0	0	0	0	0	0	0	0	0	0	0	0	0	0	0
k__Bacteria|p__Firmicutes|c__Clostridia|o__Clostridiales|f__Ruminococcaceae|g__Ruminococcus|s__Ruminococcus_sp_CAG_488	2|1239|186801|186802|541000|1263|1262959	0	0	0	0	0	0	0	0	0	0	0	0	0	0	0	0	0	0	0	0	0	0	0	0	0	0	0	0	0	0	0	0	0	0	0	0	0	0	0	0	0	0	0	0	0	0	0	0
k__Bacteria|p__Firmicutes|c__Clostridia|o__Clostridiales|f__Ruminococcaceae|g__Ruthenibacterium	2|1239|186801|186802|541000|1905344	0.02417	0.19116	0.00178	0.00561	0.02441	0.01031	0.00316	0.00362	0.01135	0	0.2017	0.00434	0.01805	0.01283	0.10105	0.00895	0.02558	0.07079	0.0099	0.00503	0.05177	0.02075	0.14886	0.03277	0.01467	0.01352	0.0039	0.01653	0	0.02736	0	0.04523	0.00455	0.02038	0.01521	0.00554	0.01718	0.04546	0.08604	0.04627	0.10441	0.02056	0.28979	0.49407	0.18087	0.12464	0.01563	0.00613
k__Bacteria|p__Firmicutes|c__Clostridia|o__Clostridiales|f__Ruminococcaceae|g__Ruthenibacterium|s__Ruthenibacterium_lactatiformans	2|1239|186801|186802|541000|1905344|1550024	0.02417	0.19116	0.00178	0.00561	0.02441	0.01031	0.00316	0.00362	0.01135	0	0.2017	0.00434	0.01805	0.01283	0.10105	0.00895	0.02558	0.07079	0.0099	0.00503	0.05177	0.02075	0.14886	0.03277	0.01467	0.01352	0.0039	0.01653	0	0.02736	0	0.04523	0.00455	0.02038	0.01521	0.00554	0.01718	0.04546	0.08604	0.04627	0.10441	0.02056	0.28979	0.49407	0.18087	0.12464	0.01563	0.00613
k__Bacteria|p__Firmicutes|c__Erysipelotrichia	2|1239|526524	0.13715	0.15696	0.01066	0.00427	0.03364	0.05618	0.07959	0.0216	0.18269	0.01986	0.15394	0.0211	0.03364	0.00744	0.02932	0.01793	0.04129	0.2063	0.0207	0.00128	0.0076	0.10027	0.01752	0.03155	0.07873	0.03269	0.01489	0.00512	0.00276	0.02412	0.02326	0.04643	0.01607	0.12314	0.04459	0.00034	0.0047	0.02717	0	0.057	0.06996	0.0794	0.48264	0.0985	0.10333	0.03046	0.13093	0.0709
k__Bacteria|p__Firmicutes|c__Erysipelotrichia|o__Erysipelotrichales	2|1239|526524|526525	0.13715	0.15696	0.01066	0.00427	0.03364	0.05618	0.07959	0.0216	0.18269	0.01986	0.15394	0.0211	0.03364	0.00744	0.02932	0.01793	0.04129	0.2063	0.0207	0.00128	0.0076	0.10027	0.01752	0.03155	0.07873	0.03269	0.01489	0.00512	0.00276	0.02412	0.02326	0.04643	0.01607	0.12314	0.04459	0.00034	0.0047	0.02717	0	0.057	0.06996	0.0794	0.48264	0.0985	0.10333	0.03046	0.13093	0.0709
k__Bacteria|p__Firmicutes|c__Erysipelotrichia|o__Erysipelotrichales|f__Erysipelotrichaceae	2|1239|526524|526525|128827	0.13715	0.15696	0.01066	0.00427	0.03364	0.05618	0.07959	0.0216	0.18269	0.01986	0.15394	0.0211	0.03364	0.00744	0.02932	0.01793	0.04129	0.2063	0.0207	0.00128	0.0076	0.10027	0.01752	0.03155	0.07873	0.03269	0.01489	0.00512	0.00276	0.02412	0.02326	0.04643	0.01607	0.12314	0.04459	0.00034	0.0047	0.02717	0	0.057	0.06996	0.0794	0.48264	0.0985	0.10333	0.03046	0.13093	0.0709
k__Bacteria|p__Firmicutes|c__Erysipelotrichia|o__Erysipelotrichales|f__Erysipelotrichaceae|g__Absiella	2|1239|526524|526525|128827|2057233	0.00099	0.00611	0.00034	0	0.00871	0.0124	0	8e-05	0	0	0	0	0	0	0	0	0	0	0	0	0	0	0.00204	0	0	0	0	0	0	0	0	0	0	0	0	0	0	0	0	0.0148	0	0.02248	0	0	0	0	0	0.00029
k__Bacteria|p__Firmicutes|c__Erysipelotrichia|o__Erysipelotrichales|f__Erysipelotrichaceae|g__Absiella|s__Absiella_dolichum	2|1239|526524|526525|128827|2057233|31971	0.00099	0.00611	0.00034	0	0.00871	0.0124	0	8e-05	0	0	0	0	0	0	0	0	0	0	0	0	0	0	0.00204	0	0	0	0	0	0	0	0	0	0	0	0	0	0	0	0	0.0148	0	0.02248	0	0	0	0	0	0.00029
k__Bacteria|p__Firmicutes|c__Erysipelotrichia|o__Erysipelotrichales|f__Erysipelotrichaceae|g__Candidatus_Stoquefichus	2|1239|526524|526525|128827|1470349	0	0	0	0	0	0	0	0	0	0	0	0.00401	0	0	0	0	0	0	0	0	0	0	0	0	0	0	0	0	0	0	0	0.00241	0.00291	0.0031	0	0	0	0	0	0	0	0	0	0	0	0	0	0
k__Bacteria|p__Firmicutes|c__Erysipelotrichia|o__Erysipelotrichales|f__Erysipelotrichaceae|g__Candidatus_Stoquefichus|s__Candidatus_Stoquefichus_sp_KLE1796	2|1239|526524|526525|128827|1470349|1574263	0	0	0	0	0	0	0	0	0	0	0	0.00401	0	0	0	0	0	0	0	0	0	0	0	0	0	0	0	0	0	0	0	0.00241	0.00291	0.0031	0	0	0	0	0	0	0	0	0	0	0	0	0	0
k__Bacteria|p__Firmicutes|c__Erysipelotrichia|o__Erysipelotrichales|f__Erysipelotrichaceae|g__Catenibacterium	2|1239|526524|526525|128827|135858	0	0	0	0	0	0	0	0.00451	0	0	0	0	0	0	0	0	0	0	0	0	0	0	0	0	0	0	0	0	0	0	0	0	0	0	0	0	0	0	0	0	0	0	0	0	0	0	0	0
k__Bacteria|p__Firmicutes|c__Erysipelotrichia|o__Erysipelotrichales|f__Erysipelotrichaceae|g__Catenibacterium|s__Catenibacterium_mitsuokai	2|1239|526524|526525|128827|135858|100886	0	0	0	0	0	0	0	0.00451	0	0	0	0	0	0	0	0	0	0	0	0	0	0	0	0	0	0	0	0	0	0	0	0	0	0	0	0	0	0	0	0	0	0	0	0	0	0	0	0
k__Bacteria|p__Firmicutes|c__Erysipelotrichia|o__Erysipelotrichales|f__Erysipelotrichaceae|g__Coprobacillus	2|1239|526524|526525|128827|100883	0	0	0	0	0	0	0	0.00712	0	0	0	0	0	0	0	0	0	0.00094	0	0	0	0.05192	0	0.00137	0	0.00939	0	0	0	0	0	0	0	0.00334	0	0	0	0.00032	0	0.00517	0.06867	0.03393	0.0187	0.04306	0	0	0	0
k__Bacteria|p__Firmicutes|c__Erysipelotrichia|o__Erysipelotrichales|f__Erysipelotrichaceae|g__Coprobacillus|s__Coprobacillus_cateniformis	2|1239|526524|526525|128827|100883|100884	0	0	0	0	0	0	0	0.00712	0	0	0	0	0	0	0	0	0	0.00094	0	0	0	0.05192	0	0.00137	0	0.00939	0	0	0	0	0	0	0	0.00334	0	0	0	0.00032	0	0.00517	0.06867	0.03393	0.0187	0.04306	0	0	0	0
k__Bacteria|p__Firmicutes|c__Erysipelotrichia|o__Erysipelotrichales|f__Erysipelotrichaceae|g__Dielma	2|1239|526524|526525|128827|1472649	0.04146	0.0443	0	0	0	0	0	0	0	0	0.00144	0	0.00685	0	0.01314	0.00178	0.02915	0.01673	0.01558	0	0.00045	0.00205	0.01548	0.00107	0	0.01686	0.00508	0	0	0.00313	0	0.02703	0.00602	0.02449	0.00261	0	0.0047	0.00405	0	0	0	0	0	0	0	0	0	0.01147
k__Bacteria|p__Firmicutes|c__Erysipelotrichia|o__Erysipelotrichales|f__Erysipelotrichaceae|g__Dielma|s__Dielma_fastidiosa	2|1239|526524|526525|128827|1472649|1034346	0.04146	0.0443	0	0	0	0	0	0	0	0	0.00144	0	0.00685	0	0.01314	0.00178	0.02915	0.01673	0.01558	0	0.00045	0.00205	0.01548	0.00107	0	0.01686	0.00508	0	0	0.00313	0	0.02703	0.00602	0.02449	0.00261	0	0.0047	0.00405	0	0	0	0	0	0	0	0	0	0.01147
k__Bacteria|p__Firmicutes|c__Erysipelotrichia|o__Erysipelotrichales|f__Erysipelotrichaceae|g__Eggerthia	2|1239|526524|526525|128827|1279384	0	0	0	0	0	0	0	0.00148	0	0	0	0	0	0	0	0	0	0	0	0	0	0	0	0	0	0	0	0	0	0	0	0	0	0	0	0	0	0	0	0	0	0	0	0	0	0	0	0
k__Bacteria|p__Firmicutes|c__Erysipelotrichia|o__Erysipelotrichales|f__Erysipelotrichaceae|g__Eggerthia|s__Eggerthia_catenaformis	2|1239|526524|526525|128827|1279384|31973	0	0	0	0	0	0	0	0.00148	0	0	0	0	0	0	0	0	0	0	0	0	0	0	0	0	0	0	0	0	0	0	0	0	0	0	0	0	0	0	0	0	0	0	0	0	0	0	0	0
k__Bacteria|p__Firmicutes|c__Erysipelotrichia|o__Erysipelotrichales|f__Erysipelotrichaceae|g__Erysipelatoclostridium	2|1239|526524|526525|128827|1505663	0.0947	0.10654	0.01032	0.00427	0.02493	0.04378	0.07959	0.0082	0.18269	0.01986	0.1525	0	0.00048	0	0.00489	0.01615	0.01214	0.18863	0.00513	0	0	0.03246	0	0.01093	0.00332	0.00142	0	0	0.00276	0.0069	0	0	0	0.07529	0.03502	0	0	0	0	0.03702	0.00128	0.02299	0.46395	0.02626	0.01412	0.00595	0.11218	0.05453
k__Bacteria|p__Firmicutes|c__Erysipelotrichia|o__Erysipelotrichales|f__Erysipelotrichaceae|g__Erysipelatoclostridium|s__Clostridium_innocuum	2|1239|526524|526525|128827|1505663|1522	0.01819	0.01798	0.00178	0.00155	0.00207	0.00247	0.0532	0	0.18269	0.01986	0.00355	0	0.00048	0	0.00259	0.01065	0.00592	0.0143	0.0046	0	0	0.03246	0	0.01093	0.00332	0.00142	0	0	0	0.00041	0	0	0	0.00228	0.03176	0	0	0	0	0.00235	0.00128	0.00171	0.07602	0.02212	0.00646	0	0.02799	0.02509
k__Bacteria|p__Firmicutes|c__Erysipelotrichia|o__Erysipelotrichales|f__Erysipelotrichaceae|g__Erysipelatoclostridium|s__Clostridium_spiroforme	2|1239|526524|526525|128827|1505663|29348	0	0	0	0	0	0	0	0	0	0	0.01778	0	0	0	0	0.00262	0.00099	0.10575	0	0	0	0	0	0	0	0	0	0	0.00276	0.00648	0	0	0	0	0	0	0	0	0	0	0	0	0.1166	0	0	0	0	0
k__Bacteria|p__Firmicutes|c__Erysipelotrichia|o__Erysipelotrichales|f__Erysipelotrichaceae|g__Erysipelatoclostridium|s__Erysipelatoclostridium_ramosum	2|1239|526524|526525|128827|1505663|1547	0.07651	0.08856	0.00854	0.00272	0.02286	0.04131	0.02638	0.0082	0	0	0.13117	0	0	0	0.00231	0.00288	0.00522	0.06858	0.00052	0	0	0	0	0	0	0	0	0	0	0	0	0	0	0.073	0.00326	0	0	0	0	0.03467	0	0.02128	0.27132	0.00415	0.00766	0.00595	0.08419	0.02944
k__Bacteria|p__Firmicutes|c__Erysipelotrichia|o__Erysipelotrichales|f__Erysipelotrichaceae|g__Erysipelothrix	2|1239|526524|526525|128827|1647	0	0	0	0	0	0	0	0	0	0	0	0	0	0	0	0	0	0	0	0	0	0	0	0	0	0	0	0	0	0	0	0	0	0	0	0	0	0	0	0	0	0	0	0	0	0	0	0.00461
k__Bacteria|p__Firmicutes|c__Erysipelotrichia|o__Erysipelotrichales|f__Erysipelotrichaceae|g__Erysipelothrix|s__Erysipelothrix_larvae	2|1239|526524|526525|128827|1647|1514105	0	0	0	0	0	0	0	0	0	0	0	0	0	0	0	0	0	0	0	0	0	0	0	0	0	0	0	0	0	0	0	0	0	0	0	0	0	0	0	0	0	0	0	0	0	0	0	0.00461
k__Bacteria|p__Firmicutes|c__Erysipelotrichia|o__Erysipelotrichales|f__Erysipelotrichaceae|g__Faecalicoccus	2|1239|526524|526525|128827|1573536	0	0	0	0	0	0	0	0	0	0	0	0	0	0	0	0	0	0	0	0	0	0	0	0	0	0	0	0	0	0	0	0	0	0	0	0.00034	0	0.02281	0	0	0	0	0	0	0	0	0	0
k__Bacteria|p__Firmicutes|c__Erysipelotrichia|o__Erysipelotrichales|f__Erysipelotrichaceae|g__Faecalicoccus|s__Faecalicoccus_pleomorphus	2|1239|526524|526525|128827|1573536|1323	0	0	0	0	0	0	0	0	0	0	0	0	0	0	0	0	0	0	0	0	0	0	0	0	0	0	0	0	0	0	0	0	0	0	0	0.00034	0	0.02281	0	0	0	0	0	0	0	0	0	0
k__Bacteria|p__Firmicutes|c__Erysipelotrichia|o__Erysipelotrichales|f__Erysipelotrichaceae|g__Faecalitalea	2|1239|526524|526525|128827|1573534	0	0	0	0	0	0	0	0	0	0	0	0	0	0	0.00195	0	0	0	0	0	0	0	0	0	0	0	0	0	0	0	0	0	0	0	0	0	0	0	0	0	0	0	0	0	0	0	0	0
k__Bacteria|p__Firmicutes|c__Erysipelotrichia|o__Erysipelotrichales|f__Erysipelotrichaceae|g__Faecalitalea|s__Faecalitalea_cylindroides	2|1239|526524|526525|128827|1573534|39483	0	0	0	0	0	0	0	0	0	0	0	0	0	0	0.00195	0	0	0	0	0	0	0	0	0	0	0	0	0	0	0	0	0	0	0	0	0	0	0	0	0	0	0	0	0	0	0	0	0
k__Bacteria|p__Firmicutes|c__Erysipelotrichia|o__Erysipelotrichales|f__Erysipelotrichaceae|g__Holdemanella	2|1239|526524|526525|128827|1573535	0	0	0	0	0	0	0	0.00021	0	0	0	0	0	0	0	0	0	0	0	0	0	0	0	0.01817	0.07541	0.00502	0.00981	0	0	0	0	0	8e-05	0	0	0	0	0	0	0	0	0	0	0	0	0	0	0
k__Bacteria|p__Firmicutes|c__Erysipelotrichia|o__Erysipelotrichales|f__Erysipelotrichaceae|g__Holdemanella|s__Holdemanella_biformis	2|1239|526524|526525|128827|1573535|1735	0	0	0	0	0	0	0	0.00021	0	0	0	0	0	0	0	0	0	0	0	0	0	0	0	0.01817	0.07541	0.00502	0.00981	0	0	0	0	0	8e-05	0	0	0	0	0	0	0	0	0	0	0	0	0	0	0
k__Bacteria|p__Firmicutes|c__Erysipelotrichia|o__Erysipelotrichales|f__Erysipelotrichaceae|g__Holdemania	2|1239|526524|526525|128827|61170	0	0	0	0	0	0	0	0	0	0	0	0.01709	0.0263	0.00744	0.00933	0	0	0	0	0.00128	0.00714	0.01384	0	0	0	0	0	0.00139	0	0.01254	0	0.01478	0.00301	0.00649	0.00696	0	0	0	0	0	0	0	0	0.02917	0.08921	0.02452	0.01876	0
k__Bacteria|p__Firmicutes|c__Erysipelotrichia|o__Erysipelotrichales|f__Erysipelotrichaceae|g__Holdemania|s__Holdemania_filiformis	2|1239|526524|526525|128827|61170|61171	0	0	0	0	0	0	0	0	0	0	0	0.01709	0.0263	0.00744	0.00933	0	0	0	0	0.00128	0.00714	0.01384	0	0	0	0	0	0.00139	0	0.01254	0	0.01478	0.00301	0.00649	0.00696	0	0	0	0	0	0	0	0	0.02917	0.08921	0.02452	0.01876	0
k__Bacteria|p__Firmicutes|c__Erysipelotrichia|o__Erysipelotrichales|f__Erysipelotrichaceae|g__Solobacterium	2|1239|526524|526525|128827|123375	0	0	0	0	0	0	0	0	0	0	0	0	0	0	0	0	0	0	0	0	0	0	0	0	0	0	0	0	0	0	0	0	0	0	0	0	0	0	0	0	0	0	0	0	0	0	0	0
k__Bacteria|p__Firmicutes|c__Erysipelotrichia|o__Erysipelotrichales|f__Erysipelotrichaceae|g__Solobacterium|s__Solobacterium_moorei	2|1239|526524|526525|128827|123375|102148	0	0	0	0	0	0	0	0	0	0	0	0	0	0	0	0	0	0	0	0	0	0	0	0	0	0	0	0	0	0	0	0	0	0	0	0	0	0	0	0	0	0	0	0	0	0	0	0
k__Bacteria|p__Firmicutes|c__Erysipelotrichia|o__Erysipelotrichales|f__Erysipelotrichaceae|g__Turicibacter	2|1239|526524|526525|128827|191303	0	0	0	0	0	0	0	0	0	0	0	0	0	0	0	0	0	0	0	0	0	0	0	0	0	0	0	0.00373	0	0.00155	0.02326	0.0022	0.00405	0.01043	0	0	0	0	0	0	0	0	0	0	0	0	0	0
k__Bacteria|p__Firmicutes|c__Erysipelotrichia|o__Erysipelotrichales|f__Erysipelotrichaceae|g__Turicibacter|s__Turicibacter_sanguinis	2|1239|526524|526525|128827|191303|154288	0	0	0	0	0	0	0	0	0	0	0	0	0	0	0	0	0	0	0	0	0	0	0	0	0	0	0	0.00373	0	0.00155	0.02326	0.0022	0.00405	0.01043	0	0	0	0	0	0	0	0	0	0	0	0	0	0
k__Bacteria|p__Firmicutes|c__Firmicutes_unclassified	2|1239|	0	0	0	0	0	0	0	0.00086	0	0	0.04815	0.01138	0.03905	0.04432	1.42549	0	0	0	0.06179	0.01262	0.1698	0.11318	0.05841	0	0	0	0	0.09615	0.00168	0.32199	0.12345	0.06169	0.00557	0.01234	0.09016	0.61437	1.32813	1.83912	2.67941	0	0	0	0	2.33091	3.05249	0.17626	0	0
k__Bacteria|p__Firmicutes|c__Firmicutes_unclassified|o__Firmicutes_unclassified	2|1239||	0	0	0	0	0	0	0	0.00086	0	0	0.04815	0.01138	0.03905	0.04432	1.42549	0	0	0	0.06179	0.01262	0.1698	0.11318	0.05841	0	0	0	0	0.09615	0.00168	0.32199	0.12345	0.06169	0.00557	0.01234	0.09016	0.61437	1.32813	1.83912	2.67941	0	0	0	0	2.33091	3.05249	0.17626	0	0
k__Bacteria|p__Firmicutes|c__Firmicutes_unclassified|o__Firmicutes_unclassified|f__Firmicutes_unclassified	2|1239|||	0	0	0	0	0	0	0	0.00086	0	0	0.04815	0.01138	0.03905	0.04432	1.42549	0	0	0	0.06179	0.01262	0.1698	0.11318	0.05841	0	0	0	0	0.09615	0.00168	0.32199	0.12345	0.06169	0.00557	0.01234	0.09016	0.61437	1.32813	1.83912	2.67941	0	0	0	0	2.33091	3.05249	0.17626	0	0
k__Bacteria|p__Firmicutes|c__Firmicutes_unclassified|o__Firmicutes_unclassified|f__Firmicutes_unclassified|g__Firmicutes_unclassified	2|1239||||	0	0	0	0	0	0	0	0.00086	0	0	0.04815	0.01138	0.03905	0.04432	1.42549	0	0	0	0.06179	0.01262	0.1698	0.11318	0.05841	0	0	0	0	0.09615	0.00168	0.32199	0.12345	0.06169	0.00557	0.01234	0.09016	0.61437	1.32813	1.83912	2.67941	0	0	0	0	2.33091	3.05249	0.17626	0	0
k__Bacteria|p__Firmicutes|c__Firmicutes_unclassified|o__Firmicutes_unclassified|f__Firmicutes_unclassified|g__Firmicutes_unclassified|s__Firmicutes_bacterium_CAG_110	2|1239|||||1263000	0	0	0	0	0	0	0	0.00086	0	0	0	0	0	0	0	0	0	0	0	0.00939	0.09303	0.08258	0	0	0	0	0	0	0	0	0	0	0	0	0	0.30517	0.62149	0.85995	1.44173	0	0	0	0	0	0	0	0	0
k__Bacteria|p__Firmicutes|c__Firmicutes_unclassified|o__Firmicutes_unclassified|f__Firmicutes_unclassified|g__Firmicutes_unclassified|s__Firmicutes_bacterium_CAG_145	2|1239|||||1263005	0	0	0	0	0	0	0	0	0	0	0.00594	0	0	0	0.00064	0	0	0	0	0	0	0	0	0	0	0	0	0	0	0	0	0.00318	0.00073	9e-05	0	0	0	0	0.0605	0	0	0	0	0.0161	0	0	0	0
k__Bacteria|p__Firmicutes|c__Firmicutes_unclassified|o__Firmicutes_unclassified|f__Firmicutes_unclassified|g__Firmicutes_unclassified|s__Firmicutes_bacterium_CAG_170	2|1239|||||1263006	0	0	0	0	0	0	0	0	0	0	0	0	0	0	0	0	0	0	0	0	0	0	0	0	0	0	0	0	0	0	0	0	0	0	0	0	0	0	0	0	0	0	0	0	0	0	0	0
k__Bacteria|p__Firmicutes|c__Firmicutes_unclassified|o__Firmicutes_unclassified|f__Firmicutes_unclassified|g__Firmicutes_unclassified|s__Firmicutes_bacterium_CAG_238	2|1239|||||1263011	0	0	0	0	0	0	0	0	0	0	0	0	0	0	0.03552	0	0	0	0	0	0	0	0	0	0	0	0	0	0	0	0	0	0	0	0	0	0	0	0.00162	0	0	0	0	0	0	0	0	0
k__Bacteria|p__Firmicutes|c__Firmicutes_unclassified|o__Firmicutes_unclassified|f__Firmicutes_unclassified|g__Firmicutes_unclassified|s__Firmicutes_bacterium_CAG_424	2|1239|||||1263022	0	0	0	0	0	0	0	0	0	0	0	0	0	0	0	0	0	0	0	0	0	0	0	0	0	0	0	0	0	0	0	0	0	0	0	0	0	0	0	0	0	0	0	0	0	0	0	0
k__Bacteria|p__Firmicutes|c__Firmicutes_unclassified|o__Firmicutes_unclassified|f__Firmicutes_unclassified|g__Firmicutes_unclassified|s__Firmicutes_bacterium_CAG_646	2|1239|||||1262995	0	0	0	0	0	0	0	0	0	0	0	0	0	0	0	0	0	0	0	0	0	0	0	0	0	0	0	0	0	0	0	0	0	0	0	0	0	0	0	0	0	0	0	0	0	0	0	0
k__Bacteria|p__Firmicutes|c__Firmicutes_unclassified|o__Firmicutes_unclassified|f__Firmicutes_unclassified|g__Firmicutes_unclassified|s__Firmicutes_bacterium_CAG_83	2|1239|||||1262992	0	0	0	0	0	0	0	0	0	0	0	0.01138	0.03905	0.04432	0.18627	0	0	0	0.00391	0.00323	0.06774	0.03059	0.05841	0	0	0	0	0.06756	0.00168	0.27282	0.06272	0.02855	0.00484	0.01226	0.09016	0.26295	0.41134	0.76313	0.9014	0	0	0	0	2.31481	3.05249	0.17626	0	0
k__Bacteria|p__Firmicutes|c__Firmicutes_unclassified|o__Firmicutes_unclassified|f__Firmicutes_unclassified|g__Firmicutes_unclassified|s__Firmicutes_bacterium_CAG_94	2|1239|||||1262989	0	0	0	0	0	0	0	0	0	0	0.04221	0	0	0	0	0	0	0	0	0	0	0	0	0	0	0	0	0	0	0	0	0	0	0	0	0	0	0	0	0	0	0	0	0	0	0	0	0
k__Bacteria|p__Firmicutes|c__Firmicutes_unclassified|o__Firmicutes_unclassified|f__Firmicutes_unclassified|g__Firmicutes_unclassified|s__Firmicutes_bacterium_CAG_95	2|1239|||||1262988	0	0	0	0	0	0	0	0	0	0	0	0	0	0	1.20306	0	0	0	0.05788	0	0.00904	0	0	0	0	0	0	0.02859	0	0.04917	0.06074	0.02995	0	0	0	0.04625	0.2953	0.21603	0.27417	0	0	0	0	0	0	0	0	0
k__Bacteria|p__Firmicutes|c__Negativicutes	2|1239|909932	4.88199	5.16008	9.80937	0.6822	1.8735	0.05283	0.06326	1.80632	1.09697	0.17078	0.65997	2.00017	5.22445	1.28973	2.62495	0.90427	0.97115	1.05174	0.3143	0.87535	1.20251	0.4107	0.01241	0.64874	1.477	0.68193	1.17623	1.31813	0.66883	1.04286	0.76061	0.99203	0.7219	0.3104	1.06546	0.52403	1.06131	0.94419	0.67774	0.8647	1.31744	0.37154	0.85968	1.58983	1.34566	0.61562	1.03792	5.59346
k__Bacteria|p__Firmicutes|c__Negativicutes|o__Acidaminococcales	2|1239|909932|1843488	3.49888	3.74549	3.93349	0.4457	1.18129	0	0	0.12342	0	0	0.56835	0.84077	0.61222	0.2955	2.55646	0.62635	0.92624	0.94055	0.29636	0.83881	0.46351	0.38943	0.00934	0.6471	1.21462	0.3497	0.52557	0.71459	0.55205	1.04286	0.70794	0.88483	0.7219	0.10582	0.56081	0.48884	1.05674	0.72816	0.48543	0.83712	1.24637	0.3542	0.84586	1.51131	1.29822	0.54649	0.32596	5.56421
k__Bacteria|p__Firmicutes|c__Negativicutes|o__Acidaminococcales|f__Acidaminococcaceae	2|1239|909932|1843488|909930	3.49888	3.74549	3.93349	0.4457	1.18129	0	0	0.12342	0	0	0.56835	0.84077	0.61222	0.2955	2.55646	0.62635	0.92624	0.94055	0.29636	0.83881	0.46351	0.38943	0.00934	0.6471	1.21462	0.3497	0.52557	0.71459	0.55205	1.04286	0.70794	0.88483	0.7219	0.10582	0.56081	0.48884	1.05674	0.72816	0.48543	0.83712	1.24637	0.3542	0.84586	1.51131	1.29822	0.54649	0.32596	5.56421
k__Bacteria|p__Firmicutes|c__Negativicutes|o__Acidaminococcales|f__Acidaminococcaceae|g__Acidaminococcus	2|1239|909932|1843488|909930|904	2.72278	3.6626	3.12761	0	0	0	0	0.11825	0	0	0	0	0	0	0	0	0	0	0	0	0	0	0	0.16137	0.90994	0.18768	0.33849	0	0	0	0	0.24931	0.45121	0.00238	0.29446	0	0	0	0	0.06137	0.65284	0.05928	0	1.26752	0.45538	0	0	5.06682
k__Bacteria|p__Firmicutes|c__Negativicutes|o__Acidaminococcales|f__Acidaminococcaceae|g__Acidaminococcus|s__Acidaminococcus_fermentans	2|1239|909932|1843488|909930|904|905	0	0	0	0	0	0	0	0.00124	0	0	0	0	0	0	0	0	0	0	0	0	0	0	0	0	0	0	0	0	0	0	0	0	0	0	0	0	0	0	0	0	0	0	0	0	0	0	0	0
k__Bacteria|p__Firmicutes|c__Negativicutes|o__Acidaminococcales|f__Acidaminococcaceae|g__Acidaminococcus|s__Acidaminococcus_intestini	2|1239|909932|1843488|909930|904|187327	2.72278	3.6626	3.12761	0	0	0	0	0	0	0	0	0	0	0	0	0	0	0	0	0	0	0	0	0.16137	0.90994	0.18768	0.33849	0	0	0	0	0.24931	0.45121	0.00238	0.29446	0	0	0	0	0.06137	0.65284	0.05928	0	1.26752	0.45538	0	0	5.06682
k__Bacteria|p__Firmicutes|c__Negativicutes|o__Acidaminococcales|f__Acidaminococcaceae|g__Acidaminococcus|s__Acidaminococcus_sp_CAG_542	2|1239|909932|1843488|909930|904|1262687	0	0	0	0	0	0	0	0.11701	0	0	0	0	0	0	0	0	0	0	0	0	0	0	0	0	0	0	0	0	0	0	0	0	0	0	0	0	0	0	0	0	0	0	0	0	0	0	0	0
k__Bacteria|p__Firmicutes|c__Negativicutes|o__Acidaminococcales|f__Acidaminococcaceae|g__Phascolarctobacterium	2|1239|909932|1843488|909930|33024	0.7761	0.08289	0.80588	0.4457	1.18129	0	0	0.00517	0	0	0.56835	0.84077	0.61222	0.2955	2.55646	0.62635	0.92624	0.94055	0.29636	0.83881	0.46351	0.38943	0.00934	0.48573	0.30468	0.16201	0.18708	0.71459	0.55205	1.04286	0.70794	0.63552	0.2707	0.10344	0.26635	0.48884	1.05674	0.72816	0.48543	0.77574	0.59353	0.29492	0.84586	0.24379	0.84284	0.54649	0.32596	0.49738
k__Bacteria|p__Firmicutes|c__Negativicutes|o__Acidaminococcales|f__Acidaminococcaceae|g__Phascolarctobacterium|s__Phascolarctobacterium_faecium	2|1239|909932|1843488|909930|33024|33025	0.7761	0.08289	0.80475	0.4457	1.18129	0	0	0.00517	0	0	0.56835	0.84077	0.61222	0.2955	2.55646	0.62635	0.92624	0.94055	0.29636	0	0	0	0.00934	0.48573	0.30468	0.16201	0.18708	0	0	0	0.70794	0.63552	0.2707	0.10344	0.16967	0.48884	1.05674	0.72816	0.48543	0.77574	0.59353	0.29492	0.84586	0.24379	0.84284	0.54649	0.32596	0.49738
k__Bacteria|p__Firmicutes|c__Negativicutes|o__Acidaminococcales|f__Acidaminococcaceae|g__Phascolarctobacterium|s__Phascolarctobacterium_sp_CAG_266	2|1239|909932|1843488|909930|33024|1262915	0	0	0	0	0	0	0	0	0	0	0	0	0	0	0	0	0	0	0	0	0	0	0	0	0	0	0	0	0	0	0	0	0	0	0.09668	0	0	0	0	0	0	0	0	0	0	0	0	0
k__Bacteria|p__Firmicutes|c__Negativicutes|o__Acidaminococcales|f__Acidaminococcaceae|g__Phascolarctobacterium|s__Phascolarctobacterium_succinatutens	2|1239|909932|1843488|909930|33024|626940	0	0	0.00113	0	0	0	0	0	0	0	0	0	0	0	0	0	0	0	0	0.83881	0.46351	0.38943	0	0	0	0	0	0.71459	0.55205	1.04286	0	0	0	0	0	0	0	0	0	0	0	0	0	0	0	0	0	0
k__Bacteria|p__Firmicutes|c__Negativicutes|o__Selenomonadales	2|1239|909932|909929	1.29138	0.46318	3.14765	0	0	0.00241	0	0.0301	0	0	0	1.12373	4.43153	0.98912	0	0.11931	0.02832	0.08522	0	0	0	0	0	0	0	0	0.00102	0	0	0	0	0	0	0	0.32809	0	0	0	0	0.00359	0.00239	0.00824	0	0	0	0	0.69378	0
k__Bacteria|p__Firmicutes|c__Negativicutes|o__Selenomonadales|f__Selenomonadaceae	2|1239|909932|909929|1843491	1.29138	0.46318	3.14765	0	0	0.00241	0	0.0301	0	0	0	1.12373	4.43153	0.98912	0	0.11931	0.02832	0.08522	0	0	0	0	0	0	0	0	0.00102	0	0	0	0	0	0	0	0.32809	0	0	0	0	0.00359	0.00239	0.00824	0	0	0	0	0.69378	0
k__Bacteria|p__Firmicutes|c__Negativicutes|o__Selenomonadales|f__Selenomonadaceae|g__Megamonas	2|1239|909932|909929|1843491|158846	0	0	0.00101	0	0	0	0	0	0	0	0	1.12373	4.43153	0.98912	0	0.11931	0.02832	0.08522	0	0	0	0	0	0	0	0	0	0	0	0	0	0	0	0	0.32809	0	0	0	0	0.00359	0.00239	0.00824	0	0	0	0	0.69378	0
k__Bacteria|p__Firmicutes|c__Negativicutes|o__Selenomonadales|f__Selenomonadaceae|g__Megamonas|s__Megamonas_funiformis	2|1239|909932|909929|1843491|158846|437897	0	0	0.00101	0	0	0	0	0	0	0	0	1.01126	3.3413	0.9036	0	0	0	0	0	0	0	0	0	0	0	0	0	0	0	0	0	0	0	0	0.00639	0	0	0	0	0.00359	0	0	0	0	0	0	0.43512	0
k__Bacteria|p__Firmicutes|c__Negativicutes|o__Selenomonadales|f__Selenomonadaceae|g__Megamonas|s__Megamonas_hypermegale	2|1239|909932|909929|1843491|158846|158847	0	0	0	0	0	0	0	0	0	0	0	0.11248	1.09022	0.08551	0	0.11931	0.02832	0.08522	0	0	0	0	0	0	0	0	0	0	0	0	0	0	0	0	0.32171	0	0	0	0	0	0.00239	0.00824	0	0	0	0	0.25867	0
k__Bacteria|p__Firmicutes|c__Negativicutes|o__Selenomonadales|f__Selenomonadaceae|g__Megamonas|s__Megamonas_rupellensis	2|1239|909932|909929|1843491|158846|491921	0	0	0	0	0	0	0	0	0	0	0	0	0	0	0	0	0	0	0	0	0	0	0	0	0	0	0	0	0	0	0	0	0	0	0	0	0	0	0	0	0	0	0	0	0	0	0	0
k__Bacteria|p__Firmicutes|c__Negativicutes|o__Selenomonadales|f__Selenomonadaceae|g__Mitsuokella	2|1239|909932|909929|1843491|52225	1.29138	0.46318	3.14608	0	0	0	0	0.02958	0	0	0	0	0	0	0	0	0	0	0	0	0	0	0	0	0	0	0	0	0	0	0	0	0	0	0	0	0	0	0	0	0	0	0	0	0	0	0	0
k__Bacteria|p__Firmicutes|c__Negativicutes|o__Selenomonadales|f__Selenomonadaceae|g__Mitsuokella|s__Mitsuokella_multacida	2|1239|909932|909929|1843491|52225|52226	1.29138	0.46318	3.14608	0	0	0	0	0.02958	0	0	0	0	0	0	0	0	0	0	0	0	0	0	0	0	0	0	0	0	0	0	0	0	0	0	0	0	0	0	0	0	0	0	0	0	0	0	0	0
k__Bacteria|p__Firmicutes|c__Negativicutes|o__Selenomonadales|f__Selenomonadaceae|g__Selenomonas	2|1239|909932|909929|1843491|970	0	0	0.00057	0	0	0.00241	0	0.00052	0	0	0	0	0	0	0	0	0	0	0	0	0	0	0	0	0	0	0.00102	0	0	0	0	0	0	0	0	0	0	0	0	0	0	0	0	0	0	0	0	0
k__Bacteria|p__Firmicutes|c__Negativicutes|o__Selenomonadales|f__Selenomonadaceae|g__Selenomonas|s__Selenomonas_noxia	2|1239|909932|909929|1843491|970|135083	0	0	0.00057	0	0	0.00241	0	0.00052	0	0	0	0	0	0	0	0	0	0	0	0	0	0	0	0	0	0	0.00102	0	0	0	0	0	0	0	0	0	0	0	0	0	0	0	0	0	0	0	0	0
k__Bacteria|p__Firmicutes|c__Negativicutes|o__Veillonellales	2|1239|909932|1843489	0.09173	0.95141	2.72823	0.2365	0.69221	0.05042	0.06326	1.6528	1.09697	0.17078	0.09163	0.03566	0.1807	0.00511	0.06849	0.15861	0.01658	0.02598	0.01793	0.03654	0.739	0.02127	0.00306	0.00164	0.26239	0.33224	0.64963	0.60354	0.11678	0	0.05267	0.1072	0	0.20458	0.17656	0.03519	0.00457	0.21603	0.19231	0.024	0.06868	0.0091	0.01382	0.07853	0.04744	0.06913	0.01817	0.02925
k__Bacteria|p__Firmicutes|c__Negativicutes|o__Veillonellales|f__Veillonellaceae	2|1239|909932|1843489|31977	0.09173	0.95141	2.72823	0.2365	0.69221	0.05042	0.06326	1.6528	1.09697	0.17078	0.09163	0.03566	0.1807	0.00511	0.06849	0.15861	0.01658	0.02598	0.01793	0.03654	0.739	0.02127	0.00306	0.00164	0.26239	0.33224	0.64963	0.60354	0.11678	0	0.05267	0.1072	0	0.20458	0.17656	0.03519	0.00457	0.21603	0.19231	0.024	0.06868	0.0091	0.01382	0.07853	0.04744	0.06913	0.01817	0.02925
k__Bacteria|p__Firmicutes|c__Negativicutes|o__Veillonellales|f__Veillonellaceae|g__Allisonella	2|1239|909932|1843489|31977|209879	0	0	0	0	0.00504	0.0086	0	0.00466	0	0	0	0	0	0	0	0	0	0	0	0	0	0.00068	0	0	0	0	0	0	0	0	0	0	0	0	0	0	0.00177	0.00017	0	0	0.00231	0	0	0.00245	0.0009	0	0	0.0021
k__Bacteria|p__Firmicutes|c__Negativicutes|o__Veillonellales|f__Veillonellaceae|g__Allisonella|s__Allisonella_histaminiformans	2|1239|909932|1843489|31977|209879|209880	0	0	0	0	0.00504	0.0086	0	0.00466	0	0	0	0	0	0	0	0	0	0	0	0	0	0.00068	0	0	0	0	0	0	0	0	0	0	0	0	0	0	0.00177	0.00017	0	0	0.00231	0	0	0.00245	0.0009	0	0	0.0021
k__Bacteria|p__Firmicutes|c__Negativicutes|o__Veillonellales|f__Veillonellaceae|g__Anaeroglobus	2|1239|909932|1843489|31977|156454	0	0	0	0	0.00047	0	0	0.00055	0	0.01998	0	0	0	0	0	0	0	0	0	0	0	0	0	0	0	0	0	0	0	0	0	0	0	0	0	0	0	0	0	0.00531	0	0	0	0	0	0.00238	0	0
k__Bacteria|p__Firmicutes|c__Negativicutes|o__Veillonellales|f__Veillonellaceae|g__Anaeroglobus|s__Anaeroglobus_geminatus	2|1239|909932|1843489|31977|156454|156456	0	0	0	0	0.00047	0	0	0.00055	0	0.01998	0	0	0	0	0	0	0	0	0	0	0	0	0	0	0	0	0	0	0	0	0	0	0	0	0	0	0	0	0	0.00531	0	0	0	0	0	0.00238	0	0
k__Bacteria|p__Firmicutes|c__Negativicutes|o__Veillonellales|f__Veillonellaceae|g__Dialister	2|1239|909932|1843489|31977|39948	0	0.0002	0	0.00324	0.00316	0	0	1.0712	0.00067	0	0	0	0.00458	0	0	0	0	0.02236	0	0.02956	0.62041	0.0146	0	0	0.13317	0	0	0	0	0	0	0.10529	0	0.01035	0.15544	0	0	0	0.19231	0	0	0	0.00275	0.06121	0.0022	0	0	0
k__Bacteria|p__Firmicutes|c__Negativicutes|o__Veillonellales|f__Veillonellaceae|g__Dialister|s__Dialister_invisus	2|1239|909932|1843489|31977|39948|218538	0	0.0002	0	0	0.00032	0	0	0.00105	0.00067	0	0	0	0.00458	0	0	0	0	0	0	0	0	0	0	0	0	0	0	0	0	0	0	0	0	0	0	0	0	0	0	0	0	0	0.00036	0.06121	0.0022	0	0	0
k__Bacteria|p__Firmicutes|c__Negativicutes|o__Veillonellales|f__Veillonellaceae|g__Dialister|s__Dialister_micraerophilus	2|1239|909932|1843489|31977|39948|309120	0	0	0	0	0	0	0	0	0	0	0	0	0	0	0	0	0	0	0	0	0	0	0	0	0	0	0	0	0	0	0	0	0	0	0	0	0	0	0	0	0	0	0	0	0	0	0	0
k__Bacteria|p__Firmicutes|c__Negativicutes|o__Veillonellales|f__Veillonellaceae|g__Dialister|s__Dialister_pneumosintes	2|1239|909932|1843489|31977|39948|39950	0	0	0	0.00324	0.00284	0	0	0	0	0	0	0	0	0	0	0	0	0	0	0	0	0	0	0	0	0	0	0	0	0	0	0	0	0.01035	0	0	0	0	0	0	0	0	0.00239	0	0	0	0	0
k__Bacteria|p__Firmicutes|c__Negativicutes|o__Veillonellales|f__Veillonellaceae|g__Dialister|s__Dialister_sp_CAG_357	2|1239|909932|1843489|31977|39948|1262869	0	0	0	0	0	0	0	1.07015	0	0	0	0	0	0	0	0	0	0.02236	0	0.02956	0.62041	0.0146	0	0	0.13317	0	0	0	0	0	0	0.10529	0	0	0.15544	0	0	0	0	0	0	0	0	0	0	0	0	0
k__Bacteria|p__Firmicutes|c__Negativicutes|o__Veillonellales|f__Veillonellaceae|g__Dialister|s__Dialister_succinatiphilus	2|1239|909932|1843489|31977|39948|487173	0	0	0	0	0	0	0	0	0	0	0	0	0	0	0	0	0	0	0	0	0	0	0	0	0	0	0	0	0	0	0	0	0	0	0	0	0	0	0.19231	0	0	0	0	0	0	0	0	0
k__Bacteria|p__Firmicutes|c__Negativicutes|o__Veillonellales|f__Veillonellaceae|g__Megasphaera	2|1239|909932|1843489|31977|906	0	0.01238	0.01349	0	0.01931	0	0	0.04672	0.59486	0.01197	0	0	0.01728	0	0.06017	0.09891	0.0003	0.00362	0	0	0	0	0	0	0	0.00139	0.01197	0.00017	0	0	0	0	0	0.0001	0.00145	0.01303	0.00266	0.01104	0	0	0	0	0	0.00056	0.006	0.00102	0	0.00076
k__Bacteria|p__Firmicutes|c__Negativicutes|o__Veillonellales|f__Veillonellaceae|g__Megasphaera|s__Megasphaera_elsdenii	2|1239|909932|1843489|31977|906|907	0	0	0	0	0.01588	0	0	0.01854	0	0	0	0	0	0	0.06017	0	0	0.00362	0	0	0	0	0	0	0	0	0	0	0	0	0	0	0	0	0	0.01303	0.00266	0.00741	0	0	0	0	0	0	0	0	0	0
k__Bacteria|p__Firmicutes|c__Negativicutes|o__Veillonellales|f__Veillonellaceae|g__Megasphaera|s__Megasphaera_hexanoica	2|1239|909932|1843489|31977|906|1675036	0	0	0	0	0	0	0	0	0	0	0	0	0	0	0	0	0	0	0	0	0	0	0	0	0	0	0	0	0	0	0	0	0	0	0	0	0	0	0	0	0	0	0	0	0	0	0	0
k__Bacteria|p__Firmicutes|c__Negativicutes|o__Veillonellales|f__Veillonellaceae|g__Megasphaera|s__Megasphaera_micronuciformis	2|1239|909932|1843489|31977|906|187326	0	0.01238	0.01349	0	0.00343	0	0	0.02818	0.59486	0.01197	0	0	0.01728	0	0	0.09891	0.0003	0	0	0	0	0	0	0	0	0.00139	0.01197	0.00017	0	0	0	0	0	0.0001	0	0	0	0.00363	0	0	0	0	0	0.00056	0.006	0.00102	0	0.00076
k__Bacteria|p__Firmicutes|c__Negativicutes|o__Veillonellales|f__Veillonellaceae|g__Megasphaera|s__Megasphaera_stantonii	2|1239|909932|1843489|31977|906|2144175	0	0	0	0	0	0	0	0	0	0	0	0	0	0	0	0	0	0	0	0	0	0	0	0	0	0	0	0	0	0	0	0	0	0	0.00145	0	0	0	0	0	0	0	0	0	0	0	0	0
k__Bacteria|p__Firmicutes|c__Negativicutes|o__Veillonellales|f__Veillonellaceae|g__Negativicoccus	2|1239|909932|1843489|31977|909928	0	0	0	0	0	0	0	0	0	0	0	0	0	0	0	0	0	0	0	0	0	0	0	0	0	0	0	0	0	0	0	0	0	0	0	0	0	0	0	0	0	0	0	0	0	0	0	0
k__Bacteria|p__Firmicutes|c__Negativicutes|o__Veillonellales|f__Veillonellaceae|g__Negativicoccus|s__Negativicoccus_succinicivorans	2|1239|909932|1843489|31977|909928|620903	0	0	0	0	0	0	0	0	0	0	0	0	0	0	0	0	0	0	0	0	0	0	0	0	0	0	0	0	0	0	0	0	0	0	0	0	0	0	0	0	0	0	0	0	0	0	0	0
k__Bacteria|p__Firmicutes|c__Negativicutes|o__Veillonellales|f__Veillonellaceae|g__Veillonella	2|1239|909932|1843489|31977|29465	0.09173	0.93884	2.71474	0.23326	0.66422	0.04182	0.06326	0.52967	0.50144	0.13883	0.09163	0.03566	0.15883	0.00511	0.00832	0.0597	0.01628	0	0.01793	0.00698	0.11858	0.006	0.00306	0.00164	0.12921	0.33085	0.63766	0.60338	0.11678	0	0.05267	0.00191	0	0.19414	0.01968	0.02216	0.00015	0.20483	0	0.01869	0.06637	0.0091	0.01107	0.0143	0.03834	0.06573	0.01817	0.02639
k__Bacteria|p__Firmicutes|c__Negativicutes|o__Veillonellales|f__Veillonellaceae|g__Veillonellaceae_unclassified	2|1239|909932|1843489|31977|	0	0	0	0	0	0	0	0	0	0	0	0	0	0	0	0	0	0	0	0	0	0	0	0	0	0	0	0	0	0	0	0	0	0	0	0	0	0	0	0	0	0	0	0	0	0	0	0
k__Bacteria|p__Firmicutes|c__Negativicutes|o__Veillonellales|f__Veillonellaceae|g__Veillonellaceae_unclassified|s__Veillonellaceae_bacterium_DNF00626	2|1239|909932|1843489|31977||1588754	0	0	0	0	0	0	0	0	0	0	0	0	0	0	0	0	0	0	0	0	0	0	0	0	0	0	0	0	0	0	0	0	0	0	0	0	0	0	0	0	0	0	0	0	0	0	0	0
k__Bacteria|p__Firmicutes|c__Negativicutes|o__Veillonellales|f__Veillonellaceae|g__Veillonella|s__Veillonella_atypica	2|1239|909932|1843489|31977|29465|39777	0.00544	0.18242	0.85917	0.00316	0.01779	0	0.00114	0.0564	0.07202	0.00494	0.02941	0.00345	0.03475	0.00252	0	0.01495	0.00137	0	0.01325	0.00049	0.01956	0.00033	0.00025	0	0.03122	0.00461	0.06184	0.0432	0.01725	0	0	0.00065	0	0.06477	0	0.00875	0.00015	0.10286	0	0	0.00256	0	0.00011	0.00506	0.02154	0.0217	0	0
k__Bacteria|p__Firmicutes|c__Negativicutes|o__Veillonellales|f__Veillonellaceae|g__Veillonella|s__Veillonella_denticariosi	2|1239|909932|1843489|31977|29465|419208	0	0	0	0	0.00584	0	0	0	0	0	0	0	0	0	0	0	0	0	0	0	0	0	0	0	0	0	0	0	0	0	0	0	0	0	0	0	0	0	0	0	0	0	0	0	0	0	0	0
k__Bacteria|p__Firmicutes|c__Negativicutes|o__Veillonellales|f__Veillonellaceae|g__Veillonella|s__Veillonella_dispar	2|1239|909932|1843489|31977|29465|39778	0.02222	0.16371	0.50028	0.01504	0.00389	0	0	0.01152	0	0.00145	0.00147	0.01613	0.03817	0.00084	0.00182	0.01716	0.00335	0	0.00136	0	0.0131	0	0.00247	0	0.01452	0.0451	0.11306	0.31182	0.03024	0	0.02539	0.00078	0	0.01215	0	0.00211	0	0.01933	0	0	0.00299	0	0	0.00477	0.00312	0.01065	0	0
k__Bacteria|p__Firmicutes|c__Negativicutes|o__Veillonellales|f__Veillonellaceae|g__Veillonella|s__Veillonella_infantium	2|1239|909932|1843489|31977|29465|1911679	0.00659	0.04156	0.09402	0.00384	0.00165	0	0	0.00412	0.00015	0.00047	0.00221	0.00144	0.01179	0.00032	0	0.01565	0.00286	0	0	0	0.00595	0.00014	0	0	0.01059	0.01888	0.07206	0.1404	0.01896	0	0.00594	0	0	0.00665	0	0	0	0.00746	0	0	0.00209	0	0	0	0.00105	0.00313	0	0
k__Bacteria|p__Firmicutes|c__Negativicutes|o__Veillonellales|f__Veillonellaceae|g__Veillonella|s__Veillonella_parvula	2|1239|909932|1843489|31977|29465|29466	0.04428	0.457	0.90565	0.20878	0.62428	0.04182	0.06212	0.42664	0.42372	0.10949	0.05772	0.01038	0.05087	0	0.0065	0.00359	0.00133	0	0	0.00649	0.05833	0.00553	0	0.00142	0.05127	0.2218	0.26343	0.07344	0.045	0	0.01782	0.00038	0	0.09892	0.01968	0.0113	0	0.05097	0	0.01869	0.05409	0.0091	0.0105	0.00043	0.00581	0.02245	0.01817	0.02639
k__Bacteria|p__Firmicutes|c__Negativicutes|o__Veillonellales|f__Veillonellaceae|g__Veillonella|s__Veillonella_rodentium	2|1239|909932|1843489|31977|29465|248315	0	0	0	0	0	0	0	0	0	0	0	0	0	0	0	0	0	0	0	0	0	0	0	0	0	0	0	0	0	0	0	0	0	0	0	0	0	0	0	0	0	0	0	0	0	0	0	0
k__Bacteria|p__Firmicutes|c__Negativicutes|o__Veillonellales|f__Veillonellaceae|g__Veillonella|s__Veillonella_rogosae	2|1239|909932|1843489|31977|29465|423477	0.00675	0.02186	0.04809	0	0	0	0	0.00027	0	0	0.00082	0	0	0	0	0.00046	0	0	0	0	0.00128	0	0.00034	0	0	0	0	0.00033	0	0	0	0	0	0	0	0	0	0	0	0	0	0	0.00046	0	0	0	0	0
k__Bacteria|p__Firmicutes|c__Negativicutes|o__Veillonellales|f__Veillonellaceae|g__Veillonella|s__Veillonella_sp_T11011_6	2|1239|909932|1843489|31977|29465|2027459	0.00646	0.06976	0.29542	0.00245	0.00091	0	0	0.02086	0.00245	0	0	0.00425	0.02255	0.00143	0	0.00523	0.00022	0	0.00332	0	0.00471	0	0	0.00022	0.02161	0.04046	0.12726	0.02982	0.00221	0	0.00351	0.0001	0	0.01164	0	0	0	0.02091	0	0	0.00228	0	0	0.00403	0.00681	0.0078	0	0
k__Bacteria|p__Firmicutes|c__Negativicutes|o__Veillonellales|f__Veillonellaceae|g__Veillonella|s__Veillonella_tobetsuensis	2|1239|909932|1843489|31977|29465|1110546	0	0.00252	0.01211	0	0.00987	0	0	0.00986	0.00309	0.02248	0	0	0.0007	0	0	0.00264	0.00715	0	0	0	0.01565	0	0	0	0	0	0	0.00437	0.00312	0	0	0	0	0	0	0	0	0.00329	0	0	0.00236	0	0	0	0	0	0	0
k__Bacteria|p__Firmicutes|c__Tissierellia	2|1239|1737404	0	0	0	0.00326	0	0	0	0	0.00027	0	0	0	0	0	0.00049	0	0	0	0	0	0	0	0	0	0	0.00024	0	0	0	0	0	0	0	0	0	0	0	0	0	0	0	0	0	0	0	0	0	0
k__Bacteria|p__Firmicutes|c__Tissierellia|o__Tissierellales	2|1239|1737404|1737405	0	0	0	0.00326	0	0	0	0	0.00027	0	0	0	0	0	0.00049	0	0	0	0	0	0	0	0	0	0	0.00024	0	0	0	0	0	0	0	0	0	0	0	0	0	0	0	0	0	0	0	0	0	0
k__Bacteria|p__Firmicutes|c__Tissierellia|o__Tissierellales|f__Peptoniphilaceae	2|1239|1737404|1737405|1570339	0	0	0	0.00326	0	0	0	0	0.00027	0	0	0	0	0	0.00049	0	0	0	0	0	0	0	0	0	0	0.00024	0	0	0	0	0	0	0	0	0	0	0	0	0	0	0	0	0	0	0	0	0	0
k__Bacteria|p__Firmicutes|c__Tissierellia|o__Tissierellales|f__Peptoniphilaceae|g__Anaerococcus	2|1239|1737404|1737405|1570339|165779	0	0	0	0	0	0	0	0	0	0	0	0	0	0	0	0	0	0	0	0	0	0	0	0	0	0	0	0	0	0	0	0	0	0	0	0	0	0	0	0	0	0	0	0	0	0	0	0
k__Bacteria|p__Firmicutes|c__Tissierellia|o__Tissierellales|f__Peptoniphilaceae|g__Anaerococcus|s__Anaerococcus_vaginalis	2|1239|1737404|1737405|1570339|165779|33037	0	0	0	0	0	0	0	0	0	0	0	0	0	0	0	0	0	0	0	0	0	0	0	0	0	0	0	0	0	0	0	0	0	0	0	0	0	0	0	0	0	0	0	0	0	0	0	0
k__Bacteria|p__Firmicutes|c__Tissierellia|o__Tissierellales|f__Peptoniphilaceae|g__Finegoldia	2|1239|1737404|1737405|1570339|150022	0	0	0	0	0	0	0	0	0	0	0	0	0	0	0	0	0	0	0	0	0	0	0	0	0	0	0	0	0	0	0	0	0	0	0	0	0	0	0	0	0	0	0	0	0	0	0	0
k__Bacteria|p__Firmicutes|c__Tissierellia|o__Tissierellales|f__Peptoniphilaceae|g__Finegoldia|s__Finegoldia_magna	2|1239|1737404|1737405|1570339|150022|1260	0	0	0	0	0	0	0	0	0	0	0	0	0	0	0	0	0	0	0	0	0	0	0	0	0	0	0	0	0	0	0	0	0	0	0	0	0	0	0	0	0	0	0	0	0	0	0	0
k__Bacteria|p__Firmicutes|c__Tissierellia|o__Tissierellales|f__Peptoniphilaceae|g__Parvimonas	2|1239|1737404|1737405|1570339|543311	0	0	0	0.00012	0	0	0	0	0.00027	0	0	0	0	0	0	0	0	0	0	0	0	0	0	0	0	0.00024	0	0	0	0	0	0	0	0	0	0	0	0	0	0	0	0	0	0	0	0	0	0
k__Bacteria|p__Firmicutes|c__Tissierellia|o__Tissierellales|f__Peptoniphilaceae|g__Parvimonas|s__Parvimonas_micra	2|1239|1737404|1737405|1570339|543311|33033	0	0	0	0	0	0	0	0	0.00027	0	0	0	0	0	0	0	0	0	0	0	0	0	0	0	0	0.00024	0	0	0	0	0	0	0	0	0	0	0	0	0	0	0	0	0	0	0	0	0	0
k__Bacteria|p__Firmicutes|c__Tissierellia|o__Tissierellales|f__Peptoniphilaceae|g__Parvimonas|s__Parvimonas_sp_KA00067	2|1239|1737404|1737405|1570339|543311|1588755	0	0	0	0.00012	0	0	0	0	0	0	0	0	0	0	0	0	0	0	0	0	0	0	0	0	0	0	0	0	0	0	0	0	0	0	0	0	0	0	0	0	0	0	0	0	0	0	0	0
k__Bacteria|p__Firmicutes|c__Tissierellia|o__Tissierellales|f__Peptoniphilaceae|g__Peptoniphilus	2|1239|1737404|1737405|1570339|162289	0	0	0	0.00314	0	0	0	0	0	0	0	0	0	0	0.00049	0	0	0	0	0	0	0	0	0	0	0	0	0	0	0	0	0	0	0	0	0	0	0	0	0	0	0	0	0	0	0	0	0
k__Bacteria|p__Firmicutes|c__Tissierellia|o__Tissierellales|f__Peptoniphilaceae|g__Peptoniphilus|s__Peptoniphilus_harei	2|1239|1737404|1737405|1570339|162289|54005	0	0	0	0	0	0	0	0	0	0	0	0	0	0	0	0	0	0	0	0	0	0	0	0	0	0	0	0	0	0	0	0	0	0	0	0	0	0	0	0	0	0	0	0	0	0	0	0
k__Bacteria|p__Firmicutes|c__Tissierellia|o__Tissierellales|f__Peptoniphilaceae|g__Peptoniphilus|s__Peptoniphilus_lacrimalis	2|1239|1737404|1737405|1570339|162289|33031	0	0	0	0.00314	0	0	0	0	0	0	0	0	0	0	0	0	0	0	0	0	0	0	0	0	0	0	0	0	0	0	0	0	0	0	0	0	0	0	0	0	0	0	0	0	0	0	0	0
k__Bacteria|p__Firmicutes|c__Tissierellia|o__Tissierellales|f__Peptoniphilaceae|g__Peptoniphilus|s__Peptoniphilus_sp_BV3C26	2|1239|1737404|1737405|1570339|162289|1111134	0	0	0	0	0	0	0	0	0	0	0	0	0	0	0.00049	0	0	0	0	0	0	0	0	0	0	0	0	0	0	0	0	0	0	0	0	0	0	0	0	0	0	0	0	0	0	0	0	0
k__Bacteria|p__Firmicutes|c__Tissierellia|o__Tissierellales|f__Peptoniphilaceae|g__Peptoniphilus|s__Peptoniphilus_sp_DNF00840	2|1239|1737404|1737405|1570339|162289|1477000	0	0	0	0	0	0	0	0	0	0	0	0	0	0	0	0	0	0	0	0	0	0	0	0	0	0	0	0	0	0	0	0	0	0	0	0	0	0	0	0	0	0	0	0	0	0	0	0
k__Bacteria|p__Firmicutes|c__Tissierellia|o__Tissierellia_unclassified	2|1239|1737404|	0	0	0	0	0	0	0	0	0	0	0	0	0	0	0	0	0	0	0	0	0	0	0	0	0	0	0	0	0	0	0	0	0	0	0	0	0	0	0	0	0	0	0	0	0	0	0	0
k__Bacteria|p__Firmicutes|c__Tissierellia|o__Tissierellia_unclassified|f__Tissierellia_unclassified	2|1239|1737404||	0	0	0	0	0	0	0	0	0	0	0	0	0	0	0	0	0	0	0	0	0	0	0	0	0	0	0	0	0	0	0	0	0	0	0	0	0	0	0	0	0	0	0	0	0	0	0	0
k__Bacteria|p__Firmicutes|c__Tissierellia|o__Tissierellia_unclassified|f__Tissierellia_unclassified|g__Tissierellia_unclassified	2|1239|1737404|||	0	0	0	0	0	0	0	0	0	0	0	0	0	0	0	0	0	0	0	0	0	0	0	0	0	0	0	0	0	0	0	0	0	0	0	0	0	0	0	0	0	0	0	0	0	0	0	0
k__Bacteria|p__Firmicutes|c__Tissierellia|o__Tissierellia_unclassified|f__Tissierellia_unclassified|g__Tissierellia_unclassified|s__Tissierellia_bacterium_KA00581	2|1239|1737404||||1588751	0	0	0	0	0	0	0	0	0	0	0	0	0	0	0	0	0	0	0	0	0	0	0	0	0	0	0	0	0	0	0	0	0	0	0	0	0	0	0	0	0	0	0	0	0	0	0	0
k__Bacteria|p__Fusobacteria	2|32066	0.37151	0.02691	0.6864	0.00132	7.17831	7.65339	7.06484	0.09917	0	0.0248	0.02498	0.00701	0	0	0.00047	0.03124	0.08989	0.04091	0	0	0	0.01367	0	0.00086	0	0.40918	0.18903	0.00143	0	0	0.00657	8e-05	0.01016	0.379	0.61712	0	0	0	0	6.02793	0.18558	7.57543	0	0.00565	0.00996	0.36339	7.9176	0.13449
k__Bacteria|p__Fusobacteria|c__Fusobacteriia	2|32066|203490	0.37151	0.02691	0.6864	0.00132	7.17831	7.65339	7.06484	0.09917	0	0.0248	0.02498	0.00701	0	0	0.00047	0.03124	0.08989	0.04091	0	0	0	0.01367	0	0.00086	0	0.40918	0.18903	0.00143	0	0	0.00657	8e-05	0.01016	0.379	0.61712	0	0	0	0	6.02793	0.18558	7.57543	0	0.00565	0.00996	0.36339	7.9176	0.13449
k__Bacteria|p__Fusobacteria|c__Fusobacteriia|o__Fusobacteriales	2|32066|203490|203491	0.37151	0.02691	0.6864	0.00132	7.17831	7.65339	7.06484	0.09917	0	0.0248	0.02498	0.00701	0	0	0.00047	0.03124	0.08989	0.04091	0	0	0	0.01367	0	0.00086	0	0.40918	0.18903	0.00143	0	0	0.00657	8e-05	0.01016	0.379	0.61712	0	0	0	0	6.02793	0.18558	7.57543	0	0.00565	0.00996	0.36339	7.9176	0.13449
k__Bacteria|p__Fusobacteria|c__Fusobacteriia|o__Fusobacteriales|f__Fusobacteriaceae	2|32066|203490|203491|203492	0.37151	0.02691	0.6864	0.00132	7.17831	7.65339	7.06484	0.09917	0	0.0248	0.02498	0.00701	0	0	0.00047	0.03124	0.08989	0.04091	0	0	0	0.01367	0	0.00086	0	0.40918	0.18903	0.00143	0	0	0.00657	8e-05	0.01016	0.379	0.61712	0	0	0	0	6.02793	0.18558	7.57543	0	0.00565	0.00996	0.36339	7.9176	0.13449
k__Bacteria|p__Fusobacteria|c__Fusobacteriia|o__Fusobacteriales|f__Fusobacteriaceae|g__Fusobacterium	2|32066|203490|203491|203492|848	0.37151	0.02691	0.6864	0.00132	7.17831	7.65339	7.06484	0.09917	0	0.0248	0.02498	0.00701	0	0	0.00047	0.03124	0.08989	0.04091	0	0	0	0.01367	0	0.00086	0	0.40918	0.18903	0.00143	0	0	0.00657	8e-05	0.01016	0.379	0.61712	0	0	0	0	6.02793	0.18558	7.57543	0	0.00565	0.00996	0.36339	7.9176	0.13449
k__Bacteria|p__Fusobacteria|c__Fusobacteriia|o__Fusobacteriales|f__Fusobacteriaceae|g__Fusobacterium|s__Fusobacterium_equinum	2|32066|203490|203491|203492|848|134605	0	0	0	0	0	0	0	0	0	0	0	0	0	0	0	0	0	0	0	0	0	0	0	0	0	0	0	0	0	0	0	0	0	0	0	0	0	0	0	0	0	0	0	0	0	0	0	0
k__Bacteria|p__Fusobacteria|c__Fusobacteriia|o__Fusobacteriales|f__Fusobacteriaceae|g__Fusobacterium|s__Fusobacterium_gonidiaformans	2|32066|203490|203491|203492|848|849	0	0	0	0	0	0	0	0	0	0	0	0	0	0	0	0	0	0	0	0	0	0	0	0	0	0	0	0	0	0	0	0	0	0	0	0	0	0	0	0	0	0	0	0	0	0.00043	0	0
k__Bacteria|p__Fusobacteria|c__Fusobacteriia|o__Fusobacteriales|f__Fusobacteriaceae|g__Fusobacterium|s__Fusobacterium_hwasookii	2|32066|203490|203491|203492|848|1583098	0	0	0	0	0	0	0	0	0	0	0	0	0	0	0	0	0	0	0	0	0	0	0	0	0	0	0	0	0	0	0	0	0	0	0	0	0	0	0	0	0	0	0	0	0	0	0	0
k__Bacteria|p__Fusobacteria|c__Fusobacteriia|o__Fusobacteriales|f__Fusobacteriaceae|g__Fusobacterium|s__Fusobacterium_mortiferum	2|32066|203490|203491|203492|848|850	0	0	0.00313	0	7.10891	7.64325	6.76754	0.09218	0	0	0	0.00701	0	0	0	0	0	0	0	0	0	0	0	0.00086	0	0	0	0	0	0	0	0	0	0	0.00083	0	0	0	0	4.42214	0.17408	7.208	0	0.00565	0	0	0.00235	0
k__Bacteria|p__Fusobacteria|c__Fusobacteriia|o__Fusobacteriales|f__Fusobacteriaceae|g__Fusobacterium|s__Fusobacterium_naviforme	2|32066|203490|203491|203492|848|77917	0	0	0	0	0	0	0	0	0	0	0	0	0	0	0	0	0	0	0	0	0	0	0	0	0	0	0	0	0	0	0	0	0	0	0	0	0	0	0	0	0	0	0	0	0	0	0	0
k__Bacteria|p__Fusobacteria|c__Fusobacteriia|o__Fusobacteriales|f__Fusobacteriaceae|g__Fusobacterium|s__Fusobacterium_nucleatum	2|32066|203490|203491|203492|848|851	0	0.00069	0.00516	0.00132	0.00368	0	0	0.00699	0	0.0248	0	0	0	0	0.00047	0	0	0	0	0	0	0.00674	0	0	0	0.04321	0.00831	0.00109	0	0	0	0	0	0.01006	0	0	0	0	0	0	0	0	0	0	0.00916	0.00457	0	0
k__Bacteria|p__Fusobacteria|c__Fusobacteriia|o__Fusobacteriales|f__Fusobacteriaceae|g__Fusobacterium|s__Fusobacterium_periodonticum	2|32066|203490|203491|203492|848|860	0	0	0.0019	0	0.00657	0	0.0001	0	0	0	0	0	0	0	0	0	0.00596	0	0	0	0	0.00693	0	0	0	0.01087	0.00348	0	0	0	0.00657	0	0	0	0	0	0	0	0	0	0	0	0	0	0	0.00175	0	0
k__Bacteria|p__Fusobacteria|c__Fusobacteriia|o__Fusobacteriales|f__Fusobacteriaceae|g__Fusobacterium|s__Fusobacterium_sp_oral_taxon_370	2|32066|203490|203491|203492|848|712288	0	0	0	0	0	0	0	0	0	0	0	0	0	0	0	0	0	0	0	0	0	0	0	0	0	0	0	0.00034	0	0	0	0	0	0	0	0	0	0	0	0	0	0	0	0	0	0	0	0
k__Bacteria|p__Fusobacteria|c__Fusobacteriia|o__Fusobacteriales|f__Fusobacteriaceae|g__Fusobacterium|s__Fusobacterium_ulcerans	2|32066|203490|203491|203492|848|861	0.34629	0.0079	0.52219	0	0	0	0	0	0	0	0.01479	0	0	0	0	0.0082	0.02259	0.01096	0	0	0	0	0	0	0	0.00353	0.00237	0	0	0	0	8e-05	0.00457	0	0.0009	0	0	0	0	0.00276	0	0	0	0	0	0	0	0
k__Bacteria|p__Fusobacteria|c__Fusobacteriia|o__Fusobacteriales|f__Fusobacteriaceae|g__Fusobacterium|s__Fusobacterium_varium	2|32066|203490|203491|203492|848|856	0.02522	0.01832	0.15402	0	0.05915	0.01013	0.29721	0	0	0	0.0102	0	0	0	0	0.02304	0.06134	0.02996	0	0	0	0	0	0	0	0.35157	0.17486	0	0	0	0	0	0.00558	0.36894	0.6154	0	0	0	0	1.60303	0.0115	0.36743	0	0	0.0008	0.35663	7.91525	0.13449
k__Bacteria|p__Fusobacteria|c__Fusobacteriia|o__Fusobacteriales|f__Leptotrichiaceae	2|32066|203490|203491|1129771	0	0	0	0	0	0	0	0	0	0	0	0	0	0	0	0	0	0	0	0	0	0	0	0	0	0	0	0	0	0	0	0	0	0	0	0	0	0	0	0	0	0	0	0	0	0	0	0
k__Bacteria|p__Fusobacteria|c__Fusobacteriia|o__Fusobacteriales|f__Leptotrichiaceae|g__Leptotrichia	2|32066|203490|203491|1129771|32067	0	0	0	0	0	0	0	0	0	0	0	0	0	0	0	0	0	0	0	0	0	0	0	0	0	0	0	0	0	0	0	0	0	0	0	0	0	0	0	0	0	0	0	0	0	0	0	0
k__Bacteria|p__Fusobacteria|c__Fusobacteriia|o__Fusobacteriales|f__Leptotrichiaceae|g__Leptotrichia|s__Leptotrichia_hofstadii	2|32066|203490|203491|1129771|32067|157688	0	0	0	0	0	0	0	0	0	0	0	0	0	0	0	0	0	0	0	0	0	0	0	0	0	0	0	0	0	0	0	0	0	0	0	0	0	0	0	0	0	0	0	0	0	0	0	0
k__Bacteria|p__Fusobacteria|c__Fusobacteriia|o__Fusobacteriales|f__Leptotrichiaceae|g__Leptotrichia|s__Leptotrichia_sp_oral_taxon_225	2|32066|203490|203491|1129771|32067|671213	0	0	0	0	0	0	0	0	0	0	0	0	0	0	0	0	0	0	0	0	0	0	0	0	0	0	0	0	0	0	0	0	0	0	0	0	0	0	0	0	0	0	0	0	0	0	0	0
k__Bacteria|p__Fusobacteria|c__Fusobacteriia|o__Fusobacteriales|f__Leptotrichiaceae|g__Leptotrichia|s__Leptotrichia_sp_oral_taxon_879	2|32066|203490|203491|1129771|32067|1227267	0	0	0	0	0	0	0	0	0	0	0	0	0	0	0	0	0	0	0	0	0	0	0	0	0	0	0	0	0	0	0	0	0	0	0	0	0	0	0	0	0	0	0	0	0	0	0	0
k__Bacteria|p__Fusobacteria|c__Fusobacteriia|o__Fusobacteriales|f__Leptotrichiaceae|g__Leptotrichia|s__Leptotrichia_wadei	2|32066|203490|203491|1129771|32067|157687	0	0	0	0	0	0	0	0	0	0	0	0	0	0	0	0	0	0	0	0	0	0	0	0	0	0	0	0	0	0	0	0	0	0	0	0	0	0	0	0	0	0	0	0	0	0	0	0
k__Bacteria|p__Fusobacteria|c__Fusobacteriia|o__Fusobacteriales|f__Leptotrichiaceae|g__Sneathia	2|32066|203490|203491|1129771|168808	0	0	0	0	0	0	0	0	0	0	0	0	0	0	0	0	0	0	0	0	0	0	0	0	0	0	0	0	0	0	0	0	0	0	0	0	0	0	0	0	0	0	0	0	0	0	0	0
k__Bacteria|p__Fusobacteria|c__Fusobacteriia|o__Fusobacteriales|f__Leptotrichiaceae|g__Sneathia|s__Sneathia_amnii	2|32066|203490|203491|1129771|168808|187101	0	0	0	0	0	0	0	0	0	0	0	0	0	0	0	0	0	0	0	0	0	0	0	0	0	0	0	0	0	0	0	0	0	0	0	0	0	0	0	0	0	0	0	0	0	0	0	0
k__Bacteria|p__Lentisphaerae	2|256845	0	0	0	0	0	0	0	0	0	0	0	0	0	0	0.06999	0	0	0	0	0.02239	0.05444	0.06733	0.01263	0	0	0	0	0	0	0	0	0.00087	0	0	0	0	0	0	0	0	0	0	0	0.2245	0.08665	0	0	0
k__Bacteria|p__Lentisphaerae|c__Lentisphaeria	2|256845|1313211	0	0	0	0	0	0	0	0	0	0	0	0	0	0	0.06999	0	0	0	0	0.02239	0.05444	0.06733	0.01263	0	0	0	0	0	0	0	0	0.00087	0	0	0	0	0	0	0	0	0	0	0	0.2245	0.08665	0	0	0
k__Bacteria|p__Lentisphaerae|c__Lentisphaeria|o__Victivallales	2|256845|1313211|278082	0	0	0	0	0	0	0	0	0	0	0	0	0	0	0.06999	0	0	0	0	0.02239	0.05444	0.06733	0.01263	0	0	0	0	0	0	0	0	0.00087	0	0	0	0	0	0	0	0	0	0	0	0.2245	0.08665	0	0	0
k__Bacteria|p__Lentisphaerae|c__Lentisphaeria|o__Victivallales|f__Victivallaceae	2|256845|1313211|278082|255528	0	0	0	0	0	0	0	0	0	0	0	0	0	0	0.06999	0	0	0	0	0.02239	0.05444	0.06733	0.01263	0	0	0	0	0	0	0	0	0.00087	0	0	0	0	0	0	0	0	0	0	0	0.2245	0.08665	0	0	0
k__Bacteria|p__Lentisphaerae|c__Lentisphaeria|o__Victivallales|f__Victivallaceae|g__Victivallis	2|256845|1313211|278082|255528|172900	0	0	0	0	0	0	0	0	0	0	0	0	0	0	0.06999	0	0	0	0	0.02239	0.05444	0.06733	0.01263	0	0	0	0	0	0	0	0	0.00087	0	0	0	0	0	0	0	0	0	0	0	0.2245	0.08665	0	0	0
k__Bacteria|p__Lentisphaerae|c__Lentisphaeria|o__Victivallales|f__Victivallaceae|g__Victivallis|s__Victivallis_vadensis	2|256845|1313211|278082|255528|172900|172901	0	0	0	0	0	0	0	0	0	0	0	0	0	0	0.06999	0	0	0	0	0.02239	0.05444	0.06733	0.01263	0	0	0	0	0	0	0	0	0.00087	0	0	0	0	0	0	0	0	0	0	0	0.2245	0.08665	0	0	0
k__Bacteria|p__Proteobacteria	2|1224	1.30639	1.20191	3.76693	39.9865	3.09944	5.41193	0.83189	18.7226	1.97236	3.17088	5.83966	2.09818	1.45336	1.21671	2.23047	0.73983	0.38213	0.44461	0.30144	5.46232	5.43603	3.64575	7.57412	1.31346	2.53307	5.50052	4.32587	1.02743	0.49109	5.48557	2.93274	0.32958	0.36281	2.67923	12.9975	1.32747	2.30053	1.55743	2.2586	9.83214	8.60472	10.5875	2.95046	2.32073	6.03657	3.71724	4.06731	0.40892
k__Bacteria|p__Proteobacteria|c__Alphaproteobacteria	2|1224|28211	0	0	0	0	0	0	0	0	0	0	0.0315	0	0	0	0	0	0	0	0	0	0	0	0	0	0	0	0	0	0	0	0	0	0	0	0	0	0	0	0	0	0	0	0	0	0	0	0	0
k__Bacteria|p__Proteobacteria|c__Alphaproteobacteria|o__Caulobacterales	2|1224|28211|204458	0	0	0	0	0	0	0	0	0	0	0.00045	0	0	0	0	0	0	0	0	0	0	0	0	0	0	0	0	0	0	0	0	0	0	0	0	0	0	0	0	0	0	0	0	0	0	0	0	0
k__Bacteria|p__Proteobacteria|c__Alphaproteobacteria|o__Caulobacterales|f__Caulobacteraceae	2|1224|28211|204458|76892	0	0	0	0	0	0	0	0	0	0	0.00045	0	0	0	0	0	0	0	0	0	0	0	0	0	0	0	0	0	0	0	0	0	0	0	0	0	0	0	0	0	0	0	0	0	0	0	0	0
k__Bacteria|p__Proteobacteria|c__Alphaproteobacteria|o__Caulobacterales|f__Caulobacteraceae|g__Brevundimonas	2|1224|28211|204458|76892|41275	0	0	0	0	0	0	0	0	0	0	0.00045	0	0	0	0	0	0	0	0	0	0	0	0	0	0	0	0	0	0	0	0	0	0	0	0	0	0	0	0	0	0	0	0	0	0	0	0	0
k__Bacteria|p__Proteobacteria|c__Alphaproteobacteria|o__Caulobacterales|f__Caulobacteraceae|g__Brevundimonas|s__Brevundimonas_vesicularis	2|1224|28211|204458|76892|41275|41276	0	0	0	0	0	0	0	0	0	0	0.00045	0	0	0	0	0	0	0	0	0	0	0	0	0	0	0	0	0	0	0	0	0	0	0	0	0	0	0	0	0	0	0	0	0	0	0	0	0
k__Bacteria|p__Proteobacteria|c__Alphaproteobacteria|o__Rhodospirillales	2|1224|28211|204441	0	0	0	0	0	0	0	0	0	0	0.03105	0	0	0	0	0	0	0	0	0	0	0	0	0	0	0	0	0	0	0	0	0	0	0	0	0	0	0	0	0	0	0	0	0	0	0	0	0
k__Bacteria|p__Proteobacteria|c__Alphaproteobacteria|o__Rhodospirillales|f__Rhodospirillales_unclassified	2|1224|28211|204441|	0	0	0	0	0	0	0	0	0	0	0.03105	0	0	0	0	0	0	0	0	0	0	0	0	0	0	0	0	0	0	0	0	0	0	0	0	0	0	0	0	0	0	0	0	0	0	0	0	0
k__Bacteria|p__Proteobacteria|c__Alphaproteobacteria|o__Rhodospirillales|f__Rhodospirillales_unclassified|g__Enhydrobacter	2|1224|28211|204441||212791	0	0	0	0	0	0	0	0	0	0	0.03105	0	0	0	0	0	0	0	0	0	0	0	0	0	0	0	0	0	0	0	0	0	0	0	0	0	0	0	0	0	0	0	0	0	0	0	0	0
k__Bacteria|p__Proteobacteria|c__Alphaproteobacteria|o__Rhodospirillales|f__Rhodospirillales_unclassified|g__Enhydrobacter|s__Enhydrobacter_aerosaccus	2|1224|28211|204441||212791|225324	0	0	0	0	0	0	0	0	0	0	0.03105	0	0	0	0	0	0	0	0	0	0	0	0	0	0	0	0	0	0	0	0	0	0	0	0	0	0	0	0	0	0	0	0	0	0	0	0	0
k__Bacteria|p__Proteobacteria|c__Betaproteobacteria	2|1224|28216	1.03001	0.92867	2.76997	0.00027	2.91611	2.51258	0	0.00935	0	0	0.00039	1.9252	1.18081	1.02944	0.6356	0.00091	0.05607	0	0	0.20951	0.67143	0.89227	7.35287	1.14724	2.27102	1.1768	2.56998	0.10901	0.20267	0.77075	0.18162	0.06271	0.25211	0.09343	0.0496	0.56025	0.84957	0.34643	0.67947	0.01716	0.00121	0.00622	0	0.3625	0.39917	1.19509	0.03934	0.00022
k__Bacteria|p__Proteobacteria|c__Betaproteobacteria|o__Burkholderiales	2|1224|28216|80840	1.03001	0.92867	2.76997	0.00027	2.91611	2.51258	0	0.00935	0	0	0	1.9252	1.17888	1.02944	0.6356	0	0	0	0	0.20951	0.66164	0.89227	7.35287	1.14724	2.27102	1.1768	2.55487	0.10901	0.20267	0.77075	0.18162	0.06271	0.25211	0.09262	0.0496	0.56025	0.84957	0.34643	0.67947	0.01716	0.00121	0.00622	0	0.3625	0.39917	1.19509	0.03934	0.00022
k__Bacteria|p__Proteobacteria|c__Betaproteobacteria|o__Burkholderiales|f__Alcaligenaceae	2|1224|28216|80840|506	0	0	0	0.00027	0	0	0	0	0	0	0	0	0	0	0	0	0	0	0	0	0	0	0	0	0	0	0	0	0	0	0	0	0	0	0	0	0	0	0	0	0	0	0	0	0	0	0	0
k__Bacteria|p__Proteobacteria|c__Betaproteobacteria|o__Burkholderiales|f__Alcaligenaceae|g__Achromobacter	2|1224|28216|80840|506|222	0	0	0	0.00027	0	0	0	0	0	0	0	0	0	0	0	0	0	0	0	0	0	0	0	0	0	0	0	0	0	0	0	0	0	0	0	0	0	0	0	0	0	0	0	0	0	0	0	0
k__Bacteria|p__Proteobacteria|c__Betaproteobacteria|o__Burkholderiales|f__Alcaligenaceae|g__Achromobacter|s__Achromobacter_mucicolens	2|1224|28216|80840|506|222|1389922	0	0	0	0.00027	0	0	0	0	0	0	0	0	0	0	0	0	0	0	0	0	0	0	0	0	0	0	0	0	0	0	0	0	0	0	0	0	0	0	0	0	0	0	0	0	0	0	0	0
k__Bacteria|p__Proteobacteria|c__Betaproteobacteria|o__Burkholderiales|f__Burkholderiaceae	2|1224|28216|80840|119060	0	0	0.00512	0	0	0	0	0	0	0	0	0	0	0	0	0	0	0	0	0	0	0	0	0	0	0.00011	0.00418	0	0	0	0	0	0	0	0	0	0	0.00363	0	0	0	0	0	0	0	0	0	0
k__Bacteria|p__Proteobacteria|c__Betaproteobacteria|o__Burkholderiales|f__Burkholderiaceae|g__Lautropia	2|1224|28216|80840|119060|47670	0	0	0.00512	0	0	0	0	0	0	0	0	0	0	0	0	0	0	0	0	0	0	0	0	0	0	0.00011	0.00418	0	0	0	0	0	0	0	0	0	0	0.00363	0	0	0	0	0	0	0	0	0	0
k__Bacteria|p__Proteobacteria|c__Betaproteobacteria|o__Burkholderiales|f__Burkholderiaceae|g__Lautropia|s__Lautropia_mirabilis	2|1224|28216|80840|119060|47670|47671	0	0	0.00512	0	0	0	0	0	0	0	0	0	0	0	0	0	0	0	0	0	0	0	0	0	0	0.00011	0.00418	0	0	0	0	0	0	0	0	0	0	0.00363	0	0	0	0	0	0	0	0	0	0
k__Bacteria|p__Proteobacteria|c__Betaproteobacteria|o__Burkholderiales|f__Comamonadaceae	2|1224|28216|80840|80864	0	0	0	0	0	0	0	0	0	0	0	0	0.00683	0	0	0	0	0	0	0	0	0	0	0	0	0	0	0.00168	0.0187	0.00159	0	0	0	0	0	0	0	0	0	0	0	0	0	0	0	0	0	0
k__Bacteria|p__Proteobacteria|c__Betaproteobacteria|o__Burkholderiales|f__Comamonadaceae|g__Comamonas	2|1224|28216|80840|80864|283	0	0	0	0	0	0	0	0	0	0	0	0	0.00683	0	0	0	0	0	0	0	0	0	0	0	0	0	0	0.00168	0.0187	0.00159	0	0	0	0	0	0	0	0	0	0	0	0	0	0	0	0	0	0
k__Bacteria|p__Proteobacteria|c__Betaproteobacteria|o__Burkholderiales|f__Comamonadaceae|g__Comamonas|s__Comamonas_kerstersii	2|1224|28216|80840|80864|283|225992	0	0	0	0	0	0	0	0	0	0	0	0	0.00683	0	0	0	0	0	0	0	0	0	0	0	0	0	0	0.00168	0.0187	0.00159	0	0	0	0	0	0	0	0	0	0	0	0	0	0	0	0	0	0
k__Bacteria|p__Proteobacteria|c__Betaproteobacteria|o__Burkholderiales|f__Comamonadaceae|g__Melaminivora	2|1224|28216|80840|80864|1649468	0	0	0	0	0	0	0	0	0	0	0	0	0	0	0	0	0	0	0	0	0	0	0	0	0	0	0	0	0	0	0	0	0	0	0	0	0	0	0	0	0	0	0	0	0	0	0	0
k__Bacteria|p__Proteobacteria|c__Betaproteobacteria|o__Burkholderiales|f__Comamonadaceae|g__Melaminivora|s__Melaminivora_sp_SC2_9	2|1224|28216|80840|80864|1649468|2109913	0	0	0	0	0	0	0	0	0	0	0	0	0	0	0	0	0	0	0	0	0	0	0	0	0	0	0	0	0	0	0	0	0	0	0	0	0	0	0	0	0	0	0	0	0	0	0	0
k__Bacteria|p__Proteobacteria|c__Betaproteobacteria|o__Burkholderiales|f__Oxalobacteraceae	2|1224|28216|80840|75682	0	0.00015	0	0	0	0	0	0	0	0	0	0.01374	0.08186	0.02775	0.28462	0	0	0	0	0.01275	0.0154	0.00511	0.00524	0	0	0	0	0	0	0	0.0258	0.00282	0	0	0	0	0	0	0	0.01716	0.00121	0.00622	0	0.10072	0.16145	0.03724	0	0
k__Bacteria|p__Proteobacteria|c__Betaproteobacteria|o__Burkholderiales|f__Oxalobacteraceae|g__Oxalobacter	2|1224|28216|80840|75682|846	0	0.00015	0	0	0	0	0	0	0	0	0	0.01374	0.08186	0.02775	0.28462	0	0	0	0	0.01275	0.0154	0.00511	0.00524	0	0	0	0	0	0	0	0.0258	0.00282	0	0	0	0	0	0	0	0.01716	0.00121	0.00622	0	0.10072	0.16145	0.03724	0	0
k__Bacteria|p__Proteobacteria|c__Betaproteobacteria|o__Burkholderiales|f__Oxalobacteraceae|g__Oxalobacter|s__Oxalobacter_formigenes	2|1224|28216|80840|75682|846|847	0	0.00015	0	0	0	0	0	0	0	0	0	0.01374	0.08186	0.02775	0.28462	0	0	0	0	0.01275	0.0154	0.00511	0.00524	0	0	0	0	0	0	0	0.0258	0.00282	0	0	0	0	0	0	0	0.01716	0.00121	0.00622	0	0.10072	0.16145	0.03724	0	0
k__Bacteria|p__Proteobacteria|c__Betaproteobacteria|o__Burkholderiales|f__Sutterellaceae	2|1224|28216|80840|995019	1.03001	0.92852	2.76485	0	2.91611	2.51258	0	0.00935	0	0	0	1.91146	1.09019	1.00169	0.35098	0	0	0	0	0.19675	0.64624	0.88716	7.34763	1.14724	2.27102	1.17669	2.55069	0.10733	0.18397	0.76916	0.15583	0.05989	0.25211	0.09262	0.0496	0.56025	0.84957	0.3428	0.67947	0	0	0	0	0.26178	0.23772	1.15785	0.03934	0.00022
k__Bacteria|p__Proteobacteria|c__Betaproteobacteria|o__Burkholderiales|f__Sutterellaceae|g__Parasutterella	2|1224|28216|80840|995019|577310	1.02844	0.92793	2.75643	0	0	0	0	0	0	0	0	1.71823	0.99631	0.9204	0.2406	0	0	0	0	0.18823	0.61412	0.84349	0	1.14452	2.26118	1.17146	2.54115	0.07961	0.15665	0.5847	0.12416	0.05989	0.25135	0.09262	0	0.51532	0.76105	0.31664	0.4956	0	0	0	0	0.19925	0.15263	0.95614	0.02988	0
k__Bacteria|p__Proteobacteria|c__Betaproteobacteria|o__Burkholderiales|f__Sutterellaceae|g__Parasutterella|s__Parasutterella_excrementihominis	2|1224|28216|80840|995019|577310|487175	1.02844	0.92793	2.75643	0	0	0	0	0	0	0	0	1.71823	0.99631	0.9204	0.2406	0	0	0	0	0.18823	0.61412	0.84349	0	1.14452	2.26118	1.17146	2.54115	0.07961	0.15665	0.5847	0.12416	0.05989	0.25135	0.09262	0	0.51532	0.76105	0.31664	0.4956	0	0	0	0	0.19925	0.15263	0.95614	0.02988	0
k__Bacteria|p__Proteobacteria|c__Betaproteobacteria|o__Burkholderiales|f__Sutterellaceae|g__Sutterella	2|1224|28216|80840|995019|40544	0	0	0.00043	0	2.91611	2.51258	0	0.00935	0	0	0	0.13922	0.05843	0.05641	0.0968	0	0	0	0	0	0	0	7.34763	0	0	0	0	0	0	0	0	0	0	0	0.0496	0	0	0	0.1826	0	0	0	0	0	0	0	0	0.00022
k__Bacteria|p__Proteobacteria|c__Betaproteobacteria|o__Burkholderiales|f__Sutterellaceae|g__Sutterella|s__Sutterella_parvirubra	2|1224|28216|80840|995019|40544|437898	0	0	0.00043	0	2.91611	2.51258	0	0.00935	0	0	0	0.13922	0.05843	0.05641	0.0968	0	0	0	0	0	0	0	7.34763	0	0	0	0	0	0	0	0	0	0	0	0.0496	0	0	0	0.1826	0	0	0	0	0	0	0	0	0.00022
k__Bacteria|p__Proteobacteria|c__Betaproteobacteria|o__Burkholderiales|f__Sutterellaceae|g__Turicimonas	2|1224|28216|80840|995019|1918598	0.00157	0.00059	0.00799	0	0	0	0	0	0	0	0	0.05401	0.03545	0.02488	0.01358	0	0	0	0	0.00852	0.03211	0.04367	0	0.00272	0.00984	0.00523	0.00954	0.02771	0.02732	0.18446	0.03166	0	0.00076	0	0	0.04493	0.08852	0.02616	0.00127	0	0	0	0	0.06252	0.08509	0.20171	0.00946	0
k__Bacteria|p__Proteobacteria|c__Betaproteobacteria|o__Burkholderiales|f__Sutterellaceae|g__Turicimonas|s__Turicimonas_muris	2|1224|28216|80840|995019|1918598|1796652	0.00157	0.00059	0.00799	0	0	0	0	0	0	0	0	0.05401	0.03545	0.02488	0.01358	0	0	0	0	0.00852	0.03211	0.04367	0	0.00272	0.00984	0.00523	0.00954	0.02771	0.02732	0.18446	0.03166	0	0.00076	0	0	0.04493	0.08852	0.02616	0.00127	0	0	0	0	0.06252	0.08509	0.20171	0.00946	0
k__Bacteria|p__Proteobacteria|c__Betaproteobacteria|o__Neisseriales	2|1224|28216|206351	0	0	0	0	0	0	0	0	0	0	0	0	0.00193	0	0	0.00091	0.05607	0	0	0	0.00979	0	0	0	0	0	0.01511	0	0	0	0	0	0	0.00081	0	0	0	0	0	0	0	0	0	0	0	0	0	0
k__Bacteria|p__Proteobacteria|c__Betaproteobacteria|o__Neisseriales|f__Neisseriaceae	2|1224|28216|206351|481	0	0	0	0	0	0	0	0	0	0	0	0	0.00193	0	0	0.00091	0.05607	0	0	0	0.00979	0	0	0	0	0	0.01511	0	0	0	0	0	0	0.00081	0	0	0	0	0	0	0	0	0	0	0	0	0	0
k__Bacteria|p__Proteobacteria|c__Betaproteobacteria|o__Neisseriales|f__Neisseriaceae|g__Eikenella	2|1224|28216|206351|481|538	0	0	0	0	0	0	0	0	0	0	0	0	0	0	0	0	0	0	0	0	0	0	0	0	0	0	0.00072	0	0	0	0	0	0	0.00081	0	0	0	0	0	0	0	0	0	0	0	0	0	0
k__Bacteria|p__Proteobacteria|c__Betaproteobacteria|o__Neisseriales|f__Neisseriaceae|g__Eikenella|s__Eikenella_corrodens	2|1224|28216|206351|481|538|539	0	0	0	0	0	0	0	0	0	0	0	0	0	0	0	0	0	0	0	0	0	0	0	0	0	0	0.00072	0	0	0	0	0	0	0.00081	0	0	0	0	0	0	0	0	0	0	0	0	0	0
k__Bacteria|p__Proteobacteria|c__Betaproteobacteria|o__Neisseriales|f__Neisseriaceae|g__Neisseria	2|1224|28216|206351|481|482	0	0	0	0	0	0	0	0	0	0	0	0	0.00193	0	0	0.00091	0.05607	0	0	0	0.00979	0	0	0	0	0	0.01439	0	0	0	0	0	0	0	0	0	0	0	0	0	0	0	0	0	0	0	0	0
k__Bacteria|p__Proteobacteria|c__Betaproteobacteria|o__Neisseriales|f__Neisseriaceae|g__Neisseria|s__Neisseria_elongata	2|1224|28216|206351|481|482|495	0	0	0	0	0	0	0	0	0	0	0	0	0	0	0	0	0	0	0	0	0	0	0	0	0	0	0	0	0	0	0	0	0	0	0	0	0	0	0	0	0	0	0	0	0	0	0	0
k__Bacteria|p__Proteobacteria|c__Betaproteobacteria|o__Neisseriales|f__Neisseriaceae|g__Neisseria|s__Neisseria_flavescens	2|1224|28216|206351|481|482|484	0	0	0	0	0	0	0	0	0	0	0	0	0.00193	0	0	0.00091	0.05591	0	0	0	0.00965	0	0	0	0	0	0.01439	0	0	0	0	0	0	0	0	0	0	0	0	0	0	0	0	0	0	0	0	0
k__Bacteria|p__Proteobacteria|c__Betaproteobacteria|o__Neisseriales|f__Neisseriaceae|g__Neisseria|s__Neisseria_mucosa	2|1224|28216|206351|481|482|488	0	0	0	0	0	0	0	0	0	0	0	0	0	0	0	0	0	0	0	0	0	0	0	0	0	0	0	0	0	0	0	0	0	0	0	0	0	0	0	0	0	0	0	0	0	0	0	0
k__Bacteria|p__Proteobacteria|c__Betaproteobacteria|o__Neisseriales|f__Neisseriaceae|g__Neisseria|s__Neisseria_perflava	2|1224|28216|206351|481|482|33053	0	0	0	0	0	0	0	0	0	0	0	0	0	0	0	0	0.00016	0	0	0	0.00013	0	0	0	0	0	0	0	0	0	0	0	0	0	0	0	0	0	0	0	0	0	0	0	0	0	0	0
k__Bacteria|p__Proteobacteria|c__Betaproteobacteria|o__Neisseriales|f__Neisseriaceae|g__Neisseria|s__Neisseria_sicca	2|1224|28216|206351|481|482|490	0	0	0	0	0	0	0	0	0	0	0	0	0	0	0	0	0	0	0	0	0	0	0	0	0	0	0	0	0	0	0	0	0	0	0	0	0	0	0	0	0	0	0	0	0	0	0	0
k__Bacteria|p__Proteobacteria|c__Betaproteobacteria|o__Neisseriales|f__Neisseriaceae|g__Neisseria|s__Neisseria_subflava	2|1224|28216|206351|481|482|28449	0	0	0	0	0	0	0	0	0	0	0	0	0	0	0	0	0	0	0	0	0	0	0	0	0	0	0	0	0	0	0	0	0	0	0	0	0	0	0	0	0	0	0	0	0	0	0	0
k__Bacteria|p__Proteobacteria|c__Betaproteobacteria|o__Rhodocyclales	2|1224|28216|206389	0	0	0	0	0	0	0	0	0	0	0.00039	0	0	0	0	0	0	0	0	0	0	0	0	0	0	0	0	0	0	0	0	0	0	0	0	0	0	0	0	0	0	0	0	0	0	0	0	0
k__Bacteria|p__Proteobacteria|c__Betaproteobacteria|o__Rhodocyclales|f__Zoogloeaceae	2|1224|28216|206389|2008794	0	0	0	0	0	0	0	0	0	0	0.00039	0	0	0	0	0	0	0	0	0	0	0	0	0	0	0	0	0	0	0	0	0	0	0	0	0	0	0	0	0	0	0	0	0	0	0	0	0
k__Bacteria|p__Proteobacteria|c__Betaproteobacteria|o__Rhodocyclales|f__Zoogloeaceae|g__Thauera	2|1224|28216|206389|2008794|33057	0	0	0	0	0	0	0	0	0	0	0.00039	0	0	0	0	0	0	0	0	0	0	0	0	0	0	0	0	0	0	0	0	0	0	0	0	0	0	0	0	0	0	0	0	0	0	0	0	0
k__Bacteria|p__Proteobacteria|c__Betaproteobacteria|o__Rhodocyclales|f__Zoogloeaceae|g__Thauera|s__Thauera_phenylacetica	2|1224|28216|206389|2008794|33057|164400	0	0	0	0	0	0	0	0	0	0	0.00039	0	0	0	0	0	0	0	0	0	0	0	0	0	0	0	0	0	0	0	0	0	0	0	0	0	0	0	0	0	0	0	0	0	0	0	0	0
k__Bacteria|p__Proteobacteria|c__Deltaproteobacteria	2|1224|28221	0.10499	0.18754	0.01121	0.00191	0.13122	0.05448	0	0.01678	0.0638	0.21637	0.18888	0.07183	0.16627	0.0562	0.60472	0.15185	0.23183	0.42092	0.09413	0.06596	0.22923	0.46322	0.1787	0.04845	0.09088	0.09078	0.03854	0.09358	0.00101	0.33999	0.05646	0.17739	0.07462	0.09385	0.1025	0.70496	1.38286	0.77475	1.49424	0.4302	0.07159	0.03402	0.14131	0.41514	0.45548	0.19059	0.06253	0.02081
k__Bacteria|p__Proteobacteria|c__Deltaproteobacteria|o__Desulfovibrionales	2|1224|28221|213115	0.10499	0.18754	0.01121	0.00191	0.13122	0.05448	0	0.01678	0.0638	0.21637	0.18888	0.07183	0.16627	0.0562	0.60472	0.15185	0.23183	0.42092	0.09413	0.06596	0.22923	0.46322	0.1787	0.04845	0.09088	0.09078	0.03854	0.09358	0.00101	0.33999	0.05646	0.17739	0.07462	0.09385	0.1025	0.70496	1.38286	0.77475	1.49424	0.4302	0.07159	0.03402	0.14131	0.41514	0.45548	0.19059	0.06253	0.02081
k__Bacteria|p__Proteobacteria|c__Deltaproteobacteria|o__Desulfovibrionales|f__Desulfovibrionaceae	2|1224|28221|213115|194924	0.10499	0.18754	0.01121	0.00191	0.13122	0.05448	0	0.01678	0.0638	0.21637	0.18888	0.07183	0.16627	0.0562	0.60472	0.15185	0.23183	0.42092	0.09413	0.06596	0.22923	0.46322	0.1787	0.04845	0.09088	0.09078	0.03854	0.09358	0.00101	0.33999	0.05646	0.17739	0.07462	0.09385	0.1025	0.70496	1.38286	0.77475	1.49424	0.4302	0.07159	0.03402	0.14131	0.41514	0.45548	0.19059	0.06253	0.02081
k__Bacteria|p__Proteobacteria|c__Deltaproteobacteria|o__Desulfovibrionales|f__Desulfovibrionaceae|g__Bilophila	2|1224|28221|213115|194924|35832	0.10499	0.18754	0.01121	0.00191	0.13122	0.05448	0	0.00056	0.0638	0.21637	0.18888	0.07183	0.16627	0.0562	0.22003	0.15185	0.23183	0.42092	0.09413	0.02283	0.07202	0.16231	0.1787	0.04845	0.09088	0.09078	0.03854	0.07321	0.00101	0.22135	0.05646	0.12128	0.06221	0.03713	0.06122	0.12626	0.14993	0.15112	0.14268	0.4302	0.07159	0.03402	0.14131	0.41514	0.45548	0.19059	0.06253	0.02081
k__Bacteria|p__Proteobacteria|c__Deltaproteobacteria|o__Desulfovibrionales|f__Desulfovibrionaceae|g__Bilophila|s__Bilophila_wadsworthia	2|1224|28221|213115|194924|35832|35833	0.10499	0.18754	0.01121	0.00191	0.13122	0.05448	0	0.00056	0.0638	0.21637	0.18888	0.07183	0.16627	0.0562	0.22003	0.15185	0.23183	0.42092	0.09413	0.02283	0.07202	0.16231	0.1787	0.04845	0.09088	0.09078	0.03854	0.07321	0.00101	0.22135	0.05646	0.12128	0.06221	0.03713	0.06122	0.12626	0.14993	0.15112	0.14268	0.4302	0.07159	0.03402	0.14131	0.41514	0.45548	0.19059	0.06253	0.02081
k__Bacteria|p__Proteobacteria|c__Deltaproteobacteria|o__Desulfovibrionales|f__Desulfovibrionaceae|g__Desulfovibrio	2|1224|28221|213115|194924|872	0	0	0	0	0	0	0	0.01622	0	0	0	0	0	0	0.38469	0	0	0	0	0.04313	0.15721	0.30091	0	0	0	0	0	0.02036	0	0.11864	0	0.05612	0.01241	0.05672	0.04128	0.24014	0.57905	0.5058	1.01811	0	0	0	0	0	0	0	0	0
k__Bacteria|p__Proteobacteria|c__Deltaproteobacteria|o__Desulfovibrionales|f__Desulfovibrionaceae|g__Desulfovibrionaceae_unclassified	2|1224|28221|213115|194924|	0	0	0	0	0	0	0	0	0	0	0	0	0	0	0	0	0	0	0	0	0	0	0	0	0	0	0	0	0	0	0	0	0	0	0	0.33856	0.65388	0.11783	0.33346	0	0	0	0	0	0	0	0	0
k__Bacteria|p__Proteobacteria|c__Deltaproteobacteria|o__Desulfovibrionales|f__Desulfovibrionaceae|g__Desulfovibrionaceae_unclassified|s__Desulfovibrionaceae_bacterium	2|1224|28221|213115|194924||2049043	0	0	0	0	0	0	0	0	0	0	0	0	0	0	0	0	0	0	0	0	0	0	0	0	0	0	0	0	0	0	0	0	0	0	0	0.33856	0.65388	0.11783	0.33346	0	0	0	0	0	0	0	0	0
k__Bacteria|p__Proteobacteria|c__Deltaproteobacteria|o__Desulfovibrionales|f__Desulfovibrionaceae|g__Desulfovibrio|s__Desulfovibrio_fairfieldensis	2|1224|28221|213115|194924|872|44742	0	0	0	0	0	0	0	0	0	0	0	0	0	0	0	0	0	0	0	0	0	0	0	0	0	0	0	0	0	0	0	0	0	0	0	0	0	0	0	0	0	0	0	0	0	0	0	0
k__Bacteria|p__Proteobacteria|c__Deltaproteobacteria|o__Desulfovibrionales|f__Desulfovibrionaceae|g__Desulfovibrio|s__Desulfovibrio_legallii	2|1224|28221|213115|194924|872|571438	0	0	0	0	0	0	0	0	0	0	0	0	0	0	0	0	0	0	0	0	0	0	0	0	0	0	0	0.02036	0	0.11864	0	0	0	0	0	0	0	0	0	0	0	0	0	0	0	0	0	0
k__Bacteria|p__Proteobacteria|c__Deltaproteobacteria|o__Desulfovibrionales|f__Desulfovibrionaceae|g__Desulfovibrio|s__Desulfovibrio_piger	2|1224|28221|213115|194924|872|901	0	0	0	0	0	0	0	0.01622	0	0	0	0	0	0	0.38469	0	0	0	0	0.04313	0.15721	0.30091	0	0	0	0	0	0	0	0	0	0.05612	0.01241	0.05672	0.04128	0.24014	0.57905	0.5058	1.01811	0	0	0	0	0	0	0	0	0
k__Bacteria|p__Proteobacteria|c__Deltaproteobacteria|o__Desulfovibrionales|f__Desulfovibrionaceae|g__Desulfovibrio|s__Desulfovibrio_sp_An276	2|1224|28221|213115|194924|872|1965618	0	0	0	0	0	0	0	0	0	0	0	0	0	0	0	0	0	0	0	0	0	0	0	0	0	0	0	0	0	0	0	0	0	0	0	0	0	0	0	0	0	0	0	0	0	0	0	0
k__Bacteria|p__Proteobacteria|c__Epsilonproteobacteria	2|1224|29547	0	0.00265	0.02336	0	0	0.53852	0.00228	0.01852	0	0	0	0	0	0	0.00313	0	0.00199	0	0	0	0.00099	0	0	0	0	0.00081	0.19599	0.01155	0.00172	0	0.00063	0	0	0.00029	0.00023	0	0	0.03088	0.00408	0	0	0	0.00842	0	0	7e-05	0	0
k__Bacteria|p__Proteobacteria|c__Epsilonproteobacteria|o__Campylobacterales	2|1224|29547|213849	0	0.00265	0.02336	0	0	0.53852	0.00228	0.01852	0	0	0	0	0	0	0.00313	0	0.00199	0	0	0	0.00099	0	0	0	0	0.00081	0.19599	0.01155	0.00172	0	0.00063	0	0	0.00029	0.00023	0	0	0.03088	0.00408	0	0	0	0.00842	0	0	7e-05	0	0
k__Bacteria|p__Proteobacteria|c__Epsilonproteobacteria|o__Campylobacterales|f__Campylobacteraceae	2|1224|29547|213849|72294	0	0.00265	0.02336	0	0	0.00381	0.00228	0.00387	0	0	0	0	0	0	0.00313	0	0.00199	0	0	0	0.00099	0	0	0	0	0.00081	0.19599	0.01155	0.00172	0	0.00063	0	0	0.00029	0.00023	0	0	0.03088	0.00408	0	0	0	0.00842	0	0	7e-05	0	0
k__Bacteria|p__Proteobacteria|c__Epsilonproteobacteria|o__Campylobacterales|f__Campylobacteraceae|g__Campylobacter	2|1224|29547|213849|72294|194	0	0.00265	0.02336	0	0	0.00381	0.00228	0.00387	0	0	0	0	0	0	0.00313	0	0.00199	0	0	0	0.00099	0	0	0	0	0.00081	0.19599	0.01155	0.00172	0	0.00063	0	0	0.00029	0.00023	0	0	0.03088	0.00408	0	0	0	0.00842	0	0	7e-05	0	0
k__Bacteria|p__Proteobacteria|c__Epsilonproteobacteria|o__Campylobacterales|f__Campylobacteraceae|g__Campylobacter|s__Campylobacter_coli	2|1224|29547|213849|72294|194|195	0	0	0	0	0	0.00381	0	0	0	0	0	0	0	0	0	0	0	0	0	0	0	0	0	0	0	0	0	0	0	0	0	0	0	0	0	0	0	0	0	0	0	0	0	0	0	0	0	0
k__Bacteria|p__Proteobacteria|c__Epsilonproteobacteria|o__Campylobacterales|f__Campylobacteraceae|g__Campylobacter|s__Campylobacter_concisus	2|1224|29547|213849|72294|194|199	0	0	0.01549	0	0	0	0	0.00315	0	0	0	0	0	0	0	0	0.00118	0	0	0	0.00099	0	0	0	0	0	0.1788	0.01155	0.00097	0	0	0	0	0.00029	0.00023	0	0	0.03088	0	0	0	0	0	0	0	0	0	0
k__Bacteria|p__Proteobacteria|c__Epsilonproteobacteria|o__Campylobacterales|f__Campylobacteraceae|g__Campylobacter|s__Campylobacter_curvus	2|1224|29547|213849|72294|194|200	0	0	0	0	0	0	0	0	0	0	0	0	0	0	0	0	0	0	0	0	0	0	0	0	0	0	0	0	0	0	0	0	0	0	0	0	0	0	0	0	0	0	0	0	0	0	0	0
k__Bacteria|p__Proteobacteria|c__Epsilonproteobacteria|o__Campylobacterales|f__Campylobacteraceae|g__Campylobacter|s__Campylobacter_gracilis	2|1224|29547|213849|72294|194|824	0	0.00265	0.00787	0	0	0	0.00228	0.00071	0	0	0	0	0	0	0	0	0	0	0	0	0	0	0	0	0	0.00049	0.00501	0	0.00075	0	0	0	0	0	0	0	0	0	0	0	0	0	0.00836	0	0	0	0	0
k__Bacteria|p__Proteobacteria|c__Epsilonproteobacteria|o__Campylobacterales|f__Campylobacteraceae|g__Campylobacter|s__Campylobacter_hominis	2|1224|29547|213849|72294|194|76517	0	0	0	0	0	0	0	0	0	0	0	0	0	0	0.00313	0	0	0	0	0	0	0	0	0	0	0	0	0	0	0	0.00063	0	0	0	0	0	0	0	0.00408	0	0	0	0	0	0	0	0	0
k__Bacteria|p__Proteobacteria|c__Epsilonproteobacteria|o__Campylobacterales|f__Campylobacteraceae|g__Campylobacter|s__Campylobacter_jejuni	2|1224|29547|213849|72294|194|197	0	0	0	0	0	0	0	0	0	0	0	0	0	0	0	0	0	0	0	0	0	0	0	0	0	0	0	0	0	0	0	0	0	0	0	0	0	0	0	0	0	0	0	0	0	0	0	0
k__Bacteria|p__Proteobacteria|c__Epsilonproteobacteria|o__Campylobacterales|f__Campylobacteraceae|g__Campylobacter|s__Campylobacter_showae	2|1224|29547|213849|72294|194|204	0	0	0	0	0	0	0	0	0	0	0	0	0	0	0	0	0.0008	0	0	0	0	0	0	0	0	0.00032	0.01218	0	0	0	0	0	0	0	0	0	0	0	0	0	0	0	0	0	0	0	0	0
k__Bacteria|p__Proteobacteria|c__Epsilonproteobacteria|o__Campylobacterales|f__Campylobacteraceae|g__Campylobacter|s__Campylobacter_ureolyticus	2|1224|29547|213849|72294|194|827	0	0	0	0	0	0	0	0	0	0	0	0	0	0	0	0	0	0	0	0	0	0	0	0	0	0	0	0	0	0	0	0	0	0	0	0	0	0	0	0	0	0	6e-05	0	0	7e-05	0	0
k__Bacteria|p__Proteobacteria|c__Epsilonproteobacteria|o__Campylobacterales|f__Helicobacteraceae	2|1224|29547|213849|72293	0	0	0	0	0	0.5347	0	0.01465	0	0	0	0	0	0	0	0	0	0	0	0	0	0	0	0	0	0	0	0	0	0	0	0	0	0	0	0	0	0	0	0	0	0	0	0	0	0	0	0
k__Bacteria|p__Proteobacteria|c__Epsilonproteobacteria|o__Campylobacterales|f__Helicobacteraceae|g__Helicobacter	2|1224|29547|213849|72293|209	0	0	0	0	0	0.5347	0	0.01465	0	0	0	0	0	0	0	0	0	0	0	0	0	0	0	0	0	0	0	0	0	0	0	0	0	0	0	0	0	0	0	0	0	0	0	0	0	0	0	0
k__Bacteria|p__Proteobacteria|c__Epsilonproteobacteria|o__Campylobacterales|f__Helicobacteraceae|g__Helicobacter|s__Helicobacter_canadensis	2|1224|29547|213849|72293|209|123841	0	0	0	0	0	0.0067	0	0	0	0	0	0	0	0	0	0	0	0	0	0	0	0	0	0	0	0	0	0	0	0	0	0	0	0	0	0	0	0	0	0	0	0	0	0	0	0	0	0
k__Bacteria|p__Proteobacteria|c__Epsilonproteobacteria|o__Campylobacterales|f__Helicobacteraceae|g__Helicobacter|s__Helicobacter_equorum	2|1224|29547|213849|72293|209|361872	0	0	0	0	0	0	0	0.01465	0	0	0	0	0	0	0	0	0	0	0	0	0	0	0	0	0	0	0	0	0	0	0	0	0	0	0	0	0	0	0	0	0	0	0	0	0	0	0	0
k__Bacteria|p__Proteobacteria|c__Epsilonproteobacteria|o__Campylobacterales|f__Helicobacteraceae|g__Helicobacter|s__Helicobacter_sp_11_8110	2|1224|29547|213849|72293|209|2004997	0	0	0	0	0	0.52801	0	0	0	0	0	0	0	0	0	0	0	0	0	0	0	0	0	0	0	0	0	0	0	0	0	0	0	0	0	0	0	0	0	0	0	0	0	0	0	0	0	0
k__Bacteria|p__Proteobacteria|c__Gammaproteobacteria	2|1224|1236	0.13609	0.0542	0.8669	39.9843	0.05211	2.30636	0.82962	18.678	1.90856	2.95451	5.61889	0.02452	0.05742	0.09494	0.97576	0.58707	0.09224	0.02369	0.20731	5.17923	4.51069	2.25511	0.04255	0.06995	0.0855	4.1852	1.41699	0.52769	0.107	2.26377	0.34364	0.08841	0.02965	2.48878	12.8452	0.01817	0	0.38191	0.06103	9.38478	8.53192	10.5472	2.80073	0.56605	3.41079	0.23973	3.36752	0.3879
k__Bacteria|p__Proteobacteria|c__Gammaproteobacteria|o__Aeromonadales	2|1224|1236|135624	0	0	0	0	0	0	0	0.02365	0	0	0	0	0	0	0	0	0	0	0	0.01143	0.00512	0.07598	0	0	0	0	0	0	0	0	0	0	0	0	0.00318	0	0	0	0	0	0	0	0	0.0131	0.09121	0.03506	0	0
k__Bacteria|p__Proteobacteria|c__Gammaproteobacteria|o__Aeromonadales|f__Aeromonadaceae	2|1224|1236|135624|84642	0	0	0	0	0	0	0	0	0	0	0	0	0	0	0	0	0	0	0	0	0	0	0	0	0	0	0	0	0	0	0	0	0	0	0	0	0	0	0	0	0	0	0	0	0	0	0	0
k__Bacteria|p__Proteobacteria|c__Gammaproteobacteria|o__Aeromonadales|f__Aeromonadaceae|g__Aeromonas	2|1224|1236|135624|84642|642	0	0	0	0	0	0	0	0	0	0	0	0	0	0	0	0	0	0	0	0	0	0	0	0	0	0	0	0	0	0	0	0	0	0	0	0	0	0	0	0	0	0	0	0	0	0	0	0
k__Bacteria|p__Proteobacteria|c__Gammaproteobacteria|o__Aeromonadales|f__Aeromonadaceae|g__Aeromonas|s__Aeromonas_caviae	2|1224|1236|135624|84642|642|648	0	0	0	0	0	0	0	0	0	0	0	0	0	0	0	0	0	0	0	0	0	0	0	0	0	0	0	0	0	0	0	0	0	0	0	0	0	0	0	0	0	0	0	0	0	0	0	0
k__Bacteria|p__Proteobacteria|c__Gammaproteobacteria|o__Aeromonadales|f__Aeromonadaceae|g__Aeromonas|s__Aeromonas_dhakensis	2|1224|1236|135624|84642|642|196024	0	0	0	0	0	0	0	0	0	0	0	0	0	0	0	0	0	0	0	0	0	0	0	0	0	0	0	0	0	0	0	0	0	0	0	0	0	0	0	0	0	0	0	0	0	0	0	0
k__Bacteria|p__Proteobacteria|c__Gammaproteobacteria|o__Aeromonadales|f__Aeromonadaceae|g__Aeromonas|s__Aeromonas_media	2|1224|1236|135624|84642|642|651	0	0	0	0	0	0	0	0	0	0	0	0	0	0	0	0	0	0	0	0	0	0	0	0	0	0	0	0	0	0	0	0	0	0	0	0	0	0	0	0	0	0	0	0	0	0	0	0
k__Bacteria|p__Proteobacteria|c__Gammaproteobacteria|o__Aeromonadales|f__Aeromonadaceae|g__Aeromonas|s__Aeromonas_veronii	2|1224|1236|135624|84642|642|654	0	0	0	0	0	0	0	0	0	0	0	0	0	0	0	0	0	0	0	0	0	0	0	0	0	0	0	0	0	0	0	0	0	0	0	0	0	0	0	0	0	0	0	0	0	0	0	0
k__Bacteria|p__Proteobacteria|c__Gammaproteobacteria|o__Aeromonadales|f__Succinivibrionaceae	2|1224|1236|135624|83763	0	0	0	0	0	0	0	0.02365	0	0	0	0	0	0	0	0	0	0	0	0.01143	0.00512	0.07598	0	0	0	0	0	0	0	0	0	0	0	0	0.00318	0	0	0	0	0	0	0	0	0.0131	0.09121	0.03506	0	0
k__Bacteria|p__Proteobacteria|c__Gammaproteobacteria|o__Aeromonadales|f__Succinivibrionaceae|g__Succinatimonas	2|1224|1236|135624|83763|674963	0	0	0	0	0	0	0	0.02365	0	0	0	0	0	0	0	0	0	0	0	0.01143	0.00512	0.07598	0	0	0	0	0	0	0	0	0	0	0	0	0.00318	0	0	0	0	0	0	0	0	0.0131	0.09121	0.03506	0	0
k__Bacteria|p__Proteobacteria|c__Gammaproteobacteria|o__Aeromonadales|f__Succinivibrionaceae|g__Succinatimonas|s__Succinatimonas_hippei	2|1224|1236|135624|83763|674963|626938	0	0	0	0	0	0	0	0.02365	0	0	0	0	0	0	0	0	0	0	0	0.01143	0.00512	0.07598	0	0	0	0	0	0	0	0	0	0	0	0	0.00318	0	0	0	0	0	0	0	0	0.0131	0.09121	0.03506	0	0
k__Bacteria|p__Proteobacteria|c__Gammaproteobacteria|o__Cardiobacteriales	2|1224|1236|135615	0	0	0	0	0	0	0	0	0	0	0	0	0	0	0	0	0.00068	0	0	0	0	0	0	0	0	0	0	0	0	0	0	0	0	0	0	0	0	0	0	0	0	0	0	0	0	0	0	0
k__Bacteria|p__Proteobacteria|c__Gammaproteobacteria|o__Cardiobacteriales|f__Cardiobacteriaceae	2|1224|1236|135615|868	0	0	0	0	0	0	0	0	0	0	0	0	0	0	0	0	0.00068	0	0	0	0	0	0	0	0	0	0	0	0	0	0	0	0	0	0	0	0	0	0	0	0	0	0	0	0	0	0	0
k__Bacteria|p__Proteobacteria|c__Gammaproteobacteria|o__Cardiobacteriales|f__Cardiobacteriaceae|g__Cardiobacterium	2|1224|1236|135615|868|2717	0	0	0	0	0	0	0	0	0	0	0	0	0	0	0	0	0.00068	0	0	0	0	0	0	0	0	0	0	0	0	0	0	0	0	0	0	0	0	0	0	0	0	0	0	0	0	0	0	0
k__Bacteria|p__Proteobacteria|c__Gammaproteobacteria|o__Cardiobacteriales|f__Cardiobacteriaceae|g__Cardiobacterium|s__Cardiobacterium_hominis	2|1224|1236|135615|868|2717|2718	0	0	0	0	0	0	0	0	0	0	0	0	0	0	0	0	0	0	0	0	0	0	0	0	0	0	0	0	0	0	0	0	0	0	0	0	0	0	0	0	0	0	0	0	0	0	0	0
k__Bacteria|p__Proteobacteria|c__Gammaproteobacteria|o__Cardiobacteriales|f__Cardiobacteriaceae|g__Cardiobacterium|s__Cardiobacterium_valvarum	2|1224|1236|135615|868|2717|194702	0	0	0	0	0	0	0	0	0	0	0	0	0	0	0	0	0.00068	0	0	0	0	0	0	0	0	0	0	0	0	0	0	0	0	0	0	0	0	0	0	0	0	0	0	0	0	0	0	0
k__Bacteria|p__Proteobacteria|c__Gammaproteobacteria|o__Enterobacterales	2|1224|1236|91347	0.13609	0.00622	0.52276	39.7106	0.04666	2.30567	0.82962	18.6059	1.90856	2.9501	5.49547	0.02392	0.03787	0.08995	0.9737	0.56082	0.01295	0.02369	0.12659	5.16183	4.24099	2.17759	0.03343	0.05363	0.0048	4.09246	0.01485	0.24247	0.00634	2.26345	0.05795	0.07414	0.02965	2.06817	12.6388	0	0	0.00094	0.06103	9.38478	8.52649	10.5472	2.77464	0.53103	3.31553	0.1738	3.13668	0.38627
k__Bacteria|p__Proteobacteria|c__Gammaproteobacteria|o__Enterobacterales|f__Enterobacterales_unclassified	2|1224|1236|91347|	0	0	0	0	0	0	0	0	0	0	0	0	0	0	0	0	0	0	0	0	0	0	0	0	0	0	0	0	0	0	0	0	0	0	0	0	0	0	0	0	0	0	0	0	0	0	0	0
k__Bacteria|p__Proteobacteria|c__Gammaproteobacteria|o__Enterobacterales|f__Enterobacterales_unclassified|g__Plesiomonas	2|1224|1236|91347||702	0	0	0	0	0	0	0	0	0	0	0	0	0	0	0	0	0	0	0	0	0	0	0	0	0	0	0	0	0	0	0	0	0	0	0	0	0	0	0	0	0	0	0	0	0	0	0	0
k__Bacteria|p__Proteobacteria|c__Gammaproteobacteria|o__Enterobacterales|f__Enterobacterales_unclassified|g__Plesiomonas|s__Plesiomonas_shigelloides	2|1224|1236|91347||702|703	0	0	0	0	0	0	0	0	0	0	0	0	0	0	0	0	0	0	0	0	0	0	0	0	0	0	0	0	0	0	0	0	0	0	0	0	0	0	0	0	0	0	0	0	0	0	0	0
k__Bacteria|p__Proteobacteria|c__Gammaproteobacteria|o__Enterobacterales|f__Enterobacteriaceae	2|1224|1236|91347|543	0.13609	0.00622	0.52276	35.3831	0.04666	2.30567	0.82962	18.6059	1.90856	2.8147	5.49547	0.02392	0.03787	0.08995	0.9737	0.56082	0.01295	0.02369	0.12659	5.16183	4.24099	2.17759	0.03343	0.05363	0.0048	4.08924	0.01485	0.24247	0.00634	2.26345	0.05795	0.07414	0.02965	2.06817	12.6388	0	0	0.00094	0.06103	9.32567	8.52649	10.5472	2.77464	0.53103	3.31553	0.1738	3.13668	0.38627
k__Bacteria|p__Proteobacteria|c__Gammaproteobacteria|o__Enterobacterales|f__Enterobacteriaceae|g__Citrobacter	2|1224|1236|91347|543|544	0	0	0.00083	0.82256	0	0.00075	0.00066	1.43217	0	0.00779	0.00059	0	0	0	0	0	0	0	0	0	0	0	0	0	0	0	0	0	0	0.00305	0	0	0	0	0	0	0	0	0.02117	0	0	0.02028	0.13012	0	0	0	0	0
k__Bacteria|p__Proteobacteria|c__Gammaproteobacteria|o__Enterobacterales|f__Enterobacteriaceae|g__Citrobacter|s__Citrobacter_amalonaticus	2|1224|1236|91347|543|544|35703	0	0	0	0	0	0	0	0	0	0	0	0	0	0	0	0	0	0	0	0	0	0	0	0	0	0	0	0	0	0	0	0	0	0	0	0	0	0	0	0	0	0	0	0	0	0	0	0
k__Bacteria|p__Proteobacteria|c__Gammaproteobacteria|o__Enterobacterales|f__Enterobacteriaceae|g__Citrobacter|s__Citrobacter_braakii	2|1224|1236|91347|543|544|57706	0	0	0	0.02459	0	0	0	0	0	0	0	0	0	0	0	0	0	0	0	0	0	0	0	0	0	0	0	0	0	0.0007	0	0	0	0	0	0	0	0	0	0	0	0	0	0	0	0	0	0
k__Bacteria|p__Proteobacteria|c__Gammaproteobacteria|o__Enterobacterales|f__Enterobacteriaceae|g__Citrobacter|s__Citrobacter_europaeus	2|1224|1236|91347|543|544|1914243	0	0	0	0	0	0	0	0	0	0	0	0	0	0	0	0	0	0	0	0	0	0	0	0	0	0	0	0	0	0	0	0	0	0	0	0	0	0	0	0	0	0	0	0	0	0	0	0
k__Bacteria|p__Proteobacteria|c__Gammaproteobacteria|o__Enterobacterales|f__Enterobacteriaceae|g__Citrobacter|s__Citrobacter_freundii	2|1224|1236|91347|543|544|546	0	0	0	0.22122	0	0.00075	0	0	0	0.00511	0.00059	0	0	0	0	0	0	0	0	0	0	0	0	0	0	0	0	0	0	0	0	0	0	0	0	0	0	0	0.00175	0	0	0	0.01952	0	0	0	0	0
k__Bacteria|p__Proteobacteria|c__Gammaproteobacteria|o__Enterobacterales|f__Enterobacteriaceae|g__Citrobacter|s__Citrobacter_koseri	2|1224|1236|91347|543|544|545	0	0	0	0	0	0	0	0	0	0	0	0	0	0	0	0	0	0	0	0	0	0	0	0	0	0	0	0	0	0	0	0	0	0	0	0	0	0	0	0	0	0	0	0	0	0	0	0
k__Bacteria|p__Proteobacteria|c__Gammaproteobacteria|o__Enterobacterales|f__Enterobacteriaceae|g__Citrobacter|s__Citrobacter_pasteurii	2|1224|1236|91347|543|544|1563222	0	0	0	0.00303	0	0	0	0	0	0	0	0	0	0	0	0	0	0	0	0	0	0	0	0	0	0	0	0	0	0	0	0	0	0	0	0	0	0	0	0	0	0	0	0	0	0	0	0
k__Bacteria|p__Proteobacteria|c__Gammaproteobacteria|o__Enterobacterales|f__Enterobacteriaceae|g__Citrobacter|s__Citrobacter_portucalensis	2|1224|1236|91347|543|544|1639133	0	0	0	0.23749	0	0	0.00066	0.029	0	0	0	0	0	0	0	0	0	0	0	0	0	0	0	0	0	0	0	0	0	0	0	0	0	0	0	0	0	0	0	0	0	0.0067	0.03895	0	0	0	0	0
k__Bacteria|p__Proteobacteria|c__Gammaproteobacteria|o__Enterobacterales|f__Enterobacteriaceae|g__Citrobacter|s__Citrobacter_werkmanii	2|1224|1236|91347|543|544|67827	0	0	0	0.01655	0	0	0	0	0	0.00268	0	0	0	0	0	0	0	0	0	0	0	0	0	0	0	0	0	0	0	0.00235	0	0	0	0	0	0	0	0	0.0034	0	0	0	0.0126	0	0	0	0	0
k__Bacteria|p__Proteobacteria|c__Gammaproteobacteria|o__Enterobacterales|f__Enterobacteriaceae|g__Citrobacter|s__Citrobacter_youngae	2|1224|1236|91347|543|544|133448	0	0	0.00083	0.31969	0	0	0	1.40317	0	0	0	0	0	0	0	0	0	0	0	0	0	0	0	0	0	0	0	0	0	0	0	0	0	0	0	0	0	0	0.01602	0	0	0.01359	0.05905	0	0	0	0	0
k__Bacteria|p__Proteobacteria|c__Gammaproteobacteria|o__Enterobacterales|f__Enterobacteriaceae|g__Cronobacter	2|1224|1236|91347|543|413496	0	0	0	0	0	0	0	0	0	0	0	0	0	0	0	0	0	0	0	0	0	0	0	0	0	0	0	0	0	0	0	0	0	0	0	0	0	0	0	0	0	0	0	0	0	0	0	0
k__Bacteria|p__Proteobacteria|c__Gammaproteobacteria|o__Enterobacterales|f__Enterobacteriaceae|g__Cronobacter|s__Cronobacter_malonaticus	2|1224|1236|91347|543|413496|413503	0	0	0	0	0	0	0	0	0	0	0	0	0	0	0	0	0	0	0	0	0	0	0	0	0	0	0	0	0	0	0	0	0	0	0	0	0	0	0	0	0	0	0	0	0	0	0	0
k__Bacteria|p__Proteobacteria|c__Gammaproteobacteria|o__Enterobacterales|f__Enterobacteriaceae|g__Cronobacter|s__Cronobacter_sakazakii	2|1224|1236|91347|543|413496|28141	0	0	0	0	0	0	0	0	0	0	0	0	0	0	0	0	0	0	0	0	0	0	0	0	0	0	0	0	0	0	0	0	0	0	0	0	0	0	0	0	0	0	0	0	0	0	0	0
k__Bacteria|p__Proteobacteria|c__Gammaproteobacteria|o__Enterobacterales|f__Enterobacteriaceae|g__Enterobacter	2|1224|1236|91347|543|547	0	0	0.00942	0.00953	0	0.00459	0	0	0	0	0.01314	0	0	0	0.19363	0	0	0	0	0	0.19915	0.23191	0	0	0	0.00687	0.00503	0.00574	0.00164	0.09766	0	0	0	0	0	0	0	0	0.00733	0	0	0	0.40034	0.00454	0	0	0	0
k__Bacteria|p__Proteobacteria|c__Gammaproteobacteria|o__Enterobacterales|f__Enterobacteriaceae|g__Enterobacter|s__Enterobacter_bugandensis	2|1224|1236|91347|543|547|881260	0	0	0	0	0	0	0	0	0	0	0.00067	0	0	0	0	0	0	0	0	0	0	0	0	0	0	0	0	0	0	0.00446	0	0	0	0	0	0	0	0	0	0	0	0	0	0	0	0	0	0
k__Bacteria|p__Proteobacteria|c__Gammaproteobacteria|o__Enterobacterales|f__Enterobacteriaceae|g__Enterobacter|s__Enterobacter_cloacae_complex	2|1224|1236|91347|543|547|354276	0	0	0.00942	0.00953	0	0.00459	0	0	0	0	0.01247	0	0	0	0.19363	0	0	0	0	0	0.18466	0.23137	0	0	0	0.00626	0.00503	0.00574	0.00164	0.07663	0	0	0	0	0	0	0	0	0.00733	0	0	0	0.40034	0.00454	0	0	0	0
k__Bacteria|p__Proteobacteria|c__Gammaproteobacteria|o__Enterobacterales|f__Enterobacteriaceae|g__Enterobacter|s__Enterobacter_mori	2|1224|1236|91347|543|547|539813	0	0	0	0	0	0	0	0	0	0	0	0	0	0	0	0	0	0	0	0	0.01449	0.00054	0	0	0	0.00061	0	0	0	0.01657	0	0	0	0	0	0	0	0	0	0	0	0	0	0	0	0	0	0
k__Bacteria|p__Proteobacteria|c__Gammaproteobacteria|o__Enterobacterales|f__Enterobacteriaceae|g__Escherichia	2|1224|1236|91347|543|561	0.13609	0.00622	0.49127	33.8768	0.03302	2.21835	0.72962	0.00191	1.85206	1.87955	0.02661	0.00414	0.02128	0.05393	0.1418	0.56082	0.01295	0.02369	0.12251	0.22209	0.00162	0.40675	0.00802	0.05207	0	3.10939	0.00982	0.02611	0	1.79692	0.05795	0.07414	0.02965	2.05156	12.5831	0	0	0.00094	0.02446	6.33978	2.64125	0.00112	0.10954	0.48266	2.93905	0.1738	0.40384	0.38627
k__Bacteria|p__Proteobacteria|c__Gammaproteobacteria|o__Enterobacterales|f__Enterobacteriaceae|g__Escherichia|s__Escherichia_albertii	2|1224|1236|91347|543|561|208962	0	0	0	0	0	0	0	0	0	0	0	0	0	0	0	0	0	0	0	0	0	0	0	0	0	0	0	0	0	0	0	0.01841	0	0	0	0	0	0	0	0	0	0	0	0	0	0	0	0
k__Bacteria|p__Proteobacteria|c__Gammaproteobacteria|o__Enterobacterales|f__Enterobacteriaceae|g__Escherichia|s__Escherichia_coli	2|1224|1236|91347|543|561|562	0.13609	0.00622	0.49127	33.8768	0.03302	2.21619	0.72962	0.00191	1.81569	1.56574	0.02661	0.00414	0.02128	0.05393	0.1418	0.56082	0.01295	0.02369	0.12251	0.22209	0.00162	0.40675	0.00802	0.05207	0	3.10939	0.00982	0.02611	0	1.79692	0.05795	0.05573	0.02965	2.05156	12.5831	0	0	0.00094	0.02446	6.33978	2.64125	0.00112	0.10954	0.48266	2.93905	0.1738	0.40384	0.38627
k__Bacteria|p__Proteobacteria|c__Gammaproteobacteria|o__Enterobacterales|f__Enterobacteriaceae|g__Escherichia|s__Escherichia_fergusonii	2|1224|1236|91347|543|561|564	0	0	0	0	0	0.00215	0	0	0.03637	0.31381	0	0	0	0	0	0	0	0	0	0	0	0	0	0	0	0	0	0	0	0	0	0	0	0	0	0	0	0	0	0	0	0	0	0	0	0	0	0
k__Bacteria|p__Proteobacteria|c__Gammaproteobacteria|o__Enterobacterales|f__Enterobacteriaceae|g__Klebsiella	2|1224|1236|91347|543|570	0	0	0.02124	0.59697	0.01364	0.08199	0.09933	17.1718	0.0565	0.92673	5.45336	0.01978	0.01659	0.03602	0.63827	0	0	0	0.00407	4.93975	4.04022	1.53893	0.02541	0.00156	0.0048	0.97298	0	0.21061	0.0047	0.36582	0	0	0	0.01662	0.05572	0	0	0	0.00807	2.98589	5.88524	10.5258	1.82844	0.04384	0.37648	0	2.73284	0
k__Bacteria|p__Proteobacteria|c__Gammaproteobacteria|o__Enterobacterales|f__Enterobacteriaceae|g__Klebsiella|s__Klebsiella_aerogenes	2|1224|1236|91347|543|570|548	0	0	0	0.01815	0	0	0	0	0.00032	0	0.54656	0	0	0	0	0	0	0	0	0	0	0	0	0	0	0	0	0	0	0	0	0	0	0	0	0	0	0	0.00287	0	0	0	0	0.00763	0.08048	0	0.00227	0
k__Bacteria|p__Proteobacteria|c__Gammaproteobacteria|o__Enterobacterales|f__Enterobacteriaceae|g__Klebsiella|s__Klebsiella_michiganensis	2|1224|1236|91347|543|570|1134687	0	0	0	0.01281	0	0	0	0	0	0.00174	0	0	0	0	0	0	0	0	0	0	0	0	0	0	0	0	0	0	0	0	0	0	0	0	0	0	0	0	0	0	0	0	0.08398	0	0	0	0	0
k__Bacteria|p__Proteobacteria|c__Gammaproteobacteria|o__Enterobacterales|f__Enterobacteriaceae|g__Klebsiella|s__Klebsiella_oxytoca	2|1224|1236|91347|543|570|571	0	0	0	0.00488	0	0	0	0	0	0.00949	0.00176	0	0	0	0	0	0	0	0	0	0	0	0	0	0	0	0	0	0	0	0	0	0	0	0	0	0	0	0	0	0	0	0.00606	0	0	0	0	0
k__Bacteria|p__Proteobacteria|c__Gammaproteobacteria|o__Enterobacterales|f__Enterobacteriaceae|g__Klebsiella|s__Klebsiella_pneumoniae	2|1224|1236|91347|543|570|573	0	0	0.01516	0.23063	0.00996	0.05806	0.07028	12.0803	0.04048	0.68448	3.16669	0.01549	0.01159	0.03117	0.44235	0	0	0	0.00161	3.72625	3.03291	1.21713	0.01994	0.00156	0.00394	0.68242	0	0.15872	0.0047	0.24038	0	0	0	0.00724	0.04253	0	0	0	0.0052	2.49505	5.37184	8.42332	1.23328	0.03621	0.2674	0	2.02819	0
k__Bacteria|p__Proteobacteria|c__Gammaproteobacteria|o__Enterobacterales|f__Enterobacteriaceae|g__Klebsiella|s__Klebsiella_quasipneumoniae	2|1224|1236|91347|543|570|1463165	0	0	0.0009	0.04965	0.00369	0.0093	0.00715	1.17253	0.00619	0.05302	0.74249	0	0.00256	0.00093	0.04715	0	0	0	0	0.32628	0.28541	0.10977	0.00126	0	0	0.05886	0	0.01922	0	0.05058	0	0	0	0.00098	0	0	0	0	0	0.07328	0.13909	0.83414	0.28276	0	0.00384	0	0.23906	0
k__Bacteria|p__Proteobacteria|c__Gammaproteobacteria|o__Enterobacterales|f__Enterobacteriaceae|g__Klebsiella|s__Klebsiella_variicola	2|1224|1236|91347|543|570|244366	0	0	0.00518	0.28085	0	0.01463	0.0219	3.91898	0.00951	0.17801	0.99585	0.00429	0.00244	0.00392	0.14878	0	0	0	0.00247	0.88722	0.72191	0.21203	0.00421	0	0.00085	0.2317	0	0.03268	0	0.07486	0	0	0	0.0084	0.01318	0	0	0	0	0.41756	0.37431	1.26835	0.22237	0	0.02475	0	0.46332	0
k__Bacteria|p__Proteobacteria|c__Gammaproteobacteria|o__Enterobacterales|f__Enterobacteriaceae|g__Kluyvera	2|1224|1236|91347|543|579	0	0	0	0.03479	0	0	0	0	0	0.00063	0.00176	0	0	0	0	0	0	0	0	0	0	0	0	0	0	0	0	0	0	0	0	0	0	0	0	0	0	0	0	0	0	0	0	0	0	0	0	0
k__Bacteria|p__Proteobacteria|c__Gammaproteobacteria|o__Enterobacterales|f__Enterobacteriaceae|g__Kluyvera|s__Kluyvera_ascorbata	2|1224|1236|91347|543|579|51288	0	0	0	0.03318	0	0	0	0	0	0	0.00013	0	0	0	0	0	0	0	0	0	0	0	0	0	0	0	0	0	0	0	0	0	0	0	0	0	0	0	0	0	0	0	0	0	0	0	0	0
k__Bacteria|p__Proteobacteria|c__Gammaproteobacteria|o__Enterobacterales|f__Enterobacteriaceae|g__Kluyvera|s__Kluyvera_cryocrescens	2|1224|1236|91347|543|579|580	0	0	0	0.00161	0	0	0	0	0	0	0	0	0	0	0	0	0	0	0	0	0	0	0	0	0	0	0	0	0	0	0	0	0	0	0	0	0	0	0	0	0	0	0	0	0	0	0	0
k__Bacteria|p__Proteobacteria|c__Gammaproteobacteria|o__Enterobacterales|f__Enterobacteriaceae|g__Kluyvera|s__Kluyvera_georgiana	2|1224|1236|91347|543|579|73098	0	0	0	0	0	0	0	0	0	0.00063	0.00163	0	0	0	0	0	0	0	0	0	0	0	0	0	0	0	0	0	0	0	0	0	0	0	0	0	0	0	0	0	0	0	0	0	0	0	0	0
k__Bacteria|p__Proteobacteria|c__Gammaproteobacteria|o__Enterobacterales|f__Enterobacteriaceae|g__Leclercia	2|1224|1236|91347|543|83654	0	0	0	0	0	0	0	0	0	0	0	0	0	0	0	0	0	0	0	0	0	0	0	0	0	0	0	0	0	0	0	0	0	0	0	0	0	0	0	0	0	0	0.05361	0	0	0	0	0
k__Bacteria|p__Proteobacteria|c__Gammaproteobacteria|o__Enterobacterales|f__Enterobacteriaceae|g__Leclercia|s__Leclercia_adecarboxylata	2|1224|1236|91347|543|83654|83655	0	0	0	0	0	0	0	0	0	0	0	0	0	0	0	0	0	0	0	0	0	0	0	0	0	0	0	0	0	0	0	0	0	0	0	0	0	0	0	0	0	0	0.05361	0	0	0	0	0
k__Bacteria|p__Proteobacteria|c__Gammaproteobacteria|o__Enterobacterales|f__Enterobacteriaceae|g__Pluralibacter	2|1224|1236|91347|543|1330546	0	0	0	0	0	0	0	0	0	0	0	0	0	0	0	0	0	0	0	0	0	0	0	0	0	0	0	0	0	0	0	0	0	0	0	0	0	0	0	0	0	0	0	0	0	0	0	0
k__Bacteria|p__Proteobacteria|c__Gammaproteobacteria|o__Enterobacterales|f__Enterobacteriaceae|g__Pluralibacter|s__Pluralibacter_gergoviae	2|1224|1236|91347|543|1330546|61647	0	0	0	0	0	0	0	0	0	0	0	0	0	0	0	0	0	0	0	0	0	0	0	0	0	0	0	0	0	0	0	0	0	0	0	0	0	0	0	0	0	0	0	0	0	0	0	0
k__Bacteria|p__Proteobacteria|c__Gammaproteobacteria|o__Enterobacterales|f__Enterobacteriaceae|g__Pseudocitrobacter	2|1224|1236|91347|543|1504576	0	0	0	0	0	0	0	0	0	0	0	0	0	0	0	0	0	0	0	0	0	0	0	0	0	0	0	0	0	0	0	0	0	0	0	0	0	0	0	0	0	0	0	0	0	0	0	0
k__Bacteria|p__Proteobacteria|c__Gammaproteobacteria|o__Enterobacterales|f__Enterobacteriaceae|g__Pseudocitrobacter|s__Pseudocitrobacter_faecalis	2|1224|1236|91347|543|1504576|1398493	0	0	0	0	0	0	0	0	0	0	0	0	0	0	0	0	0	0	0	0	0	0	0	0	0	0	0	0	0	0	0	0	0	0	0	0	0	0	0	0	0	0	0	0	0	0	0	0
k__Bacteria|p__Proteobacteria|c__Gammaproteobacteria|o__Enterobacterales|f__Enterobacteriaceae|g__Raoultella	2|1224|1236|91347|543|160674	0	0	0	0.04252	0	0	0	0	0	0	0	0	0	0	0	0	0	0	0	0	0	0	0	0	0	0	0	0	0	0	0	0	0	0	0	0	0	0	0	0	0	0	0.2526	0	0	0	0	0
k__Bacteria|p__Proteobacteria|c__Gammaproteobacteria|o__Enterobacterales|f__Enterobacteriaceae|g__Raoultella|s__Raoultella_ornithinolytica	2|1224|1236|91347|543|160674|54291	0	0	0	0.04049	0	0	0	0	0	0	0	0	0	0	0	0	0	0	0	0	0	0	0	0	0	0	0	0	0	0	0	0	0	0	0	0	0	0	0	0	0	0	0.24493	0	0	0	0	0
k__Bacteria|p__Proteobacteria|c__Gammaproteobacteria|o__Enterobacterales|f__Enterobacteriaceae|g__Raoultella|s__Raoultella_planticola	2|1224|1236|91347|543|160674|575	0	0	0	0.00203	0	0	0	0	0	0	0	0	0	0	0	0	0	0	0	0	0	0	0	0	0	0	0	0	0	0	0	0	0	0	0	0	0	0	0	0	0	0	0.00767	0	0	0	0	0
k__Bacteria|p__Proteobacteria|c__Gammaproteobacteria|o__Enterobacterales|f__Erwiniaceae	2|1224|1236|91347|1903409	0	0	0	0	0	0	0	0	0	0	0	0	0	0	0	0	0	0	0	0	0	0	0	0	0	0	0	0	0	0	0	0	0	0	0	0	0	0	0	0	0	0	0	0	0	0	0	0
k__Bacteria|p__Proteobacteria|c__Gammaproteobacteria|o__Enterobacterales|f__Erwiniaceae|g__Pantoea	2|1224|1236|91347|1903409|53335	0	0	0	0	0	0	0	0	0	0	0	0	0	0	0	0	0	0	0	0	0	0	0	0	0	0	0	0	0	0	0	0	0	0	0	0	0	0	0	0	0	0	0	0	0	0	0	0
k__Bacteria|p__Proteobacteria|c__Gammaproteobacteria|o__Enterobacterales|f__Erwiniaceae|g__Pantoea|s__Pantoea_dispersa	2|1224|1236|91347|1903409|53335|59814	0	0	0	0	0	0	0	0	0	0	0	0	0	0	0	0	0	0	0	0	0	0	0	0	0	0	0	0	0	0	0	0	0	0	0	0	0	0	0	0	0	0	0	0	0	0	0	0
k__Bacteria|p__Proteobacteria|c__Gammaproteobacteria|o__Enterobacterales|f__Morganellaceae	2|1224|1236|91347|1903414	0	0	0	4.32747	0	0	0	0	0	0.1354	0	0	0	0	0	0	0	0	0	0	0	0	0	0	0	0.00321	0	0	0	0	0	0	0	0	0	0	0	0	0	0.05911	0	0	0	0	0	0	0	0
k__Bacteria|p__Proteobacteria|c__Gammaproteobacteria|o__Enterobacterales|f__Morganellaceae|g__Morganella	2|1224|1236|91347|1903414|581	0	0	0	4.3222	0	0	0	0	0	0	0	0	0	0	0	0	0	0	0	0	0	0	0	0	0	0	0	0	0	0	0	0	0	0	0	0	0	0	0	0.05911	0	0	0	0	0	0	0	0
k__Bacteria|p__Proteobacteria|c__Gammaproteobacteria|o__Enterobacterales|f__Morganellaceae|g__Morganella|s__Morganella_morganii	2|1224|1236|91347|1903414|581|582	0	0	0	4.3222	0	0	0	0	0	0	0	0	0	0	0	0	0	0	0	0	0	0	0	0	0	0	0	0	0	0	0	0	0	0	0	0	0	0	0	0.05911	0	0	0	0	0	0	0	0
k__Bacteria|p__Proteobacteria|c__Gammaproteobacteria|o__Enterobacterales|f__Morganellaceae|g__Proteus	2|1224|1236|91347|1903414|583	0	0	0	0	0	0	0	0	0	0.1354	0	0	0	0	0	0	0	0	0	0	0	0	0	0	0	0.00321	0	0	0	0	0	0	0	0	0	0	0	0	0	0	0	0	0	0	0	0	0	0
k__Bacteria|p__Proteobacteria|c__Gammaproteobacteria|o__Enterobacterales|f__Morganellaceae|g__Proteus|s__Proteus_hauseri	2|1224|1236|91347|1903414|583|183417	0	0	0	0	0	0	0	0	0	0.00069	0	0	0	0	0	0	0	0	0	0	0	0	0	0	0	0	0	0	0	0	0	0	0	0	0	0	0	0	0	0	0	0	0	0	0	0	0	0
k__Bacteria|p__Proteobacteria|c__Gammaproteobacteria|o__Enterobacterales|f__Morganellaceae|g__Proteus|s__Proteus_mirabilis	2|1224|1236|91347|1903414|583|584	0	0	0	0	0	0	0	0	0	0.13471	0	0	0	0	0	0	0	0	0	0	0	0	0	0	0	0.00321	0	0	0	0	0	0	0	0	0	0	0	0	0	0	0	0	0	0	0	0	0	0
k__Bacteria|p__Proteobacteria|c__Gammaproteobacteria|o__Enterobacterales|f__Morganellaceae|g__Providencia	2|1224|1236|91347|1903414|586	0	0	0	0.00527	0	0	0	0	0	0	0	0	0	0	0	0	0	0	0	0	0	0	0	0	0	0	0	0	0	0	0	0	0	0	0	0	0	0	0	0	0	0	0	0	0	0	0	0
k__Bacteria|p__Proteobacteria|c__Gammaproteobacteria|o__Enterobacterales|f__Morganellaceae|g__Providencia|s__Providencia_rettgeri	2|1224|1236|91347|1903414|586|587	0	0	0	0.00527	0	0	0	0	0	0	0	0	0	0	0	0	0	0	0	0	0	0	0	0	0	0	0	0	0	0	0	0	0	0	0	0	0	0	0	0	0	0	0	0	0	0	0	0
k__Bacteria|p__Proteobacteria|c__Gammaproteobacteria|o__Enterobacterales|f__Yersiniaceae	2|1224|1236|91347|1903411	0	0	0	0	0	0	0	0	0	0	0	0	0	0	0	0	0	0	0	0	0	0	0	0	0	0	0	0	0	0	0	0	0	0	0	0	0	0	0	0	0	0	0	0	0	0	0	0
k__Bacteria|p__Proteobacteria|c__Gammaproteobacteria|o__Enterobacterales|f__Yersiniaceae|g__Serratia	2|1224|1236|91347|1903411|613	0	0	0	0	0	0	0	0	0	0	0	0	0	0	0	0	0	0	0	0	0	0	0	0	0	0	0	0	0	0	0	0	0	0	0	0	0	0	0	0	0	0	0	0	0	0	0	0
k__Bacteria|p__Proteobacteria|c__Gammaproteobacteria|o__Enterobacterales|f__Yersiniaceae|g__Serratia|s__Serratia_marcescens	2|1224|1236|91347|1903411|613|615	0	0	0	0	0	0	0	0	0	0	0	0	0	0	0	0	0	0	0	0	0	0	0	0	0	0	0	0	0	0	0	0	0	0	0	0	0	0	0	0	0	0	0	0	0	0	0	0
k__Bacteria|p__Proteobacteria|c__Gammaproteobacteria|o__Pasteurellales	2|1224|1236|135625	0	0.04797	0.34414	0.2737	0.00544	0.00069	0	0.0484	0	0.00442	0.00721	0.00059	0.01955	0.005	0.00205	0.02625	0.07861	0	0.08072	0.00596	0.26458	0.00154	0.00912	0.01632	0.0807	0.09274	1.40214	0.28523	0.10066	0.00031	0.28568	0.01427	0	0.4206	0.20317	0.01817	0	0.38097	0	0	0.00543	0	0.02609	0.02191	0.00405	0.03087	0.23084	0.00163
k__Bacteria|p__Proteobacteria|c__Gammaproteobacteria|o__Pasteurellales|f__Pasteurellaceae	2|1224|1236|135625|712	0	0.04797	0.34414	0.2737	0.00544	0.00069	0	0.0484	0	0.00442	0.00721	0.00059	0.01955	0.005	0.00205	0.02625	0.07861	0	0.08072	0.00596	0.26458	0.00154	0.00912	0.01632	0.0807	0.09274	1.40214	0.28523	0.10066	0.00031	0.28568	0.01427	0	0.4206	0.20317	0.01817	0	0.38097	0	0	0.00543	0	0.02609	0.02191	0.00405	0.03087	0.23084	0.00163
k__Bacteria|p__Proteobacteria|c__Gammaproteobacteria|o__Pasteurellales|f__Pasteurellaceae|g__Aggregatibacter	2|1224|1236|135625|712|416916	0	0	0	0	0	0	0	0.00114	0	0	0	0	0	0	0	0	0.00272	0	0	0	0.0004	0	0	0	0	0	0.00247	0.0044	0	0	0.00111	0	0	0.00229	0	0	0	0.00067	0	0	0	0	0	0	0	0	0	0
k__Bacteria|p__Proteobacteria|c__Gammaproteobacteria|o__Pasteurellales|f__Pasteurellaceae|g__Aggregatibacter|s__Aggregatibacter_aphrophilus	2|1224|1236|135625|712|416916|732	0	0	0	0	0	0	0	0	0	0	0	0	0	0	0	0	0	0	0	0	0	0	0	0	0	0	0	0	0	0	0	0	0	0.00069	0	0	0	0	0	0	0	0	0	0	0	0	0	0
k__Bacteria|p__Proteobacteria|c__Gammaproteobacteria|o__Pasteurellales|f__Pasteurellaceae|g__Aggregatibacter|s__Aggregatibacter_segnis	2|1224|1236|135625|712|416916|739	0	0	0	0	0	0	0	0.00114	0	0	0	0	0	0	0	0	0.00272	0	0	0	0.0004	0	0	0	0	0	0.00139	0.0044	0	0	0.00111	0	0	0	0	0	0	0.00067	0	0	0	0	0	0	0	0	0	0
k__Bacteria|p__Proteobacteria|c__Gammaproteobacteria|o__Pasteurellales|f__Pasteurellaceae|g__Aggregatibacter|s__Aggregatibacter_sp_oral_taxon_458	2|1224|1236|135625|712|416916|712148	0	0	0	0	0	0	0	0	0	0	0	0	0	0	0	0	0	0	0	0	0	0	0	0	0	0	0.00108	0	0	0	0	0	0	0.0016	0	0	0	0	0	0	0	0	0	0	0	0	0	0
k__Bacteria|p__Proteobacteria|c__Gammaproteobacteria|o__Pasteurellales|f__Pasteurellaceae|g__Haemophilus	2|1224|1236|135625|712|724	0	0.04797	0.34414	0.2737	0.00544	0.00069	0	0.04726	0	0.00442	0.00721	0.00059	0.01955	0.005	0.00205	0.02625	0.07589	0	0.08072	0.00596	0.26417	0.00154	0.00912	0.01632	0.0807	0.09274	1.39967	0.28083	0.10066	0.00031	0.28457	0.01427	0	0.41831	0.20317	0.01817	0	0.3803	0	0	0.00543	0	0.02609	0.02191	0.00405	0.03087	0.23084	0.00163
k__Bacteria|p__Proteobacteria|c__Gammaproteobacteria|o__Pasteurellales|f__Pasteurellaceae|g__Haemophilus|s__Haemophilus_haemolyticus	2|1224|1236|135625|712|724|726	0	0	0	0	0	0	0	0	0	0	0	0	0	0	0	0	0	0	0	0	0	0	0	0	0	0	0	0	0	0	0	0	0	0	0	0	0	0	0	0	0	0	0	0	0	0	0	0
k__Bacteria|p__Proteobacteria|c__Gammaproteobacteria|o__Pasteurellales|f__Pasteurellaceae|g__Haemophilus|s__Haemophilus_parahaemolyticus	2|1224|1236|135625|712|724|735	0	0	0	0	0	0	0	0	0	0	0	0	0	0	0	0	0	0	0	0	0	0	0	0	0	0	0	0	0	0	0	0	0	0	0	0	0	0	0	0	0	0	0	0	0	0	0	0
k__Bacteria|p__Proteobacteria|c__Gammaproteobacteria|o__Pasteurellales|f__Pasteurellaceae|g__Haemophilus|s__Haemophilus_parainfluenzae	2|1224|1236|135625|712|724|729	0	0.01487	0.33843	0.22438	0.00544	0.00069	0	0.04575	0	0.00288	0.00272	0	0.01955	0.005	0.00187	0.02499	0.07436	0	0.07666	0.00596	0.22933	0.00154	0.00796	0.01632	0.0807	0.09274	1.39967	0.27989	0.10066	0.00031	0.26399	0.01427	0	0.41831	0.20157	0.01817	0	0.3803	0	0	0.00543	0	0.02609	0.02191	0.00101	0.02342	0.23084	0.00163
k__Bacteria|p__Proteobacteria|c__Gammaproteobacteria|o__Pasteurellales|f__Pasteurellaceae|g__Haemophilus|s__Haemophilus_paraphrohaemolyticus	2|1224|1236|135625|712|724|736	0	0	0	0	0	0	0	0	0	0	0	0	0	0	0	0	0	0	0	0	0	0	0	0	0	0	0	0	0	0	0	0	0	0	0	0	0	0	0	0	0	0	0	0	0	0	0	0
k__Bacteria|p__Proteobacteria|c__Gammaproteobacteria|o__Pasteurellales|f__Pasteurellaceae|g__Haemophilus|s__Haemophilus_pittmaniae	2|1224|1236|135625|712|724|249188	0	0	0.00409	0	0	0	0	0	0	0	0	0	0	0	0	0	0	0	0	0	0	0	0	0	0	0	0	0	0	0	0	0	0	0	0	0	0	0	0	0	0	0	0	0	0	0	0	0
k__Bacteria|p__Proteobacteria|c__Gammaproteobacteria|o__Pasteurellales|f__Pasteurellaceae|g__Haemophilus|s__Haemophilus_sp_HMSC71H05	2|1224|1236|135625|712|724|1608898	0	0.0331	0	0	0	0	0	0.00151	0	0.00153	0.00449	0.00059	0	0	0.00019	0.00127	0.00153	0	0.00406	0	0	0	0.00116	0	0	0	0	0	0	0	0.02059	0	0	0	0.0016	0	0	0	0	0	0	0	0	0	0.00303	0.00745	0	0
k__Bacteria|p__Proteobacteria|c__Gammaproteobacteria|o__Pasteurellales|f__Pasteurellaceae|g__Haemophilus|s__Haemophilus_sputorum	2|1224|1236|135625|712|724|1078480	0	0	0.00162	0.04933	0	0	0	0	0	0	0	0	0	0	0	0	0	0	0	0	0.03485	0	0	0	0	0	0	0.00094	0	0	0	0	0	0	0	0	0	0	0	0	0	0	0	0	0	0	0	0
k__Bacteria|p__Proteobacteria|c__Gammaproteobacteria|o__Pseudomonadales	2|1224|1236|72274	0	0	0	0	0	0	0	0	0	0	0.11621	0	0	0	0	0	0	0	0	0	0	0	0	0	0	0	0	0	0	0	0	0	0	0	0	0	0	0	0	0	0	0	0	0	0	0	0	0
k__Bacteria|p__Proteobacteria|c__Gammaproteobacteria|o__Pseudomonadales|f__Moraxellaceae	2|1224|1236|72274|468	0	0	0	0	0	0	0	0	0	0	0.11621	0	0	0	0	0	0	0	0	0	0	0	0	0	0	0	0	0	0	0	0	0	0	0	0	0	0	0	0	0	0	0	0	0	0	0	0	0
k__Bacteria|p__Proteobacteria|c__Gammaproteobacteria|o__Pseudomonadales|f__Moraxellaceae|g__Acinetobacter	2|1224|1236|72274|468|469	0	0	0	0	0	0	0	0	0	0	0.08662	0	0	0	0	0	0	0	0	0	0	0	0	0	0	0	0	0	0	0	0	0	0	0	0	0	0	0	0	0	0	0	0	0	0	0	0	0
k__Bacteria|p__Proteobacteria|c__Gammaproteobacteria|o__Pseudomonadales|f__Moraxellaceae|g__Acinetobacter|s__Acinetobacter_johnsonii	2|1224|1236|72274|468|469|40214	0	0	0	0	0	0	0	0	0	0	0	0	0	0	0	0	0	0	0	0	0	0	0	0	0	0	0	0	0	0	0	0	0	0	0	0	0	0	0	0	0	0	0	0	0	0	0	0
k__Bacteria|p__Proteobacteria|c__Gammaproteobacteria|o__Pseudomonadales|f__Moraxellaceae|g__Acinetobacter|s__Acinetobacter_junii	2|1224|1236|72274|468|469|40215	0	0	0	0	0	0	0	0	0	0	0.00332	0	0	0	0	0	0	0	0	0	0	0	0	0	0	0	0	0	0	0	0	0	0	0	0	0	0	0	0	0	0	0	0	0	0	0	0	0
k__Bacteria|p__Proteobacteria|c__Gammaproteobacteria|o__Pseudomonadales|f__Moraxellaceae|g__Acinetobacter|s__Acinetobacter_parvus	2|1224|1236|72274|468|469|134533	0	0	0	0	0	0	0	0	0	0	0.0833	0	0	0	0	0	0	0	0	0	0	0	0	0	0	0	0	0	0	0	0	0	0	0	0	0	0	0	0	0	0	0	0	0	0	0	0	0
k__Bacteria|p__Proteobacteria|c__Gammaproteobacteria|o__Pseudomonadales|f__Moraxellaceae|g__Moraxella	2|1224|1236|72274|468|475	0	0	0	0	0	0	0	0	0	0	0.02959	0	0	0	0	0	0	0	0	0	0	0	0	0	0	0	0	0	0	0	0	0	0	0	0	0	0	0	0	0	0	0	0	0	0	0	0	0
k__Bacteria|p__Proteobacteria|c__Gammaproteobacteria|o__Pseudomonadales|f__Moraxellaceae|g__Moraxella|s__Moraxella_osloensis	2|1224|1236|72274|468|475|34062	0	0	0	0	0	0	0	0	0	0	0.02959	0	0	0	0	0	0	0	0	0	0	0	0	0	0	0	0	0	0	0	0	0	0	0	0	0	0	0	0	0	0	0	0	0	0	0	0	0
k__Bacteria|p__Proteobacteria|c__Gammaproteobacteria|o__Pseudomonadales|f__Pseudomonadaceae	2|1224|1236|72274|135621	0	0	0	0	0	0	0	0	0	0	0	0	0	0	0	0	0	0	0	0	0	0	0	0	0	0	0	0	0	0	0	0	0	0	0	0	0	0	0	0	0	0	0	0	0	0	0	0
k__Bacteria|p__Proteobacteria|c__Gammaproteobacteria|o__Pseudomonadales|f__Pseudomonadaceae|g__Pseudomonas	2|1224|1236|72274|135621|286	0	0	0	0	0	0	0	0	0	0	0	0	0	0	0	0	0	0	0	0	0	0	0	0	0	0	0	0	0	0	0	0	0	0	0	0	0	0	0	0	0	0	0	0	0	0	0	0
k__Bacteria|p__Proteobacteria|c__Gammaproteobacteria|o__Pseudomonadales|f__Pseudomonadaceae|g__Pseudomonas|s__Pseudomonas_aeruginosa_group	2|1224|1236|72274|135621|286|136841	0	0	0	0	0	0	0	0	0	0	0	0	0	0	0	0	0	0	0	0	0	0	0	0	0	0	0	0	0	0	0	0	0	0	0	0	0	0	0	0	0	0	0	0	0	0	0	0
k__Bacteria|p__Proteobacteria|c__Proteobacteria_unclassified	2|1224|	0.0353	0.02885	0.0955	0	0	0	0	0	0	0	0	0.07664	0.04885	0.03613	0.01127	0	0	0	0	0.00762	0.02371	0.03515	0	0.04782	0.08566	0.04693	0.10437	0.2856	0.17869	2.11106	2.35039	0.00107	0.00643	0.00289	0	0.04408	0.0681	0.02346	0.01978	0	0	0	0	0.97704	1.77112	2.09176	0.59792	0
k__Bacteria|p__Proteobacteria|c__Proteobacteria_unclassified|o__Proteobacteria_unclassified	2|1224||	0.0353	0.02885	0.0955	0	0	0	0	0	0	0	0	0.07664	0.04885	0.03613	0.01127	0	0	0	0	0.00762	0.02371	0.03515	0	0.04782	0.08566	0.04693	0.10437	0.2856	0.17869	2.11106	2.35039	0.00107	0.00643	0.00289	0	0.04408	0.0681	0.02346	0.01978	0	0	0	0	0.97704	1.77112	2.09176	0.59792	0
k__Bacteria|p__Proteobacteria|c__Proteobacteria_unclassified|o__Proteobacteria_unclassified|f__Proteobacteria_unclassified	2|1224|||	0.0353	0.02885	0.0955	0	0	0	0	0	0	0	0	0.07664	0.04885	0.03613	0.01127	0	0	0	0	0.00762	0.02371	0.03515	0	0.04782	0.08566	0.04693	0.10437	0.2856	0.17869	2.11106	2.35039	0.00107	0.00643	0.00289	0	0.04408	0.0681	0.02346	0.01978	0	0	0	0	0.97704	1.77112	2.09176	0.59792	0
k__Bacteria|p__Proteobacteria|c__Proteobacteria_unclassified|o__Proteobacteria_unclassified|f__Proteobacteria_unclassified|g__Proteobacteria_unclassified	2|1224||||	0.0353	0.02885	0.0955	0	0	0	0	0	0	0	0	0.07664	0.04885	0.03613	0.01127	0	0	0	0	0.00762	0.02371	0.03515	0	0.04782	0.08566	0.04693	0.10437	0.2856	0.17869	2.11106	2.35039	0.00107	0.00643	0.00289	0	0.04408	0.0681	0.02346	0.01978	0	0	0	0	0.97704	1.77112	2.09176	0.59792	0
k__Bacteria|p__Proteobacteria|c__Proteobacteria_unclassified|o__Proteobacteria_unclassified|f__Proteobacteria_unclassified|g__Proteobacteria_unclassified|s__Proteobacteria_bacterium_CAG_139	2|1224|||||1262986	0.0353	0.02885	0.0955	0	0	0	0	0	0	0	0	0.07664	0.04885	0.03613	0.01127	0	0	0	0	0.00762	0.02371	0.03515	0	0.04782	0.08566	0.04693	0.10437	0.2856	0.17869	2.11106	2.35039	0.00107	0.00643	0.00289	0	0.04408	0.0681	0.02346	0.01978	0	0	0	0	0.97704	1.77112	2.09176	0.59792	0
k__Bacteria|p__Synergistetes	2|508458	0	0.00048	0.00078	0	0.00741	0	0	0	0	0	0	0.00396	0.01491	0.00154	0.14653	0	0	0	0.00127	0.03699	0.01364	0.13714	0.02882	0	0	0.00154	0.0007	0.00174	0.00032	0.00511	0.00032	0.00156	0.00141	0.00335	0	0.00061	0.00237	0.00999	0.05328	0.02324	0.03994	0.03826	0	4.27405	12.0416	0.03705	0	0
k__Bacteria|p__Synergistetes|c__Synergistia	2|508458|649775	0	0.00048	0.00078	0	0.00741	0	0	0	0	0	0	0.00396	0.01491	0.00154	0.14653	0	0	0	0.00127	0.03699	0.01364	0.13714	0.02882	0	0	0.00154	0.0007	0.00174	0.00032	0.00511	0.00032	0.00156	0.00141	0.00335	0	0.00061	0.00237	0.00999	0.05328	0.02324	0.03994	0.03826	0	4.27405	12.0416	0.03705	0	0
k__Bacteria|p__Synergistetes|c__Synergistia|o__Synergistales	2|508458|649775|649776	0	0.00048	0.00078	0	0.00741	0	0	0	0	0	0	0.00396	0.01491	0.00154	0.14653	0	0	0	0.00127	0.03699	0.01364	0.13714	0.02882	0	0	0.00154	0.0007	0.00174	0.00032	0.00511	0.00032	0.00156	0.00141	0.00335	0	0.00061	0.00237	0.00999	0.05328	0.02324	0.03994	0.03826	0	4.27405	12.0416	0.03705	0	0
k__Bacteria|p__Synergistetes|c__Synergistia|o__Synergistales|f__Synergistaceae	2|508458|649775|649776|649777	0	0.00048	0.00078	0	0.00741	0	0	0	0	0	0	0.00396	0.01491	0.00154	0.14653	0	0	0	0.00127	0.03699	0.01364	0.13714	0.02882	0	0	0.00154	0.0007	0.00174	0.00032	0.00511	0.00032	0.00156	0.00141	0.00335	0	0.00061	0.00237	0.00999	0.05328	0.02324	0.03994	0.03826	0	4.27405	12.0416	0.03705	0	0
k__Bacteria|p__Synergistetes|c__Synergistia|o__Synergistales|f__Synergistaceae|g__Cloacibacillus	2|508458|649775|649776|649777|508459	0	0	0	0	0.00741	0	0	0	0	0	0	0	0.00531	0.00154	0.05287	0	0	0	0.00127	0.00097	0.00026	0.0163	0.00077	0	0	0	0	0.00174	0	0.00284	0.00032	0.00156	0.00141	0.00335	0	0.00061	0.00237	0.00964	0.05328	0.01755	0.00845	0.0041	0	3.99712	7.25834	0.03658	0	0
k__Bacteria|p__Synergistetes|c__Synergistia|o__Synergistales|f__Synergistaceae|g__Cloacibacillus|s__Cloacibacillus_evryensis	2|508458|649775|649776|649777|508459|508460	0	0	0	0	0	0	0	0	0	0	0	0	0.00115	0	0.00197	0	0	0	0.00127	0	0	0.0005	0	0	0	0	0	0	0	0	0.00032	0.00013	0	0	0	0	0	0	0	0	0.00845	0.0041	0	3.31119	7.00829	0.03658	0	0
k__Bacteria|p__Synergistetes|c__Synergistia|o__Synergistales|f__Synergistaceae|g__Cloacibacillus|s__Cloacibacillus_porcorum	2|508458|649775|649776|649777|508459|1197717	0	0	0	0	0.00741	0	0	0	0	0	0	0	0.00416	0.00154	0.0509	0	0	0	0	0.00097	0.00026	0.0158	0.00077	0	0	0	0	0.00174	0	0.00284	0	0.00143	0.00141	0.00335	0	0.00061	0.00237	0.00964	0.05328	0.01755	0	0	0	0.68593	0.25005	0	0	0
k__Bacteria|p__Synergistetes|c__Synergistia|o__Synergistales|f__Synergistaceae|g__Fretibacterium	2|508458|649775|649776|649777|1434006	0	0.00048	0.00078	0	0	0	0	0	0	0	0	0	0	0	0	0	0	0	0	0	0	0	0	0	0	0.00154	0.0007	0	0	0	0	0	0	0	0	0	0	0.00035	0	0	0	0	0	0	0.00232	0	0	0
k__Bacteria|p__Synergistetes|c__Synergistia|o__Synergistales|f__Synergistaceae|g__Fretibacterium|s__Fretibacterium_fastidiosum	2|508458|649775|649776|649777|1434006|651822	0	0.00048	0.00078	0	0	0	0	0	0	0	0	0	0	0	0	0	0	0	0	0	0	0	0	0	0	0.00154	0.0007	0	0	0	0	0	0	0	0	0	0	0.00035	0	0	0	0	0	0	0.00232	0	0	0
k__Bacteria|p__Synergistetes|c__Synergistia|o__Synergistales|f__Synergistaceae|g__Pyramidobacter	2|508458|649775|649776|649777|638847	0	0	0	0	0	0	0	0	0	0	0	0.00396	0.00959	0	0.09366	0	0	0	0	0.03602	0.01338	0.12084	0.02805	0	0	0	0	0	0.00032	0.00228	0	0	0	0	0	0	0	0	0	0.00569	0.03148	0.03416	0	0.27693	4.78093	0.00046	0	0
k__Bacteria|p__Synergistetes|c__Synergistia|o__Synergistales|f__Synergistaceae|g__Pyramidobacter|s__Pyramidobacter_piscolens	2|508458|649775|649776|649777|638847|638849	0	0	0	0	0	0	0	0	0	0	0	0.00396	0.00959	0	0.09332	0	0	0	0	0.03567	0.01338	0.11629	0.02793	0	0	0	0	0	0.00032	0.00228	0	0	0	0	0	0	0	0	0	0.00569	0.03128	0.03406	0	0.27023	4.65251	0.00046	0	0
k__Bacteria|p__Synergistetes|c__Synergistia|o__Synergistales|f__Synergistaceae|g__Pyramidobacter|s__Pyramidobacter_sp_C12_8	2|508458|649775|649776|649777|638847|1943580	0	0	0	0	0	0	0	0	0	0	0	0	0	0	0.00034	0	0	0	0	0.00035	0	0.00455	0.00012	0	0	0	0	0	0	0	0	0	0	0	0	0	0	0	0	0	0.0002	0.0001	0	0.00669	0.12842	0	0	0
k__Bacteria|p__Tenericutes	2|544448	0	0	0	0	0	0	0	0	0	0	0	0	0	0	0	0	0	0	0	0	0	0	0	0	0	0	0	0	0	0	0	0	0	0	0	0	0	0	0	0	0	0	0	0	0	0	0	0
k__Bacteria|p__Tenericutes|c__Mollicutes	2|544448|31969	0	0	0	0	0	0	0	0	0	0	0	0	0	0	0	0	0	0	0	0	0	0	0	0	0	0	0	0	0	0	0	0	0	0	0	0	0	0	0	0	0	0	0	0	0	0	0	0
k__Bacteria|p__Tenericutes|c__Mollicutes|o__Mycoplasmatales	2|544448|31969|2085	0	0	0	0	0	0	0	0	0	0	0	0	0	0	0	0	0	0	0	0	0	0	0	0	0	0	0	0	0	0	0	0	0	0	0	0	0	0	0	0	0	0	0	0	0	0	0	0
k__Bacteria|p__Tenericutes|c__Mollicutes|o__Mycoplasmatales|f__Mycoplasmataceae	2|544448|31969|2085|2092	0	0	0	0	0	0	0	0	0	0	0	0	0	0	0	0	0	0	0	0	0	0	0	0	0	0	0	0	0	0	0	0	0	0	0	0	0	0	0	0	0	0	0	0	0	0	0	0
k__Bacteria|p__Tenericutes|c__Mollicutes|o__Mycoplasmatales|f__Mycoplasmataceae|g__Mycoplasma	2|544448|31969|2085|2092|2093	0	0	0	0	0	0	0	0	0	0	0	0	0	0	0	0	0	0	0	0	0	0	0	0	0	0	0	0	0	0	0	0	0	0	0	0	0	0	0	0	0	0	0	0	0	0	0	0
k__Bacteria|p__Tenericutes|c__Mollicutes|o__Mycoplasmatales|f__Mycoplasmataceae|g__Mycoplasma|s__Mycoplasma_hominis	2|544448|31969|2085|2092|2093|2098	0	0	0	0	0	0	0	0	0	0	0	0	0	0	0	0	0	0	0	0	0	0	0	0	0	0	0	0	0	0	0	0	0	0	0	0	0	0	0	0	0	0	0	0	0	0	0	0
k__Bacteria|p__Verrucomicrobia	2|74201	0	0	0	0	0	0	0	0.00378	0	0	0	0	0.02487	0.02172	2.52756	0	0	0	0	0	0	0	0	0	0	0	0	0.00141	0	0	0	0.00985	0.00177	0.08313	0	0.35714	0.41207	0.42519	0.47913	0	0	0	0.30306	7.32702	12.7229	4.08716	0	0
k__Bacteria|p__Verrucomicrobia|c__Verrucomicrobiae	2|74201|203494	0	0	0	0	0	0	0	0.00378	0	0	0	0	0.02487	0.02172	2.52756	0	0	0	0	0	0	0	0	0	0	0	0	0.00141	0	0	0	0.00985	0.00177	0.08313	0	0.35714	0.41207	0.42519	0.47913	0	0	0	0.30306	7.32702	12.7229	4.08716	0	0
k__Bacteria|p__Verrucomicrobia|c__Verrucomicrobiae|o__Verrucomicrobiales	2|74201|203494|48461	0	0	0	0	0	0	0	0.00378	0	0	0	0	0.02487	0.02172	2.52756	0	0	0	0	0	0	0	0	0	0	0	0	0.00141	0	0	0	0.00985	0.00177	0.08313	0	0.35714	0.41207	0.42519	0.47913	0	0	0	0.30306	7.32702	12.7229	4.08716	0	0
k__Bacteria|p__Verrucomicrobia|c__Verrucomicrobiae|o__Verrucomicrobiales|f__Akkermansiaceae	2|74201|203494|48461|1647988	0	0	0	0	0	0	0	0.00378	0	0	0	0	0.02487	0.02172	2.52756	0	0	0	0	0	0	0	0	0	0	0	0	0.00141	0	0	0	0.00985	0.00177	0.08313	0	0.35714	0.41207	0.42519	0.47913	0	0	0	0.30306	7.32702	12.7229	4.08716	0	0
k__Bacteria|p__Verrucomicrobia|c__Verrucomicrobiae|o__Verrucomicrobiales|f__Akkermansiaceae|g__Akkermansia	2|74201|203494|48461|1647988|239934	0	0	0	0	0	0	0	0.00378	0	0	0	0	0.02487	0.02172	2.52756	0	0	0	0	0	0	0	0	0	0	0	0	0.00141	0	0	0	0.00985	0.00177	0.08313	0	0.35714	0.41207	0.42519	0.47913	0	0	0	0.30306	7.32702	12.7229	4.08716	0	0
k__Bacteria|p__Verrucomicrobia|c__Verrucomicrobiae|o__Verrucomicrobiales|f__Akkermansiaceae|g__Akkermansia|s__Akkermansia_muciniphila	2|74201|203494|48461|1647988|239934|239935	0	0	0	0	0	0	0	0.00378	0	0	0	0	0.02487	0.02172	2.52756	0	0	0	0	0	0	0	0	0	0	0	0	0.00141	0	0	0	0.00985	0.00177	0.08313	0	0.35714	0.41207	0.42519	0.47913	0	0	0	0.30306	7.32702	12.7229	4.08716	0	0
[truncated: 91 more columns]

## Sheet: Table S4
Dominant species at phylum level and the Firmicutes/Bacteroidetes ratio of different groups.
id	control	case0	case1	case2
Bacteroidetes	75.6177	79.8387	79.0179	78.9296
Firmicutes	18.795	15.4682	17.9308	17.101
Firmicutes/Bacteroidetes ratio	0.248553	0.193743	0.226921	0.216661

## Sheet: Table S5
Differential species in ACS patients at varied stages of treatment and healthy individuals.
control vs case0
Index	shapiroP	distribution	HomogeneityP	HomogeneityTest	p-value	significant	q-value
k__Bacteria;p__Actinobacteria;c__Coriobacteriia;o__Eggerthellales;f__Eggerthellaceae;g__Gordonibacter	1.83861e-14	Non-Gaussian distribution	1.76724e-10	Inhomogeneity	0.034257	*	0.614141
k__Bacteria;p__Actinobacteria;c__Coriobacteriia;o__Eggerthellales;f__Eggerthellaceae;g__Gordonibacter;s__Gordonibacter_pamelaeae	1.83861e-14	Non-Gaussian distribution	1.76724e-10	Inhomogeneity	0.034257	*	0.614141
k__Bacteria;p__Bacteroidetes	0.00106905	Non-Gaussian distribution	0.0871508	Homogeneity	0.045251	*	0.614141
k__Bacteria;p__Bacteroidetes;c__Bacteroidia	0.00106906	Non-Gaussian distribution	0.0871562	Homogeneity	0.0452487	*	0.614141
k__Bacteria;p__Bacteroidetes;c__Bacteroidia;o__Bacteroidales	0.00106906	Non-Gaussian distribution	0.0871562	Homogeneity	0.0452487	*	0.614141
k__Bacteria;p__Bacteroidetes;c__Bacteroidia;o__Bacteroidales;f__Odoribacteraceae	3.31735e-09	Non-Gaussian distribution	4.14369e-07	Inhomogeneity	0.0326164	*	0.614141
k__Bacteria;p__Bacteroidetes;c__Bacteroidia;o__Bacteroidales;f__Odoribacteraceae;g__Butyricimonas	3.04672e-13	Non-Gaussian distribution	2.86467e-09	Inhomogeneity	0.0455169	*	0.614141
k__Bacteria;p__Firmicutes;c__Clostridia;o__Clostridiales;f__Eubacteriaceae;g__Eubacterium;s__Eubacterium_eligens	3.59893e-13	Non-Gaussian distribution	1.79609e-07	Inhomogeneity	0.0254961	*	0.614141
k__Bacteria;p__Firmicutes;c__Clostridia;o__Clostridiales;f__Lachnospiraceae;g__Blautia;s__Blautia_hansenii	8.22989e-16	Non-Gaussian distribution	2.13834e-19	Inhomogeneity	0.0291291	*	0.614141
k__Bacteria;p__Firmicutes;c__Clostridia;o__Clostridiales;f__Peptostreptococcaceae;g__Romboutsia	2.22367e-16	Non-Gaussian distribution	1.16761e-17	Inhomogeneity	0.022583	*	0.614141
k__Bacteria;p__Firmicutes;c__Clostridia;o__Clostridiales;f__Peptostreptococcaceae;g__Romboutsia;s__Romboutsia_ilealis	2.22367e-16	Non-Gaussian distribution	1.16761e-17	Inhomogeneity	0.022583	*	0.614141
k__Bacteria;p__Firmicutes;c__Clostridia;o__Clostridiales;f__Ruminococcaceae;g__Anaerotruncus	1.1521e-14	Non-Gaussian distribution	2.20773e-16	Inhomogeneity	0.0142847	*	0.614141
k__Bacteria;p__Firmicutes;c__Clostridia;o__Clostridiales;f__Ruminococcaceae;g__Anaerotruncus;s__Anaerotruncus_colihominis	1.1521e-14	Non-Gaussian distribution	2.20773e-16	Inhomogeneity	0.0142847	*	0.614141
k__Bacteria;p__Synergistetes;c__Synergistia;o__Synergistales;f__Synergistaceae;g__Cloacibacillus;s__Cloacibacillus_evryensis	1.96099e-16	Non-Gaussian distribution	1.23649e-32	Inhomogeneity	0.0182963	*	0.614141
k__Bacteria;p__Synergistetes;c__Synergistia;o__Synergistales;f__Synergistaceae;g__Fretibacterium	9.8753e-17	Non-Gaussian distribution	7.13615e-19	Inhomogeneity	0.0303353	*	0.614141
k__Bacteria;p__Synergistetes;c__Synergistia;o__Synergistales;f__Synergistaceae;g__Fretibacterium;s__Fretibacterium_fastidiosum	9.8753e-17	Non-Gaussian distribution	7.13615e-19	Inhomogeneity	0.0303353	*	0.614141
case0 vs case1 vs case2
Biomarker	Logarithm value	Groups	LDA_value	p-value
k__Bacteria.p__Proteobacteria.c__Gammaproteobacteria.o__Enterobacterales.f__Enterobacteriaceae	4.28973	case0	3.64665	0.00129341
k__Bacteria.p__Proteobacteria.c__Gammaproteobacteria.o__Enterobacterales	4.29059	case0	3.6477	0.00129341
k__Bacteria.p__Proteobacteria.c__Gammaproteobacteria	4.325	case0	3.66827	0.00203359
k__Bacteria.p__Proteobacteria.c__Gammaproteobacteria.o__Enterobacterales.f__Enterobacteriaceae.g__Klebsiella.s__Klebsiella_quasipneumoniae	2.80342	case0	2.32645	0.00336874
k__Bacteria.p__Proteobacteria.c__Gammaproteobacteria.o__Enterobacterales.f__Enterobacteriaceae.g__Escherichia.s__Escherichia_coli	4.08423	case0	3.44398	0.00347706
k__Bacteria.p__Proteobacteria.c__Gammaproteobacteria.o__Enterobacterales.f__Enterobacteriaceae.g__Escherichia	4.08754	case0	3.44655	0.00362484
k__Bacteria.p__Firmicutes.c__Clostridia.o__Clostridiales.f__Lachnospiraceae.g__Blautia	4.11281	case0	3.34743	0.00625386
k__Bacteria.p__Proteobacteria.c__Gammaproteobacteria.o__Enterobacterales.f__Enterobacteriaceae.g__Klebsiella.s__Klebsiella_variicola	3.05054	case2	2.53719	0.00672929
k__Bacteria.p__Proteobacteria.c__Gammaproteobacteria.o__Enterobacterales.f__Enterobacteriaceae.g__Citrobacter.s__Citrobacter_portucalensis	1.57129	case0	2.02145	0.0108289
k__Bacteria.p__Proteobacteria.c__Gammaproteobacteria.o__Enterobacterales.f__Enterobacteriaceae.g__Klebsiella	3.83134	case0	3.30375	0.0128543
k__Bacteria.p__Firmicutes.c__Clostridia.o__Clostridiales.f__Lachnospiraceae.g__Blautia.s__Ruminococcus_gnavus	3.84762	case0	3.37087	0.014153
k__Bacteria.p__Proteobacteria.c__Epsilonproteobacteria.o__Campylobacterales.f__Campylobacteraceae.g__Campylobacter	2.04416	case0	2.68508	0.0152315
k__Bacteria.p__Proteobacteria.c__Epsilonproteobacteria.o__Campylobacterales.f__Campylobacteraceae	2.04416	case0	2.69046	0.0152315
k__Bacteria.p__Proteobacteria.c__Epsilonproteobacteria.o__Campylobacterales	2.24372	case1	2.67665	0.0161569
k__Bacteria.p__Proteobacteria.c__Epsilonproteobacteria	2.24372	case1	2.66674	0.0161569
k__Bacteria.p__Proteobacteria	4.48454	case0	3.69636	0.0168092
k__Bacteria.p__Firmicutes.c__Bacilli.o__Bacillales	1.67541	case2	2.63969	0.0175
k__Bacteria.p__Firmicutes.c__Bacilli.o__Bacillales.f__Bacillales_unclassified	1.67541	case2	2.86009	0.018243
k__Bacteria.p__Firmicutes.c__Bacilli.o__Bacillales.f__Bacillales_unclassified.g__Gemella	1.67541	case2	2.98467	0.018243
k__Bacteria.p__Proteobacteria.c__Gammaproteobacteria.o__Enterobacterales.f__Enterobacteriaceae.g__Klebsiella.s__Klebsiella_pneumoniae	3.70091	case2	3.19527	0.0184284
k__Bacteria.p__Proteobacteria.c__Gammaproteobacteria.o__Enterobacterales.f__Enterobacteriaceae.g__Citrobacter	2.42554	case0	2.11338	0.0213901
k__Bacteria.p__Actinobacteria.c__Coriobacteriia.o__Coriobacteriales.f__Atopobiaceae.g__Atopobium	0.677064	case0	2.20906	0.0274301
k__Bacteria.p__Bacteroidetes.c__Bacteroidia.o__Bacteroidales.f__Tannerellaceae.g__Parabacteroides.s__Parabacteroides_distasonis	4.48582	case0	3.93307	0.0282921
case0 vs case1
Biomarker	Logarithm value	Groups	LDA_value	p-value
k__Bacteria.p__Proteobacteria.c__Gammaproteobacteria.o__Enterobacterales.f__Enterobacteriaceae	4.28973	case0	3.73329	0.00171571
k__Bacteria.p__Proteobacteria.c__Gammaproteobacteria.o__Enterobacterales	4.29059	case0	3.73505	0.00171571
k__Bacteria.p__Proteobacteria.c__Gammaproteobacteria.o__Enterobacterales.f__Enterobacteriaceae.g__Klebsiella.s__Klebsiella_quasipneumoniae	2.80342	case0	2.47984	0.00180236
k__Bacteria.p__Proteobacteria.c__Gammaproteobacteria	4.325	case0	3.70938	0.00387194
k__Bacteria.p__Proteobacteria.c__Gammaproteobacteria.o__Enterobacterales.f__Enterobacteriaceae.g__Klebsiella	3.83134	case0	3.37947	0.00396512
k__Bacteria.p__Proteobacteria.c__Gammaproteobacteria.o__Enterobacterales.f__Enterobacteriaceae.g__Escherichia	4.08754	case0	3.48594	0.00432625
k__Bacteria.p__Proteobacteria.c__Gammaproteobacteria.o__Enterobacterales.f__Enterobacteriaceae.g__Escherichia.s__Escherichia_coli	4.08423	case0	3.48087	0.00448916
k__Bacteria.p__Proteobacteria.c__Gammaproteobacteria.o__Enterobacterales.f__Enterobacteriaceae.g__Klebsiella.s__Klebsiella_variicola	3.03787	case0	2.65095	0.00555052
k__Bacteria.p__Proteobacteria.c__Gammaproteobacteria.o__Enterobacterales.f__Enterobacteriaceae.g__Klebsiella.s__Klebsiella_pneumoniae	3.6881	case0	3.24292	0.00665937
k__Bacteria.p__Firmicutes.c__Clostridia.o__Clostridiales.f__Lachnospiraceae.g__Blautia	4.11281	case0	3.24546	0.0112311
k__Bacteria.p__Firmicutes.c__Clostridia.o__Clostridiales.f__Lachnospiraceae.g__Blautia.s__Ruminococcus_gnavus	3.84762	case0	3.17988	0.0147605
k__Bacteria.p__Bacteroidetes.c__Bacteroidia.o__Bacteroidales.f__Tannerellaceae.g__Parabacteroides.s__Parabacteroides_distasonis	4.48582	case0	3.90506	0.0161242
k__Bacteria.p__Proteobacteria.c__Gammaproteobacteria.o__Enterobacterales.f__Enterobacteriaceae.g__Citrobacter.s__Citrobacter_portucalensis	1.57129	case0	2.57556	0.0194722
k__Bacteria.p__Proteobacteria.c__Gammaproteobacteria.o__Enterobacterales.f__Enterobacteriaceae.g__Citrobacter	2.42554	case0	2.35258	0.0235058
k__Bacteria.p__Firmicutes.c__Clostridia.o__Clostridiales.f__Clostridiaceae	3.66953	case0	3.20507	0.0235114
k__Bacteria.p__Firmicutes.c__Clostridia.o__Clostridiales.f__Clostridiales_Family_XIII_Incertae_Sedis	1.03965	case0	2.07672	0.0237619
k__Bacteria.p__Proteobacteria.c__Gammaproteobacteria.o__Enterobacterales.f__Enterobacteriaceae.g__Kluyvera	1.33737	case0	2.52093	0.0297172
k__Bacteria.p__Proteobacteria	4.48454	case0	3.7175	0.0337003
k__Bacteria.p__Actinobacteria.c__Coriobacteriia.o__Coriobacteriales.f__Atopobiaceae.g__Atopobium	0.677064	case0	2.63196	0.0340905
k__Bacteria.p__Bacteroidetes.c__Bacteroidia.o__Bacteroidales.f__Tannerellaceae	4.62649	case0	3.90728	0.0357128
k__Bacteria.p__Bacteroidetes.c__Bacteroidia.o__Bacteroidales.f__Tannerellaceae.g__Parabacteroides	4.62649	case0	3.90728	0.0357128
k__Bacteria.p__Firmicutes.c__Clostridia.o__Clostridiales.f__Lachnospiraceae.g__Eisenbergiella.s__Eisenbergiella_tayi	2.68629	case1	2.42849	0.0390668
k__Bacteria.p__Firmicutes.c__Erysipelotrichia.o__Erysipelotrichales.f__Erysipelotrichaceae.g__Coprobacillus	3.53512	case0	3.3011	0.0406104
k__Bacteria.p__Firmicutes.c__Erysipelotrichia.o__Erysipelotrichales.f__Erysipelotrichaceae.g__Coprobacillus.s__Coprobacillus_cateniformis	3.53512	case0	3.33181	0.0406104
k__Bacteria.p__Firmicutes.c__Clostridia.o__Clostridiales.f__Ruminococcaceae.g__Ruthenibacterium	3.2114	case0	2.85004	0.0435803
k__Bacteria.p__Firmicutes.c__Clostridia.o__Clostridiales.f__Ruminococcaceae.g__Ruthenibacterium.s__Ruthenibacterium_lactatiformans	3.2114	case0	2.85004	0.0435803
k__Bacteria.p__Fusobacteria.c__Fusobacteriia.o__Fusobacteriales.f__Fusobacteriaceae.g__Fusobacterium.s__Fusobacterium_periodonticum	1.23643	case0	2.27212	0.0438871
case0 vs case2
Biomarker	Logarithm value	Groups	LDA_value	p-value
k__Bacteria.p__Proteobacteria.c__Gammaproteobacteria	4.325	case0	3.60089	0.00183019
k__Bacteria.p__Proteobacteria.c__Gammaproteobacteria.o__Enterobacterales.f__Enterobacteriaceae	4.28973	case0	3.54095	0.00233207
k__Bacteria.p__Proteobacteria.c__Gammaproteobacteria.o__Enterobacterales	4.29059	case0	3.5417	0.00233207
k__Bacteria.p__Firmicutes.c__Clostridia.o__Clostridiales.f__Lachnospiraceae.g__Blautia	4.11281	case0	3.33582	0.00359202
k__Bacteria.p__Proteobacteria.c__Gammaproteobacteria.o__Enterobacterales.f__Enterobacteriaceae.g__Escherichia.s__Escherichia_coli	4.08423	case0	3.42273	0.00386728
k__Bacteria.p__Proteobacteria.c__Gammaproteobacteria.o__Enterobacterales.f__Enterobacteriaceae.g__Escherichia	4.08754	case0	3.42677	0.00433523
k__Bacteria.p__Proteobacteria.c__Epsilonproteobacteria.o__Campylobacterales.f__Campylobacteraceae.g__Campylobacter	2.04416	case0	2.66315	0.00435557
k__Bacteria.p__Proteobacteria.c__Epsilonproteobacteria.o__Campylobacterales	2.04416	case0	2.54099	0.00435557
k__Bacteria.p__Proteobacteria.c__Epsilonproteobacteria.o__Campylobacterales.f__Campylobacteraceae	2.04416	case0	2.65069	0.00435557
k__Bacteria.p__Proteobacteria.c__Epsilonproteobacteria	2.04416	case0	2.62796	0.00435557
k__Bacteria.p__Proteobacteria	4.48454	case0	3.64007	0.00755635
k__Bacteria.p__Firmicutes.c__Bacilli.o__Bacillales	1.67541	case2	2.66494	0.00799174
k__Bacteria.p__Firmicutes.c__Bacilli.o__Bacillales.f__Bacillales_unclassified	1.67541	case2	2.65411	0.00832132
k__Bacteria.p__Firmicutes.c__Bacilli.o__Bacillales.f__Bacillales_unclassified.g__Gemella	1.67541	case2	2.66067	0.00832132
k__Bacteria.p__Proteobacteria.c__Gammaproteobacteria.o__Enterobacterales.f__Enterobacteriaceae.g__Klebsiella.s__Klebsiella_variicola	3.05054	case2	2.47927	0.0110549
k__Bacteria.p__Firmicutes.c__Clostridia.o__Clostridiales.f__Lachnospiraceae.g__Blautia.s__Ruminococcus_gnavus	3.84762	case0	3.37448	0.0119837
k__Bacteria.p__Proteobacteria.c__Gammaproteobacteria.o__Enterobacterales.f__Enterobacteriaceae.g__Klebsiella.s__Klebsiella_quasipneumoniae	2.80342	case0	2.27277	0.0144915
k__Bacteria.p__Proteobacteria.c__Gammaproteobacteria.o__Enterobacterales.f__Enterobacteriaceae.g__Citrobacter.s__Citrobacter_portucalensis	1.57129	case0	2.32953	0.0270933
k__Bacteria.p__Firmicutes.c__Bacilli.o__Lactobacillales.f__Streptococcaceae.g__Streptococcus.s__Streptococcus_downei	0.540955	case2	2.03329	0.0279188
k__Bacteria.p__Bacteroidetes.c__Bacteroidia.o__Bacteroidales.f__Tannerellaceae.g__Parabacteroides.s__Parabacteroides_distasonis	4.48582	case0	3.79405	0.0317101
k__Bacteria.p__Proteobacteria.c__Gammaproteobacteria.o__Enterobacterales.f__Enterobacteriaceae.g__Citrobacter	2.42554	case0	2.07664	0.0336936
k__Bacteria.p__Proteobacteria.c__Gammaproteobacteria.o__Enterobacterales.f__Enterobacteriaceae.g__Klebsiella	3.83134	case0	3.30533	0.0384532
k__Bacteria.p__Bacteroidetes.c__Bacteroidia.o__Bacteroidales.f__Tannerellaceae	4.62649	case0	3.89471	0.0407912
k__Bacteria.p__Bacteroidetes.c__Bacteroidia.o__Bacteroidales.f__Tannerellaceae.g__Parabacteroides	4.62649	case0	3.89471	0.0407912
k__Bacteria.p__Proteobacteria.c__Gammaproteobacteria.o__Enterobacterales.f__Enterobacteriaceae.g__Klebsiella.s__Klebsiella_pneumoniae	3.70091	case2	3.20265	0.0425349
k__Bacteria.p__Actinobacteria	3.99151	case2	3.39515	0.0457774
k__Bacteria.p__Firmicutes.c__Bacilli.o__Lactobacillales.f__Leuconostocaceae.g__Weissella.s__Weissella_cibaria	1.22894	case0	2.01509	0.0464635
k__Bacteria.p__Firmicutes.c__Clostridia.o__Clostridiales.f__Lachnospiraceae.g__Sellimonas.s__Sellimonas_intestinalis	2.18296	case2	2.13225	0.0474345
k__Bacteria.p__Firmicutes.c__Clostridia.o__Clostridiales.f__Lachnospiraceae.g__Sellimonas	2.18296	case2	2.12737	0.0474345

## Sheet: Table S6
Top 200 abundant metabolic pathways in subjects.
#-Pathway	C09F0	P09M0	P09M1	P09M2	C20M0	P20M2	C02F0	P02F0	P02F2	C14F0	P14M0	P14M1	P14M2	P25M2	C25F0	P25M0	P25M1	C37F0	P37M0	P37M1	P37M2	C26F0	P26M0	P26M1	C08F0	P08M0	P08M1	P08M2	C11F0	P11M0	P11M1	P11M2	C04F0	P04M0	P04M2	C23M0	P23M0	P23M1	C21F0	P21M0	P21M1	P33F2	C33M0	P33F0	P33F1	C05F0	P05M0	P05M2	P06M0
DTDPRHAMSYN-PWY-dTDP-&beta;-L-rhamnose-biosynthesis	0.000638	0.000939	0.000907	0.00113	0.000576	0.000772	0.000609	0.000593	0.000668	0.000594	0.000857	0.000587	0.000577	0.000633	0.000525	0.000716	0.000665	0.000624	0.000767	0.0015	0.000884	0.000589	0.000633	0.000696	0.000688	0.000514	0.000594	0.000571	0.000469	0.000522	0.000511	0.000507	0.000489	0.000705	0.000711	0.000554	0.000608	0.00075	0.000679	0.000575	0.000598	0.000615	0.00163	0.000772	0.000835	0.000579	0.000859	0.000782	0.000726
PWY-7219-adenosine-ribonucleotides-de-novo-biosynthesis	0.00051109	0.000566543	0.000563853	0.000673349	0.000718	0.000508667	0.000700547	0.000609	0.000636489	0.000498	0.000473141	0.000538253	0.000510686	0.000652	0.0003693	0.000693029	0.000725498	0.00073158	0.000735719	0.000899522	0.000714481	0.000632189	0.000542199	0.000566899	0.000611847	0.000510746	0.000568163	0.000558387	0.00057939	0.000516	0.000515686	0.000510069	0.000586619	0.00061389	0.000607734	0.000496441	0.000662525	0.00074762	0.000679343	0.000711	0.000685095	0	0	0	0	0.000359	0.000498652	0.000511953	0.000727
PWY-1042-glycolysis-IV	0.000608266	0.000619381	0.000553268	0.0006116	0.000717745	0.000467497	0.000656089	0.000649287	0.000543892	0.000552589	0.000286871	0.000461389	0.000473481	0.000588179	0.000420533	0.000688906	0.000732395	0.00051543	0.000643905	0.000725996	0.000584327	0.000607812	0.000576315	0.000580366	0.000575909	0.000568851	0.000581375	0.000592016	0.0005421	0.000453333	0.000452114	0.000475922	0.000573702	0.000559977	0.000619396	0.000485009	0.000606332	0.000688992	0.000580115	0.000609168	0.000533286	0.000444681	0.000747476	0.000501	0.000428	0.000359271	0.000499826	0.00054481	0.0005725
PWY-5686-UMP-biosynthesis-I	0.000449	0.000509	0.000498	0.000628	0.000529	0.000435	0.000591	0.000546	0.000561	0.00042	0.000407	0.000481	0.000455	0.000563	0.000345	0.000607	0.000614	0.000641	0.000656	0.000839	0.000633	0.000565	0.000468	0.00051	0.000542	0.00046	0.000497	0.000494	0.000509	0.000447	0.000446	0.000431	0.000494	0.000554	0.000544	0.000417	0.000586	0.00063	0.000617	0.000573	0.000583	0.000621	0.000905	0.000689	0.000707	0.00031	0.00047	0.000464	0.000593
PWY-6609-adenine-and-adenosine-salvage-III	0.00047	0.000516	0.000548	0.000631	0.000544	0.000447	0.000593	0.000532	0.000538	0.000455	0.000404	0.000486	0.000478	0.000538	0.00031	0.000574	0.000568	0.000625	0.000578	0.000872	0.00065	0.000556	0.000456	0.000477	0.000513	0.000457456	0.000491	0.000488	0.000413	0.000464	0.000444	0.000437	0.000487	0.000556	0.000532	0.000421	0.000566	0.00068	0.000616	0.000566	0.000558	0.00055	0.00072	0.000602	0.000543	0.000324	0.000452	0.000443	0.000591
PWY-7221-guanosine-ribonucleotides-de-novo-biosynthesis	0.000458637	0.000533272	0.000504553	0.000638896	0.00055225	0.000469844	0.000558212	0.000525911	0.000553537	0.000447978	0.000452916	0.000509391	0.000470935	0.000529142	0.00034702	0.000596596	0.000599151	0.000557785	0.000601224	0.00079393	0.000564667	0.000561004	0.000482847	0.000497116	0.000499738	0.000441567	0.00047909	0.000473215	0.000479058	0.000461446	0.000429367	0.000419315	0.000442415	0.000538782	0.00050698	0.000418387	0.000543712	0.000594129	0.000578773	0.00055074	0.00053488	0.000568	0.000871245	0.000654	0.000656	0.000347217	0.000484329	0.000464094	0.000552455
PWY-6387-UDP-N-acetylmuramoyl-pentapeptide-biosynthesis-I-meso-diaminopimelate-containing	0.000457363	0.000529	0.00052	0.00061	0.000562024	0.000441	0.000545745	0.000517	0.00052092	0.000428	0.000411	0.000456012	0.000423742	0.000509574	0.000347	0.000575	0.000570037	0.000575	0.000635423	0.000815546	0.000572317	0.000523316	0.00046	0.000478	0.000489	0.000441	0.000469797	0.000467815	0.000502	0.000443	0.000426	0.000461633	0.000455	0.000527841	0.00049554	0.000415	0.000517	0.000582	0.000572968	0.000568	0.000538	0.000535	0.000827591	0.000563	0.000541	0.000327362	0.000437105	0.000429743	0.000564
PWY-6385-peptidoglycan-biosynthesis-III-mycobacteria	0.000443849	0.000532471	0.000510822	0.000591452	0.000562643	0.000448584	0.000538011	0.000521435	0.000532724	0.000430999	0.000430536	0.000466221	0.000428425	0.00050659	0.000359112	0.000579123	0.000562099	0.000568889	0.000622717	0.000794817	0.000562319	0.000526398	0.000455655	0.000484222	0.00048529	0.000437236	0.00046992	0.000466902	0.000507912	0.000456263	0.000432147	0.000459276	0.000443691	0.000539041	0.00050258	0.000420704	0.000516404	0.000591076	0.000566841	0.00054265	0.000537787	0.000517	0.000825	0.000534678	0.000539	0.000334443	0.00044168	0.00043863	0.000556451
PEPTIDOGLYCANSYN-PWY-peptidoglycan-biosynthesis-I-meso-diaminopimelate-containing	0.000458	0.000526	0.000517	0.000612	0.000567	0.000441	0.000543	0.000515	0.000519	0.000429	0.000411	0.000455	0.000423	0.000512	0.000344173	0.000578	0.000575	0.000578	0.000638	0.000817	0.000576	0.000523	0.00046	0.000478	0.000489	0.00044	0.000469	0.000466	0.000503	0.00044623	0.000424671	0.000460864	0.000444	0.000526	0.000492975	0.000411	0.000519	0.000585	0.000571	0.000567	0.000538	0.000545	0.00084	0.000575	0.000563	0.000326	0.000435	0.000427	0.000562
VALSYN-PWY-L-valine-biosynthesis	0.000420434	0.000557399	0.000562217	0.000645774	0.000511025	0.000423493	0.000537651	0.000493813	0.000527687	0.000464799	0.000473492	0.000452124	0.000422739	0.000510516	0.00041766	0.000574238	0.000555521	0.000520622	0.000537963	0.000715744	0.000536745	0.000532107	0.000482414	0.000495031	0.000462809	0.000471263	0.000494817	0.000470538	0.000381417	0.000453433	0.000443939	0.00044164	0.000437401	0.000500351	0.000542089	0.00041916	0.000500448	0.000588329	0.000587244	0.000556055	0.000511746	0.000347	0.000780745	0.000366	0.00029	0.000378447	0.000504157	0.000503758	0.000549
ILEUSYN-PWY-L-isoleucine-biosynthesis-I-from-threonine	0.00042	0.000557	0.000562	0.000646	0.000511	0.000423493	0.000538	0.000494	0.000528	0.000465	0.000473	0.000452	0.000422739	0.000511	0.000418	0.000574	0.000556	0.000521	0.000538	0.000716	0.000537	0.000532	0.000482	0.000495031	0.000463	0.000471	0.000495	0.000471	0.000381	0.000453	0.000444	0.000442	0.000437	0.0005	0.000542089	0.000419	0.0005	0.000588329	0.000587244	0.000556	0.000512	0.000314	0.000752	0.000308	0.000253	0.000378	0.000504	0.000504	0.000549
PWY-6386-UDP-N-acetylmuramoyl-pentapeptide-biosynthesis-II-lysine-containing	0.000444	0.000511	0.000519	0.000618	0.000565	0.000426	0.000543	0.00051	0.000512	0.000425	0.000404	0.000449	0.000424	0.000503	0.000344	0.000571	0.000563	0.000579	0.000629	0.000791	0.000569	0.000515	0.000462	0.000479	0.000492	0.000436	0.000464	0.00046	0.000492	0.000438	0.000425	0.000462	0.000461	0.000512	0.000497	0.000409	0.000517	0.000574	0.000577	0.000574	0.000544	0.000533	0.00081	0.000562	0.000546	0.000328	0.000433	0.000426	0.000567
PWY-5695-inosine-5'-phosphate-degradation	0.000466	0.000523	0.000492	0.00051	0.000545	0.000478	0.000521	0.000534	0.00052	0.000461	0.000431	0.000504	0.000475	0.000487	0.000346	0.000584	0.000536	0.000488	0.000568	0.000792	0.000541	0.000542	0.000464	0.000485	0.000497	0.000436	0.000474	0.000469	0.000444	0.00047	0.000431	0.000413	0.000453	0.000544	0.000499	0.000427	0.000531	0.00062	0.000542	0.000519	0.000525	0.000415	0.000735	0.00041	0.00042	0.000343	0.000475	0.000468	0.0005
PWY-7111-pyruvate-fermentation-to-isobutanol-engineered	0.000420434	0.000557399	0.000562217	0.000645774	0.000511025	0.000423493	0.000537651	0.000494	0.000528	0.000464799	0.000473492	0.000452124	0.000422739	0.000511	0.00041766	0.000574	0.000555521	0.000521	0.000537963	0.0006877	0.000536745	0.000532107	0.000482414	0.000495031	0.000462809	0.000471263	0.000495	0.000470538	0.000381417	0.000453433	0.000443939	0.00044164	0.000437	0.000500351	0.000542089	0.00041916	0.000500448	0.000588329	0.000587244	0.000556	0.000511746	0.000243	0.000188	0.000175	0.000154	0.000378447	0.000504157	0.000503758	0.000549
PWY-6700-queuosine-biosynthesis-I-de-novo	0.000440958	0.00049741	0.000422855	0.00045622	0.000546889	0.000476567	0.000534889	0.000528505	0.000545248	0.000405987	0.000406732	0.000427441	0.000396019	0.000535394	0.000330156	0.00060535	0.000589288	0.000563582	0.00061347	0.000756219	0.000515158	0.00053939	0.000415519	0.000489512	0.00045848	0.000435796	0.000474275	0.000470351	0.000451317	0.000396863	0.000365811	0.000364613	0.000431118	0.000540774	0.000497362	0.000385711	0.000487087	0.000614949	0.000523453	0.0005452	0.000530876	0.000469	0.000821	0.000517	0.000574	0.000301279	0.000403393	0.000409832	0.000466182
NONMEVIPP-PWY-methylerythritol-phosphate-pathway-I	0.000438	0.0005	0.00037969	0.000466	0.000532	0.000445	0.00056	0.000524	0.000547	0.000427	0.00041	0.000476	0.000445	0.000502	0.000343	0.000584	0.00058	0.000581	0.000586	0.000576	0.000529	0.000531	0.000454	0.000484	0.000491	0.000448	0.000474	0.000473	0.000457	0.000442	0.000418	0.000406	0.000444	0.000536	0.000506	0.000406	0.000533	0.000579	0.000509	0.00054	0.000524	0.000534	0.000503	0.000585	0.000599	0.00031	0.000447	0.000441	0.000496
PWY-3841-folate-transformations-II-plants	0.000455727	0.000427611	0.000351397	0.000402494	0.000468394	0.000440696	0.000531407	0.000493631	0.000517056	0.000387371	0.000397527	0.000461956	0.000423722	0.000538083	0.000354634	0.000605357	0.00058539	0.000530004	0.000530148	0.000519153	0.000478473	0.000500808	0.000469978	0.000474566	0.000499401	0.00040844	0.00043833	0.000435104	0.000469613	0.000478192	0.000427846	0.000447286	0.000417343	0.000576129	0.000511812	0.000383766	0.000525515	0.000572901	0.000482581	0.00053689	0.000530777	0.000531698	0.00051062	0.000592979	0.00066338	0.000301851	0.000420453	0.000404914	0.000464346
PWY-6277-superpathway-of-5-aminoimidazole-ribonucleotide-biosynthesis	0.000438671	0.000509	0.000452	0.000519	0.000498	0.000387	0.000495	0.000503	0.000503799	0.000361245	0.00038256	0.000424371	0.000393988	0.000494	0.000315061	0.000553	0.000541	0.00048	0.000557	0.000747	0.000522	0.000505	0.000431	0.000452	0.000468	0.000419	0.00044	0.000444	0.000488	0.000446558	0.000388	0.000375	0.000417	0.00048	0.000445	0.000393734	0.000488	0.000553626	0.000505	0.000499	0.000468	0.000484	0.000791	0.000515	0.000541	0.000312	0.000381	0.000373	0.000498
PWY-6122-5-aminoimidazole-ribonucleotide-biosynthesis-II	0.000439	0.000508622	0.000451815	0.000518541	0.000498294	0.000387075	0.000495285	0.000503385	0.000503799	0.000361245	0.00038256	0.000424371	0.000393988	0.000493909	0.000315061	0.000553492	0.000540969	0.000479576	0.000557265	0.000747458	0.000521745	0.000505402	0.000431302	0.000452423	0.000467515	0.0004187	0.000439755	0.000443864	0.000488058	0.000446558	0.000388287	0.000374982	0.000417037	0.000479583	0.000445071	0.000393734	0.000488228	0.000553626	0.000505157	0.000498705	0.000468216	0.00048426	0.000790679	0.000515163	0.00054052	0.000312042	0.000380925	0.000372813	0.000498052
TRNA-CHARGING-PWY-tRNA-charging	0.00043395	0.000469614	0.000433047	0.000520912	0.000515566	0.000398013	0.00052691	0.000496887	0.000504157	0.000390163	0.00038689	0.000431213	0.000399997	0.000494469	0.000317507	0.000551123	0.000548102	0.000568408	0.000552576	0.000581487	0.000520732	0.000499727	0.000418377	0.00045264	0.000477032	0.000413914	0.000439421	0.000441152	0.000454236	0.000433206	0.000417518	0.000446474	0.000426704	0.000485935	0.000463143	0.000393119	0.000512397	0.000565884	0.000495573	0.000535575	0.000511604	0.000590399	0.000452062	0.000639586	0.000657532	0.000298757	0.00039246	0.000396633	0.0005224
PWY0-1586-peptidoglycan-maturation-meso-diaminopimelate-containing	0.000383642	0.000612474	0.000624966	0.000505925	0.000553374	0.000448684	0.000379109	0.000494976	0.000443311	0.000422116	0.000552439	0.000408691	0.000366019	0.000391448	0.000480361	0.000402689	0.00039318	0.000333041	0.00046662	0.000805168	0.00045477	0.000454984	0.000437585	0.000406823	0.000410846	0.000390163	0.000438795	0.000424396	0.000541566	0.000543893	0.000542094	0.000488512	0.000380386	0.000464769	0.000577233	0.000489067	0.000436375	0.000415056	0.00053413	0.000364645	0.000452744	0.000368	0.0006075	0.000304879	0.000277311	0.000390666	0.000467773	0.0004274	0.000427427
COA-PWY-1-superpathway-of-coenzyme-A-biosynthesis-III-mammals	0.000387633	0.000408628	0.000359676	0.000476669	0.00050142	0.000456	0.00054335	0.000515218	0.00053497	0.000399839	0.000400374	0.000467656	0.000441805	0.000506972	0.000310724	0.000544021	0.000537475	0.000565755	0.000495801	0.000312	0.000501029	0.000506799	0.000423585	0.000443528	0.00049708	0.000409347	0.00044819	0.000425835	0.000460578	0.000434095	0.000403408	0.000414787	0.000426661	0.000513195	0.000519811	0.000398752	0.000516876	0.000547745	0.000494613	0.000573318	0.000553151	0.00034141	0.0002285	0.00038264	0.000368893	0.000311578	0.000439423	0.000432862	0.000477204
PWY-6163-chorismate-biosynthesis-from-3-dehydroquinate	0.000409	0.000392463	0.000331	0.000374	0.000515024	0.000432763	0.000534	0.000503	0.000524	0.000413	0.000407	0.000449	0.000418	0.000456	0.000320618	0.00052	0.000537	0.000513	0.000499	0.000284	0.00041	0.0005	0.000451	0.000456	0.000484	0.000421	0.000457319	0.000436	0.00046465	0.000408	0.000408	0.000398	0.000444	0.00048	0.00051721	0.000398	0.000504	0.000450794	0.000449	0.000556	0.000512	0.000504285	0.000672505	0.00055996	0.000555736	0.000329	0.000456712	0.000435	0.000466
1CMET2-PWY-folate-transformations-III-E.-coli	0.00046537	0.000428643	0.000318941	0.000335875	0.000472984	0.000475054	0.000496043	0.000509794	0.000513381	0.000394091	0.000387799	0.000460373	0.000430265	0.000518336	0.000362639	0.000602645	0.000575447	0.000463465	0.000497841	0.00042289	0.000420677	0.000495229	0.000477995	0.000480456	0.000489647	0.000433084	0.000452198	0.000452116	0.000482429	0.000458804	0.000412232	0.000409259	0.000404915	0.000563065	0.000512401	0.000388728	0.000502482	0.000549778	0.000449144	0.000516831	0.000517429	0.000313469	0.000310256	0.000321892	0.000318039	0.000319147	0.000435497	0.000419303	0.000407599
RIBOSYN2-PWY-flavin-biosynthesis-I-bacteria-and-plants	0.000438	0.000496	0.000438	0.000471	0.000538	0.000445519	0.000481	0.000515	0.000499	0.000407	0.000391	0.000419	0.000375	0.000463	0.000306	0.000552	0.000545	0.000415	0.000576	0.000755	0.000512	0.000491	0.00042	0.000456051	0.000404	0.000422	0.000438607	0.000439	0.000446	0.000368	0.000337	0.000302	0.000431	0.000511	0.000445	0.000358	0.000384	0.000373	0.00051	0.00044	0.000469	0.000237	0.00015	0.000263	0.000217	0.000307	0.000398	0.000399	0.000454
PWY-5097-L-lysine-biosynthesis-VI	0.000362	0.000479	0.000448	0.000548	0.000374	0.0004	0.00046	0.00048	0.000529	0.000343	0.000377	0.000398	0.000373	0.000401	0.000321	0.000475	0.000493	0.000462	0.000535	0.000736	0.00049	0.000471	0.00041	0.00045	0.000389	0.000379	0.000414	0.00041	0.000459	0.000385	0.000354	0.000342	0.000379	0.000476	0.000455	0.000342	0.000464	0.000531	0.000504	0.000453	0.00043	0.000449	0.000747	0.000448	0.000406	0.000289	0.000396	0.000376	0.000454
PWY-2942-L-lysine-biosynthesis-III	0.000386	0.000457	0.000412072	0.000485145	0.000396	0.000454	0.000466	0.000479	0.000519	0.000357	0.000367	0.000409	0.000373	0.0005	0.000323	0.000557	0.000539	0.000414	0.000515	0.000691	0.000443	0.000489	0.000412	0.000459	0.00037	0.000386	0.000426	0.000424	0.000456	0.000385	0.000351	0.000339	0.00035	0.000506	0.00044	0.000333	0.000446	0.000515	0.000493	0.000469	0.00044	0.000433	0.000716	0.000415	0.000381	0.000298	0.000372	0.000358	0.000423
FASYN-INITIAL-PWY-superpathway-of-fatty-acid-biosynthesis-initiation-E.-coli	0.000474	0.000433805	0.000272	0.000207	0.000611	0.000477328	0.000502	0.000596	0.000587	0.00046	0.000466	0.00049258	0.000462288	0.000484	0.000416	0.000584	0.000569932	0.000395638	0.000490441	0.000256	0.000303897	0.000569728	0.000506	0.000545353	0.0005	0.000515514	0.00054	0.000534086	0.000479	0.000445	0.000392	0.000408	0.00045	0.000497	0.000491625	0.000448	0.00051526	0.000588533	0.000422398	0.000529	0.000503	0	0	0	0	0.000385	0.000489	0.000492	0.000325
PWY-7229-superpathway-of-adenosine-nucleotides-de-novo-biosynthesis-I	0.000470548	0.000431675	0.000253187	0.000112748	0.00062186	0.000464495	0.000414	0.000552519	0.000516625	0.000472765	0.000450301	0.000444495	0.0004269	0.000503	0.000363306	0.000564045	0.000521479	0.00035837	0.000592392	0.000458622	0.000404537	0.000541835	0.000488175	0.000530564	0.00043358	0.000499889	0.000521176	0.000536236	0.000531663	0.000419506	0.00036074	0.000393536	0.000448553	0.000500098	0.000429786	0.00039447	0.000408771	0.000481527	0.000414144	0.00051656	0.000472618	0.000269753	0.00030674	0.000342372	0.000377473	0.000358818	0.000483899	0.000501147	0.000307374
PWY0-1319-CDP-diacylglycerol-biosynthesis-II	0.000430094	0.000514837	0.000352165	0.000402313	0.000511792	0.00043094	0.000531071	0.000505009	0.000534531	0.000407322	0.000504555	0.000452476	0.000414308	0.000488388	0.000329592	0.000545961	0.000529882	0.000473858	0.000465761	0.00033252	0.000441761	0.000479533	0.000420881	0.000453818	0.000420773	0.000445071	0.000487025	0.000495297	0.000400124	0.000445773	0.000439238	0.000425247	0.000405922	0.000499735	0.000459986	0.000402653	0.000480163	0.000572383	0.000386152	0.000475146	0.000468544	0.000324021	0.000173531	0.000313005	0.000313494	0.000302196	0.000422604	0.000418669	0.000396892
PWY-5667-CDP-diacylglycerol-biosynthesis-I	0.00043	0.000515	0.000351909	0.000401952	0.000512	0.000431	0.000531	0.000505	0.000535	0.000407	0.000505	0.000452	0.000414	0.000488	0.00033	0.000546	0.00053	0.000474	0.000466	0.000333	0.000442	0.00048	0.000421	0.000454	0.000421	0.000445	0.000487	0.000495	0.0004	0.000445773	0.000439238	0.000425247	0.000406	0.0005	0.00046	0.000403	0.00048	0.000572	0.000386	0.000475	0.000469	0.000324	0.000174	0.000313	0.000313	0.000302	0.000423	0.000419	0.000397
HISTSYN-PWY-L-histidine-biosynthesis	0.000352891	0.000446178	0.000373729	0.000492029	0.000319	0.000405868	0.00050729	0.000471084	0.000519926	0.000339	0.000375	0.000415	0.00037	0.000510213	0.000296	0.000552862	0.00052152	0.000430545	0.000459123	0.00062271	0.000468575	0.000509	0.000396	0.000465	0.000413826	0.000388	0.000432	0.000432	0.000334	0.00038	0.000349	0.000309996	0.000369	0.000539	0.000496	0.000335	0.000432677	0.000472252	0.000506883	0.00051944	0.000524313	0.000426022	0.000621772	0.000493772	0.000532261	0.000295	0.000424	0.000406	0.000423885
PWY-6121-5-aminoimidazole-ribonucleotide-biosynthesis-I	0.000446501	0.000370313	0.000314312	0.000359433	0.000507	0.000404852	0.000510813	0.000517255	0.000509944	0.000376446	0.000385646	0.000435969	0.000402722	0.000498	0.000323935	0.000565597	0.000550895	0.000491302	0.000505067	0.000304559	0.000431021	0.000517852	0.000440937	0.000462978	0.000475	0.000429523	0.00045087	0.000450823	0.000419346	0.00045	0.000394189	0.000383423	0.000430092	0.000496142	0.000455848	0.000397	0.000479901	0.000446851	0.000447501	0.000513401	0.000480249	0.000481716	0.000190794	0.000511305	0.000548833	0.000317424	0.000394	0.000384561	0.000415304
PWY-6151-S-adenosyl-L-methionine-salvage-I	0.000401	0.000401	0.000403	0.000549	0.000436	0.000374	0.000475	0.000465	0.00041	0.000349	0.000131	0.000391	0.000325991	0.000459	0.000279	0.000514	0.000531	0.000479	0.000517	0.00067	0.000457	0.000435	0.000389	0.000386	0.000368	0.000351	0.000354	0.000347	0.000493	0.000344	0.000348	0.000348	0.000405	0.00043	0.000472	0.000346	0.000456	0.000394	0.000455	0.000519	0.00052	0.000323	0.000858	0.000369	0.000265	0.000211	0.000274	0.000291	0.000457
COA-PWY-coenzyme-A-biosynthesis-I-prokaryotic	0.000364	0.000384	0.000268	0.000294	0.000452	0.000393	0.000470312	0.000482	0.0005	0.000368	0.000365	0.000425	0.000403	0.000451	0.000305	0.000503	0.000498	0.000499368	0.000477	0.000314	0.000407	0.000466	0.000389	0.000418	0.000425	0.000375	0.000403	0.000395	0.000432	0.000396	0.000371	0.000374856	0.000383	0.000456	0.000451	0.000359	0.000477	0.000498	0.000376	0.000519	0.000488	0.000325678	0.000525	0.00034817	0.000334663	0.000278	0.000386	0.000388	0.000399287
PWY-7199-pyrimidine-deoxyribonucleosides-salvage	0.00044335	0.000422398	0.000318195	0.000328323	0.000448	0.000414129	0.000394288	0.000412698	0.000408758	0.000360191	0.000358223	0.000371947	0.00035783	0.000449482	0.000327989	0.000514578	0.00047607	0.000426784	0.000444577	0.000482	0.000429	0.00045201	0.000405667	0.000451191	0.000378222	0.000396571	0.000436389	0.000440173	0.000360671	0.000357495	0.000308954	0.000312306	0.000355495	0.000512032	0.000428	0.000335484	0.000425547	0.000531685	0.000419668	0.000416142	0.000433766	0.000467339	0.000403	0.000544	0.000603959	0.000282624	0.00036752	0.000374605	0.00040365
PWY-6123-inosine-5'-phosphate-biosynthesis-I	0.000442	0.000397655	0.00024883	0.000293138	0.000508571	0.000434034	0.000490166	0.000508005	0.000498625	0.000425285	0.000379582	0.000459013	0.000433509	0.000517896	0.000315579	0.000581749	0.00056754	0.000399499	0.000415318	0.000261403	0.000374027	0.000518792	0.000426023	0.000468444	0.000442755	0.000412701	0.000441214	0.000448531	0.000415263	0.000425418	0.000362807	0.000336379	0.00041351	0.00053155	0.000451853	0.000363149	0.000428827	0.000414902	0.0003646	0.000486132	0.000470341	0.000396243	0.000119095	0.000463159	0.000558781	0.000314529	0.000409397	0.000409395	0.000320707
PWY-6737-starch-degradation-V	0.000311262	0.000243962	0.000349276	0.000436202	0.000575272	0.000353	0.000638047	0.000420799	0.000530244	0.000378092	0.000368796	0.000504116	0.000393058	0.000443514	0.000257631	0.000435318	0.000482191	0.000719075	0.000309052	9.72e-05	0.000402758	0.000415175	0.000444977	0.000359567	0.000581764	0.000358963	0.000345835	0.000297787	0.000400483	0.000413441	0.000548014	0.000551235	0.000493663	0.000503447	0.000650533	0.000434964	0.000504201	0.000390902	0.000422038	0.000555288	0.000654007	0	0	0	0	0.000185101	0.000422746	0.000375624	0.000471938
PANTOSYN-PWY-superpathway-of-coenzyme-A-biosynthesis-I-bacteria	0.000364	0.000387	0.000276762	0.000314	0.000377	0.000401	0.000459588	0.000454622	0.000487088	0.000367449	0.000372523	0.000415542	0.000396	0.000452	0.000306568	0.000512908	0.000499	0.000416	0.000476	0.00032	0.000416	0.000475	0.000385	0.000427	0.000403	0.000382761	0.000402	0.000394	0.000410266	0.000388895	0.0003528	0.000339138	0.000348	0.000479	0.000433	0.000347809	0.000447	0.000503	0.000395	0.000500831	0.000466386	0.000275198	0.000316	0.0003	0.000258	0.000280834	0.000376479	0.000384838	0.000388115
PANTO-PWY-phosphopantothenate-biosynthesis-I	0.000368	0.000393	0.000312	0.000361	0.000349	0.000408802	0.000458	0.000442	0.000477	0.000373	0.000385	0.000407577	0.000385661	0.000461	0.000316	0.000521	0.000507772	0.000367	0.000465	0.000281	0.000444	0.000485987	0.000391	0.00044602	0.000395	0.000396	0.000406982	0.000399	0.000394	0.000384	0.000344	0.000324	0.000337	0.000505	0.000429675	0.000347	0.00043	0.000514652	0.000435207	0.000482	0.000447	0.000267	0.000203	0.000284	0.000239	0.000301	0.000373	0.000387	0.000379
BRANCHED-CHAIN-AA-SYN-PWY-superpathway-of-branched-chain-amino-acid-biosynthesis	0.000274995	0.000413	0.000505	0.000608121	0.000318	0.000368291	0.000399	0.000306	0.000354	0.000345	0.000451	0.000389	0.000388	0.000379	0.0003	0.000418	0.000373712	0.000323	0.0004246	0.000692	0.000487	0.000394	0.000352	0.000366828	0.000401	0.000258	0.000344842	0.000304	0.000278	0.000409	0.000368	0.000331	0.000309	0.00042	0.000454271	0.000366	0.000398	0.000274325	0.000511	0.000381	0.000387	0.000309887	0.000734202	0.000303	0.000255	0.000278	0.000378	0.000312	0.000497
PWY-4242	0.00037	0.000353	0.000246	0.000283	0.000458	0.000402961	0.000482	0.000487	0.000507	0.000372	0.000372	0.000434	0.000412812	0.000475	0.000304	0.000524	0.000516115	0.000505	0.000457	0.000248	0.000391	0.000482	0.000396	0.000422301	0.000436	0.000383	0.000413732	0.000407	0.000426	0.000407	0.00038	0.000377	0.0004	0.000478	0.000469486	0.000364	0.000483931	0.000503957	0.000365701	0.000533	0.000503	0	0	0	0	0.00028	0.000387	0.000393	0.000385
PWY-6124-inosine-5'-phosphate-biosynthesis-II	0.000434	0.00037582	0.000225633	0.00026542	0.000505256	0.000429772	0.000475295	0.000501493	0.000488181	0.000420409	0.000369917	0.000453261	0.000428988	0.000515039	0.000306592	0.000574015	0.000556503	0.000376145	0.000383541	0.000229038	0.000346892	0.00051113	0.000412622	0.000456894	0.000432503	0.000404208	0.000431174	0.000440503	0.000394285	0.000422149	0.000353887	0.000326316	0.000404266	0.000524796	0.000441032	0.000353185	0.000408556	0.000387839	0.000339305	0.000471559	0.000454055	0.000374754	0.000101268	0.000438471	0.000542636	0.000309021	0.000403509	0.000405203	0.000295858
PWY-5973-cis-vaccenate-biosynthesis	0.000389	0.000341889	0.000323	0.000323	0.000400494	0.0004	0.000401371	0.000429	0.000471528	0.000397	0.00039512	0.000450451	0.000393	0.000434558	0.000343161	0.000455801	0.000449542	0.000346116	0.000369711	0.000185669	0.000368363	0.00050207	0.000423	0.000426449	0.000389	0.00037	0.000418264	0.000380761	0.000412866	0.000408262	0.00034	0.000342267	0.000343	0.000503796	0.000446	0.000367168	0.000413825	0.000442734	0.000376841	0.000452082	0.000455	0.00022	0.000155997	0.000233	0.000207	0.000329219	0.000426818	0.000439707	0.000363
PWY-6126-superpathway-of-adenosine-nucleotides-de-novo-biosynthesis-II	0.000433	0.000373	0.000188	7.23e-05	0.000552	0.000421	0.000334	0.00051	0.000464	0.000445	0.00043	0.000394	0.000381	0.000436	0.000344	0.000496	0.000444	0.000276	0.000557	0.000390601	0.000331	0.000498	0.000459	0.000507	0.000367	0.000481	0.000495	0.000513	0.000503	0.000362	0.0003	0.000337	0.000399	0.000447	0.000365335	0.000346	0.000331	0.000394	0.000353	0.000445	0.000397	0.00019	0.000249	0.000251	0.000286	0.000344	0.000459	0.000477	0.000235
ARO-PWY-chorismate-biosynthesis-I	0.000326	0.000316	0.000296	0.00034	0.000465	0.000257	0.000481	0.000383	0.00037	0.000313	0.000357	0.000344	0.000324	0.000379	0.00028	0.000404	0.000442	0.000477	0.000392	0.000155	0.000356	0.000339	0.000396	0.000328	0.000429	0.000323	0.000361	0.00034	0.000385	0.000358	0.00039	0.00038	0.000419	0.00032	0.000457	0.000355	0.000428	0.000369	0.000368	0.000445	0.000451	0.000418	0.000488	0.000432	0.00039	0.000282	0.000396	0.000381	0.000408
COMPLETE-ARO-PWY-superpathway-of-aromatic-amino-acid-biosynthesis	0.000328703	0.000327764	0.000304846	0.000352498	0.00045714	0.000269332	0.00046942	0.000391869	0.000381837	0.000312811	0.000354578	0.000345617	0.000324035	0.000380191	0.000284668	0.000410194	0.000441748	0.0004468	0.000400311	0.000170965	0.000361633	0.000352703	0.000397387	0.000340285	0.000420227	0.000332281	0.000364417	0.000346668	0.000368356	0.000346753	0.000367801	0.000352033	0.000399375	0.000331533	0.000454029	0.000346026	0.000423943	0.000374196	0.000376847	0.000442158	0.000445396	0.000346883	0.000362288	0.000349624	0.000323077	0.000283736	0.000396345	0.00037951	0.000404151
PWY-5103-L-isoleucine-biosynthesis-III	0.000241	0.000382	0.000492	0.000603	0.000411	0.000343	0.000362	0.000264	0.000313	0.000311	0.000431	0.000365	0.000369	0.000342	0.000271	0.000377	0.000332	0.000286	0.000389	0.000674	0.000469	0.000354	0.000315	0.000327	0.000376	0.000219	0.000304	0.000264	0.00025	0.000387	0.000343	0.000302	0.000275	0.000385	0.000424	0.000346	0.000369	0.000231	0.000482	0.000337	0.000352	0.000287	0.000717	0.000275	0.00023	0.000249	0.00034	0.000274	0.000481
ANAGLYCOLYSIS-PWY-glycolysis-III-from-glucose	0.000387651	0.00018953	0.000288697	0.000363232	0.00047	0.000362486	0.000399896	0.000437185	0.000458494	0.000358	0.000343	0.000405162	0.000393443	0.00035566	0.000331886	0.000403522	0.000395867	0.000413	0.00023741	0.000179	0.000361244	0.000388939	0.000431	0.000423155	0.000428	0.000407	0.000417598	0.000421457	0.000342	0.00036	0.000377619	0.000352645	0.00039519	0.00042235	0.000426865	0.000368	0.00041775	0.000365417	0.000306329	0.000405575	0.000425	0.000342	0.000277119	0.000306963	0.000304558	0.000315205	0.000435262	0.000442	0.000327
PWY-7663-gondoate-biosynthesis-anaerobic	0.000354	0.000307	0.000294	0.000289	0.000358	0.00037	0.000371	0.000397	0.000452	0.000363	0.000386	0.000421	0.00036473	0.00041	0.000318	0.00042	0.000414	0.000318	0.000328	0.000154	0.000333	0.000474	0.000396	0.0004	0.000358	0.000337	0.000389	0.000349	0.000378258	0.000391	0.000318	0.000318	0.000314	0.000481	0.000418	0.000343	0.000387	0.000406642	0.000342	0.000418	0.000428	0.000194	0.000129	0.000204	0.000178	0.000311	0.000399	0.000407	0.000332
PWY-6703-preQ0-biosynthesis	0.000370803	0.000366005	0.000153997	0.00012172	0.000419664	0.000451753	0.000397742	0.000469806	0.000467988	0.000348094	0.000357274	0.000383402	0.000361871	0.000436785	0.000301354	0.000504593	0.000464633	0.000251873	0.000372535	0.000287925	0.000272956	0.000453494	0.000329344	0.000404111	0.000327414	0.000349092	0.000402832	0.000413098	0.000345579	0.000342218	0.00024578	0.000208059	0.000277779	0.00047478	0.000371683	0.000283416	0.000376886	0.000514098	0.000319629	0.000453427	0.00047705	0.000186	0.000379	0.000161	0.000167	0.000266276	0.000345828	0.000348741	0.000284723
PWY-7228-superpathway-of-guanosine-nucleotides-de-novo-biosynthesis-I	0.000408379	0.000349921	0.000167206	6.29e-05	0.000486333	0.000400565	0.000293575	0.000475856	0.000431551	0.000424819	0.000425664	0.000375057	0.000360794	0.000387915	0.000343149	0.000452006	0.000397258	0.000240909	0.00050374	0.000351895	0.000290863	0.000470085	0.000436335	0.000482916	0.000330592	0.000458088	0.000465956	0.000484159	0.000460417	0.000335959	0.000272529	0.000307287	0.000352643	0.000411123	0.00032998	0.000317962	0.000295616	0.0003476	0.000317449	0.000394124	0.00035063	0.00016454	0.000222654	0.000217966	0.000248641	0.000343305	0.000454138	0.000462162	0.000204869
THRESYN-PWY-superpathway-of-L-threonine-biosynthesis	0.000384686	0.000361098	0.00024008	0.00028922	0.000367016	0.000416734	0.00034948	0.000416619	0.000367294	0.000368138	0.000314269	0.000375931	0.000349594	0.000462207	0.000337833	0.00048015	0.000470102	0.000300051	0.00035375	0.000187911	0.000273501	0.000477734	0.000404546	0.000431085	0.000384824	0.000390278	0.00040555	0.000412568	0.000383932	0.000366729	0.000331676	0.000293617	0.000322919	0.000495551	0.000461678	0.00034178	0.00037021	0.000360966	0.000322895	0.000423695	0.000411202	0.000273176	0.000102775	0.000278778	0.000293151	0.000302474	0.000366629	0.000372071	0.000297456
ASPASN-PWY-superpathway-of-L-aspartate-and-L-asparagine-biosynthesis	0.000394	0.00033	0.000356465	0.000383	0.000389198	0.000435	0.000251	0.000386	0.000329	0.000284	0.000244708	0.000334	0.000305	0.000364	0.000320377	0.000452	0.000366	0.000189	0.000375886	0.000592	0.000364	0.000428	0.00033	0.000399	0.00033	0.000353	0.000354	0.000382	0.000325294	0.000345704	0.000289946	0.000259028	0.000261	0.000416	0.000341	0.000294242	0.000276	0.00023	0.000378	0.000366	0.000336	0.000214775	0.000649	0.000238	0.00025	0.000275	0.000324	0.000357	0.000331
PWY-3001-superpathway-of-L-isoleucine-biosynthesis-I	0.000299	0.000387	0.000307	0.00037	0.000329	0.000385	0.000371	0.00033	0.000352	0.000343	0.000359	0.000381	0.000366	0.000398	0.000308	0.000431	0.000396	0.000323	0.000383	0.000266	0.000334	0.000411	0.000359	0.00038	0.000392	0.000285	0.000354	0.000326	0.00031	0.000385	0.000348	0.000311	0.000305	0.000442	0.000451	0.000354	0.000377	0.000293	0.000381	0.000388	0.000388	0.00023	0.000134	0.000234	0.000232	0.000278	0.000362	0.00032	0.000358
PYRIDNUCSYN-PWY-NAD-de-novo-biosynthesis-I-from-aspartate	0.00036197	0.000331511	0.000260195	0.000339748	0.00030429	0.000320294	0.000331763	0.000365178	0.000380463	0.000345507	0.000332254	0.000391074	0.000365573	0.000341699	0.000282644	0.000409708	0.000376964	0.000276837	0.000419998	0.000461743	0.000358996	0.000432356	0.000364514	0.00040094	0.000355041	0.000354482	0.000380765	0.000380692	0.000285142	0.000372197	0.00031408	0.000277933	0.00030887	0.000401716	0.000355802	0.000312071	0.000363983	0.00035878	0.000346067	0.000353488	0.00035139	0.00020732	0.000420257	0.000208479	0.000174778	0.000278674	0.000355575	0.000334703	0.00032
PWY-6147-6-hydroxymethyl-dihydropterin-diphosphate-biosynthesis-I	0.000294	0.00046	0.00039433	0.000432592	0.000355	0.000379	0.000311	0.000458	0.000456	0.000338	0.000352	0.000337	0.000323	0.000237	0.000285024	0.000349	0.00033	0.000162	0.000403	0.000743	0.000407	0.000334	0.000298	0.00032	0.000281	0.000303	0.000307	0.000297	0.000335	0.000271	0.000205	0.000163	0.000246	0.000318	0.000271	0.000286	0.000269	0.000257	0.000376	0.000252	0.000257	0.000148	0.000615	0.000172	0.000137	0.000275	0.00037	0.00035	0.000361
PWY-841-superpathway-of-purine-nucleotides-de-novo-biosynthesis-I	0.00036017	0.00029355	0.000209629	9.95e-05	0.000492426	0.000258828	0.000361589	0.000401026	0.000394881	0.000353	0.000336077	0.000354501	0.0003435	0.000395843	0.000258756	0.000416551	0.000414104	0.000310388	0.00043695	0.00023176	0.000335051	0.000395394	0.000396896	0.00036297	0.000378473	0.00035696	0.000371586	0.000368556	0.000369887	0.000362892	0.000315699	0.000337686	0.000384135	0.000334348	0.000368261	0.000339472	0.000351085	0.000356418	0.000344208	0.000438113	0.000395	0.000222185	0.000168717	0.000282453	0.000315242	0.000255631	0.000357023	0.000355	0.000261417
PWY-6125-superpathway-of-guanosine-nucleotides-de-novo-biosynthesis-II	0.000387	0.00031807	0.000141671	5.03e-05	0.000455194	0.000374787	0.000260093	0.000452637	0.000403036	0.000408207	0.000411005	0.000345173	0.000334141	0.000356956	0.000328163	0.000417611	0.000361173	0.000208677	0.000487576	0.000319795	0.000259789	0.000444816	0.000419027	0.000469347	0.000299641	0.000442805	0.000451749	0.000471375	0.000446795	0.000305882	0.000243875	0.000279457	0.000330392	0.000383239	0.000299363	0.000292802	0.000261749	0.000309985	0.000288524	0.000361692	0.000317486	0.000137073	0.000197418	0.000184929	0.000214081	0.000332012	0.00043584	0.000446155	0.000177203
PWY-724-superpathway-of-L-lysine,-L-threonine-and-L-methionine-biosynthesis-II	0.000281	0.000382	0.000275783	0.000334	0.000332	0.000277978	0.000386	0.00039	0.000394	0.000283	0.000297	0.000331	0.000321388	0.000365	0.00025371	0.000406683	0.000429628	0.000374473	0.000344	0.00016424	0.000313	0.000361887	0.000339433	0.000306679	0.000361	0.000282	0.000303	0.000294291	0.000354	0.000349957	0.00033213	0.000306	0.000341285	0.00033	0.000370626	0.000325	0.000409837	0.000416716	0.000319493	0.000414	0.000389	0.000348	0.000129	0.000361	0.000326	0.00024738	0.000313	0.000309	0.000328
CALVIN-PWY-Calvin-Benson-Bassham-cycle	0.000283585	0.000345279	0.000415	0.000387	0.000426989	0.000207254	0.00034266	0.000350162	0.000309331	0.000327689	0.000285546	0.000272838	0.000299682	0.000290703	0.000295414	0.000255256	0.000332416	0.000374139	0.000404301	0.00015436	0.000298177	0.000286202	0.000378654	0.000302843	0.000364119	0.000330888	0.000346202	0.000324201	0.00036592	0.000335641	0.00037979	0.000389392	0.000319017	0.000195396	0.000373463	0.000352078	0.000388677	0.000289983	0.000305875	0.000342739	0.000327551	0.000388	0.000248	0.000347	0.000284538	0.000272907	0.000347214	0.000338707	0.000356972
PWY-7539-6-hydroxymethyl-dihydropterin-diphosphate-biosynthesis-III-Chlamydia	0.000292	0.000461	0.000384	0.000411	0.000349	0.000365188	0.0003	0.000445	0.000446	0.000333	0.000349	0.00033	0.000314605	0.000232	0.000282	0.000343	0.00033054	0.000162	0.000403	0.000737	0.000411	0.000328	0.000293	0.000313	0.000277	0.0003	0.000299	0.000288	0.000335	0.000266	0.000208	0.000165	0.000253	0.000313	0.000268	0.000283	0.000265	0.000254382	0.000369883	0.000241	0.000249	0	0	0	0	0.00027	0.000364	0.00035	0.000354
PWY-6168-flavin-biosynthesis-III-fungi	0.000348744	0.000220267	0.000236944	0.000238591	0.000479037	0.000352581	0.000291899	0.000387822	0.000306043	0.000331795	0.000246161	0.000301575	0.000316473	0.000284729	0.000261482	0.000353345	0.000322859	0.000327534	0.000344307	0.000221385	0.000351921	0.000348674	0.000345025	0.000311189	0.000370009	0.000350481	0.000338534	0.000350721	0.000327823	0.000296999	0.000297795	0.000270533	0.000378514	0.000244919	0.00033438	0.000307649	0.00031992	0.000274724	0.000279226	0.00031776	0.000333745	0.000114354	7.14e-05	0.000129176	0.000158641	0.000276785	0.00033004	0.00034702	0.000299497
ARGININE-SYN4-PWY-L-ornithine-biosynthesis-II	0.000328927	0.000350293	7.02e-05	7.51e-06	0.00029	0.000372794	0.000342907	0.000406766	0.00042408	0.00031	0.000301267	0.000347	0.00029	0.000358548	0.000273099	0.000437155	0.000425383	0.00020443	0.000270262	0.000144973	0.000142029	0.000401651	0.0002969	0.000385084	0.000267256	0.000338145	0.000357779	0.00035923	0.000273488	0.000270373	0.000192856	0.000157041	0.000244	0.000438998	0.000340289	0.000235713	0.000303614	0.000455014	0.000237942	0.000319373	0.000314	5.19e-05	3.24e-05	7.23e-05	0.000113	0.00023203	0.000321993	0.000328008	0.000139037
PWY-7220-adenosine-deoxyribonucleotides-de-novo-biosynthesis-II	0.000361034	0.000256734	9.98e-05	3.3e-05	0.000422572	0.000345152	0.000198109	0.000423	0.000342734	0.000394	0.000390062	0.000290308	0.000286518	0.000303	0.00032432	0.000359714	0.00029523	0.000151487	0.000423724	0.000224883	0.000194167	0.000394836	0.000390028	0.000454218	0.000243784	0.000454366	0.000433647	0.000471948	0.000433172	0.000260654	0.000196923	0.000236667	0.000288144	0.000328845	0.000241782	0.000251996	0.000200791	0.000244328	0.000216614	0.000302	0.000257811	9.58e-05	0.000127279	0.000130347	0.000152595	0.00033	0.000415504	0.000445721	0.000125
PWY-7222-guanosine-deoxyribonucleotides-de-novo-biosynthesis-II	0.000361034	0.000256734	9.98e-05	3.3e-05	0.000422572	0.000345152	0.000198109	0.000422974	0.000342734	0.000394477	0.000390062	0.000290308	0.000286518	0.000302544	0.00032432	0.000359714	0.00029523	0.000151487	0.000423724	0.000224883	0.000194167	0.000394836	0.000390028	0.000454218	0.000243784	0.000454366	0.000433647	0.000471948	0.000433172	0.000260654	0.000196923	0.000236667	0.000288144	0.000328845	0.000241782	0.000251996	0.000200791	0.000244328	0.000216614	0.000301542	0.000257811	9.58e-05	0.000127279	0.000130347	0.000152595	0.000330349	0.000415504	0.000445721	0.000124875
SER-GLYSYN-PWY-superpathway-of-L-serine-and-glycine-biosynthesis-I	0.00023631	0.000170307	0.000214	0.000299917	0.000288491	0.000316005	0.000240606	0.000320586	0.000349999	0.000292	0.00031972	0.000348	0.000323277	0.000340037	0.000273302	0.000344472	0.00029	0.000299033	0.000237369	0.000106211	0.000192269	0.00034006	0.000295452	0.000320431	0.000314	0.000309561	0.000318645	0.000300102	0.000262256	0.000336502	0.000305239	0.000280896	0.000215	0.000367526	0.000365744	0.000284273	0.000287522	0.000219593	0.000259561	0.000315	0.000353	0.000192	7.41e-05	0.000157224	0.000195696	0.000235937	0.000339848	0.000342612	0.000189866
PWY-6897-thiamine-diphosphate-salvage-II	0.000235	0.000281	0.000282	0.000342	0.0003	0.000211	0.000243	0.000232	0.000336	0.000198	0.000289	0.000249	0.000272	0.000224	0.000202	0.000251	0.000268	0.000289	0.000358	0.000645	0.000397	0.000241	0.00027	0.000248	0.00028	0.000213	0.000233	0.000217	0.000221	0.000264	0.000269	0.000243	0.000261	0.000221	0.000258	0.000232	0.000309	0.000333	0.000335	0.000226	0.000266	0.00019	0.000509	0.0002	0.000153	0.000173	0.00023	0.000228	0.000324
PWY-7237-myo-,-chiro--and-scyllo-inositol-degradation	0.000165618	0.000198869	0.000384569	0.000400646	0.000244041	0.000166406	0.000163578	0.00032831	0.000417751	0.000229026	0.000679263	0.000242625	0.000205545	0.000132245	0.000277295	0.00017468	0.000116842	0.000147834	0.000199082	0.000502762	0.000265449	0.000213795	0.000243041	0.000266864	0.000209586	0.000211222	0.00022535	0.000193629	0.000165278	0.000221891	0.000185423	0.000135424	0.000232403	0.000262994	0.000254449	0.000179086	0.000193496	0.000163671	0.000275947	0.000117623	0.000175789	0.000178472	0.000567	0.000186	0.0001	0.000262561	0.000519674	0.000206164	0.000277412
PWY-6270-isoprene-biosynthesis-I	0.000198	0.000244	0.000247	0.000319	0.000236	0.000303	0.000253511	0.00034	0.000383	0.000239	0.00038	0.000208	0.000256	0.000278	0.000268	0.000237	0.00024	0.000214866	0.000227	9.25e-05	0.000164	0.000253	0.000335	0.00031	0.000249	0.000248	0.000298	0.000273	0.000224	0.00026	0.000244	0.000246042	0.000251	0.000251	0.000299	0.00027	0.000299	0.000261	0.000201	0.000245	0.000246	0.00025557	0.000126745	0.000183869	0.00017141	0.000268	0.000353	0.000314	0.000291288
PWY-7560-methylerythritol-phosphate-pathway-II	0.000184	0.000236	0.000268	0.000348	0.00022	0.000293	0.000237	0.000327	0.000372	0.000226	0.000383875	0.000194	0.00024434	0.000264	0.000263607	0.000219	0.000223	0.000199	0.000212	8.54e-05	0.000154	0.000236	0.000325	0.000297	0.000234	0.000234	0.000284	0.000259	0.000208349	0.000248	0.000235	0.000237	0.000239	0.000234	0.000285	0.000261	0.000285	0.000244	0.000191	0.000229	0.00023	0.00024	0.000125	0.000169	0.000156	0.000265	0.000347	0.000307	0.000291
PWY-7357-thiamine-phosphate-formation-from-pyrithiamine-and-oxythiamine-yeast	0.000202	0.000236	0.000261811	0.000362	0.000336	0.000165848	0.000214	0.000181	0.000304	0.000157	0.000263	0.000206	0.000233	0.00018	0.000169	0.000197	0.000221	0.000329	0.000326	0.000611	0.000379	0.000189	0.000255	0.000205	0.000257	0.000172	0.000188	0.000173	0.000179	0.00022	0.000249206	0.000223	0.000256	0.000168	0.000235	0.000208	0.000281	0.000278	0.000309	0.000186	0.000235	0.000222	0.000458	0.000236	0.000179	0.000142	0.000194	0.000187	0.000308
HISDEG-PWY-L-histidine-degradation-I	0.000272135	6.16e-05	2.13e-05	6.6e-06	0.000204382	0.000329704	0.000200487	0.000269523	0.000274943	0.000277167	0.000298241	0.000346824	0.000318467	0.000298881	0.000271477	0.000388394	0.000273601	0.00016571	0.000276205	0.000153706	0.00015351	0.000365564	0.000248511	0.000341773	0.000253493	0.000292811	0.000301923	0.000309837	0.000281125	0.000271897	0.000186479	0.000157608	0.000204485	0.000412152	0.000277906	0.000195357	0.00019955	0.000147851	0.000135554	0.00030835	0.000314332	0.000308947	8.04e-05	0.000338882	0.00044609	0.000216502	0.000285925	0.000279742	0.000130659
RHAMCAT-PWY-L-rhamnose-degradation-I	0.000211	0.000319	0.000393	0.000416	0.000282	0.000275	0.000161	0.000367	0.000369	0.000296	0.000351	0.000242	0.000230656	9.45e-05	0.000259	0.00014	0.000127	0.000176	9.7e-05	6.06e-05	0.000121	0.000233	0.000226	0.000234	0.000191	0.000312	0.000318	0.000311	0.000178	0.000191	0.000196	0.000165	0.000145	0.00019	0.000202	0.000206	0.000199	0.000202	0.000161	0.000192	0.000224	0.000142	0.000494	0.00013	0.00013	0.000266	0.000377	0.00032	0.000143
ARGSYN-PWY-L-arginine-biosynthesis-I-via-L-ornithine	0.000154	0.000161	0.000275	0.000374	0.000294	6.75e-05	0.000331	0.000191	0.000199	0.000178	0.000193	0.000139	0.000148	0.000211	0.00014	0.000174	0.000238	0.00041	0.000263	6.94e-05	0.00028	0.00018	0.000244	0.000148	0.000302	0.000172	0.000188	0.000159	0.000208	0.000194	0.000272	0.000299	0.000341	0.000142	0.00028	0.000238	0.000273	0.000225	0.00028	0.000342	0.000307	0.000364	0.000125	0.000389	0.000323	0.000144	0.000192	0.000209	0.000325
TRPSYN-PWY-L-tryptophan-biosynthesis	0.000263661	0.000216	0.000167516	0.000225551	0.000330671	0.000142	0.000259594	0.000314336	0.00024378	0.000147661	0.000183724	0.000154085	0.000131335	0.000177563	0.000234972	0.000149636	0.000199623	0.000212994	0.000246	9.65e-05	0.000167816	0.000335647	0.000260021	0.00019116	0.000309068	0.000352734	0.000307349	0.00031439	0.000207673	0.000195798	0.000212879	0.00019725	0.000222842	0.000174	0.000303161	0.000257623	0.000295531	0.000257	0.000170604	0.000306161	0.000242864	0	0	0	0	0.000237526	0.00016134	0.000111908	0.000207656
PWY-7400-L-arginine-biosynthesis-IV-archaebacteria	0.000156	0.000164	0.000278	0.000377	0.000296	6.92e-05	0.000332	0.000193	0.000201	0.000179	0.000195282	0.000139	0.000148903	0.000214	0.000139314	0.000176	0.000239	0.000409	0.000266	7.14e-05	0.000284	0.000182	0.000245	0.00015	0.000302	0.000173	0.00019	0.000161	0.000209	0.000195	0.000272	0.000299	0.000343	0.000143	0.000282	0.000239	0.000275	0.000227	0.000284	0.000343	0.000309	0.000293	9.16e-05	0.000152	0.000157	0.000145	0.000194	0.000211	0.000328
PHOSLIPSYN-PWY-superpathway-of-phospholipid-biosynthesis-I-bacteria	0.000229	0.000244	0.000298	0.000441	0.000352	0.00014776	0.00024	0.000241	0.000143	0.000157	0.000212	0.000186	0.000206	0.000257	0.000201	0.00023	0.000201	0.000188	0.000182227	0.000118	0.000346	0.000234	0.000229	0.000254893	0.000136	0.000205391	0.000263	0.00025	0.00024181	0.000255	0.000265	0.00027	0.000215	0.000165	0.000164229	0.000258	0.000239	0.000214004	0.000277217	0.000175	0.000303	0.000162224	0.000131	0.000169	0.000104	0.000134	0.000257	0.000201	0.0003
PWY-5154-L-arginine-biosynthesis-III-via-N-acetyl-L-citrulline	0.000168	0.000184	0.000265	0.000367	0.000277	7.93e-05	0.000317	0.00021	0.000217	0.000184	0.000199	0.000171	0.000161	0.000208	0.000207	0.00018	0.000257	0.000262	0.00028	7.54e-05	0.000268	0.000202	0.000247	0.000169	0.000279	0.000185	0.000206	0.000176	0.000205	0.000213	0.000225	0.000206	0.000288	0.000178	0.000282	0.000225	0.000261	0.000235	0.000287	0.000321	0.000287	0.000137	0.000144	0.000203	0.00017	0.000158	0.000212	0.000215	0.000304
PWY0-1296-purine-ribonucleosides-degradation	0.000183	0.000155	0.000274	0.000292	0.000414	0.000108	0.000318641	0.000186	0.000208	0.000234	0.000197	0.00019	0.000178	0.000181	0.000126	0.00017	0.000216	0.000403246	0.000227	4.9e-05	0.000247	0.000124	0.000215	0.000142	0.000256	0.000167	0.000153	0.000164	0.000173	0.000201	0.000284	0.000317482	0.000299	9.86e-05	0.000256	0.000229	0.000267	0.000235	0.000251	0.000228	0.00026	0.000428955	0.000122	0.000419792	0.000412181	0.000118	0.000156	0.000156	0.000271926
PWY-5030-L-histidine-degradation-III	0.000285758	6.51e-05	1.95e-05	5.25e-06	0.000222556	0.00029783	0.00020623	0.00027587	0.000268066	0.00028	0.000285123	0.000303961	0.000306469	0.000273354	0.000257511	0.000360836	0.000264316	0.000118242	0.00026209	0.000128266	0.000142091	0.00036702	0.000261662	0.000351138	0.000235	0.000297456	0.000308293	0.000313876	0.000190321	0.000234724	0.000161251	0.000135909	0.000222	0.000379088	0.000251084	0.000187961	0.000197822	0.000161695	0.000129665	0.000269504	0.000274	5e-05	1.82e-05	5.99e-05	0.000124003	0.000202822	0.000268819	0.000247553	0.00012178
ANAEROFRUCAT-PWY-homolactic-fermentation	0.000179816	0.000128857	0.000218779	0.00029444	0.000174026	0.000131	0.000262298	0.000228	0.000282379	0.000192	0.000253574	0.000244	0.00021	0.000246897	0.000222901	0.000233	0.000218	0.000281823	0.000183744	7.18e-05	0.000156753	0.000239	0.000234688	0.000230266	0.000237831	0.000174	0.000180534	0.000183091	0.000223583	0.000248997	0.00027838	0.000293803	0.000252452	0.000213	0.000163525	0.000251446	0.000263	0.00018363	0.000166066	0.000234207	0.000296097	0.000172619	6.74e-05	9.98e-05	0.000116294	0.000161319	0.000303	0.000268981	0.000215956
PWY-7208-superpathway-of-pyrimidine-nucleobases-salvage	0.000193205	0.000242604	0.000127584	4.41e-05	0.000351878	0.00018135	0.000209527	0.000227179	0.000191415	0.000202957	0.00022866	0.000183879	0.00017034	0.000256994	0.000135677	0.000245059	0.000219228	0.000190439	0.000431818	0.000323419	0.000240594	0.000186209	0.000258406	0.000202343	0.000235825	0.000218872	0.000223313	0.000203621	0.000194836	0.000197939	0.000191888	0.000230666	0.000233045	0.00015126	0.00022495	0.000219893	0.00020731	0.000146139	0.000270268	0.000296107	0.000249056	0.000122	0.000202766	0.000167	0.000191213	0.000160153	0.000238373	0.000234411	0.000164234
ARGSYNBSUB-PWY-L-arginine-biosynthesis-II-acetyl-cycle	0.000138664	0.000142605	0.000252721	0.000363732	0.000271574	5.59e-05	0.000316217	0.000180074	0.000186801	0.000163371	0.000178746	0.000121205	0.000139406	0.000185889	0.000124416	0.000136844	0.000221838	0.000413005	0.000249219	5.88e-05	0.000257121	0.000169466	0.000236692	0.000141114	0.000295771	0.000165243	0.00017941	0.000145906	0.000190883	0.000167437	0.00026619	0.000290176	0.00032459	0.000122181	0.000269428	0.000230823	0.000261825	0.0002069	0.000258458	0.000326648	0.000291481	0.000358	0.000111758	0.000364204	0.000317407	0.000139386	0.000185745	0.000194117	0.000302838
PWY0-162-superpathway-of-pyrimidine-ribonucleotides-de-novo-biosynthesis	0.000171	0.000343762	0.000177354	8.35e-05	0.000107159	0.000214232	0.000277	0.000353	0.000383	0.000176	0.000299139	0.000196	0.00021	0.000251439	0.000157533	0.000246021	0.000333943	0.000218	0.000153525	8.84e-05	0.000172947	0.000163	0.000182566	0.000184	0.00022	0.000110952	8.66e-05	9.26e-05	0.000271	0.000245351	0.000218443	0.00022926	0.000173	0.000156	0.000116	0.000213398	0.000308	0.000378634	9.52e-05	0.000167	0.000139	0.000207	6.97e-05	0.000267	0.000315	0.000152129	0.000228789	0.000220457	0.0002
PWY-5121-superpathway-of-geranylgeranyl-diphosphate-biosynthesis-II-via-MEP	0.00029	0.000137931	8.97e-05	1.77e-05	0.000388	0.0003	0.000107	0.000294771	0.000212	0.000307	8.52e-05	0.00022	0.000225	0.000141751	0.000247696	0.000194	0.000172	0.000118	0.000175	0.000113	0.00011	0.00026	0.000259	0.000235	0.000248	0.000298	0.000264	0.000277	0.000238774	0.000150267	0.000132735	0.000128812	0.00021	0.000184	0.000248	0.000206078	0.000167	0.000194	0.000136	0.000241	0.00017	6.39e-05	2.5e-05	8.18e-05	0.000117	0.000218	0.000256721	0.000271	8.17e-05
PYRIDOXSYN-PWY-pyridoxal-5'-phosphate-biosynthesis-I	0.00012494	0.000120467	7.87e-05	4.17e-06	8.82e-05	0.00030404	0.000195711	0.000201497	0.000319904	0.000321059	0.000337431	0.000387961	0.000332426	0.000279848	0.000272258	0.000325727	0.000249871	0.00015803	0.000119132	5.63e-05	8.6e-05	0.000263482	0.000150339	0.000215857	0.000188528	0.000162244	0.000232263	0.000200445	0.00018889	0.000265622	0.000183714	0.000141894	0.000115159	0.000372542	0.000272157	0.000200641	0.000164948	0.000108258	0.000158598	0.000196983	0.000274542	0.000101286	3.37e-05	6.62e-05	9.14e-05	0.000159512	0.000301241	0.000288273	0.000111
PWY0-845-superpathway-of-pyridoxal-5'-phosphate-biosynthesis-and-salvage	0.000144171	0.000123083	6.02e-05	5.81e-06	0.000108359	0.000269928	0.000196341	0.000212572	0.000289246	0.000316725	0.000333457	0.000310666	0.000292775	0.000263742	0.000279911	0.000318213	0.000246159	0.000184915	0.000137947	5.97e-05	9.44e-05	0.000263313	0.000172537	0.000236588	0.000194023	0.000186107	0.000252881	0.000222458	0.000190362	0.000253977	0.000192954	0.000155428	0.000133311	0.000328491	0.000252317	0.00020446	0.000178979	0.000124258	0.000159014	0.000206034	0.000265667	0.000117745	3.57e-05	7.71e-05	0.000101489	0.000176571	0.000294538	0.000288064	0.000115319
GLUTORN-PWY-L-ornithine-biosynthesis-I	0.000119864	0.000146968	0.00025824	0.000392817	0.00021485	5.26e-05	0.000280149	0.000167103	0.000174831	0.000138012	0.000165075	0.000120574	0.000127222	0.000154127	0.000160937	0.000128633	0.000192015	0.000285093	0.000258915	6.81e-05	0.000255439	0.000160921	0.000225071	0.000137108	0.000269524	0.000146026	0.000169085	0.000129486	0.000163875	0.000178291	0.000247109	0.000254051	0.000274933	0.000124595	0.00025746	0.000205184	0.000233233	0.000180745	0.000264533	0.000286991	0.000253907	0.000265364	0.000140913	0.000293777	0.000204749	0.000135829	0.000190325	0.000178699	0.000292082
PWY-7282-4-amino-2-methyl-5-diphosphomethylpyrimidine-biosynthesis-II	0.000181	0.000169739	0.000118	1.62e-05	0.000183709	0.000188694	0.000202	0.000188	0.000283	0.000196	0.000288	0.000234	0.000248942	0.000186	0.000193	0.000239	0.000192858	0.000254	0.000211	0.000114	0.000166	0.000213	0.000197	0.000218	0.000212	0.000161	0.00021	0.000191	0.00014	0.000241	0.000223	0.000177	0.000187	0.000213	0.000193737	0.000208	0.000236	0.000205568	0.000226	0.000162	0.000255	0.000163	6.98e-05	0.000129	0.000123	0.000154	0.000218	0.000206	0.000178
HSERMETANA-PWY-L-methionine-biosynthesis-III	0.000143006	0.00011657	0.000252929	0.000330521	0.000215966	0.000168117	0.000188048	0.000189	0.000100755	0.000107	0.000174	0.000121	0.000152555	0.000209	0.000146648	0.000168	0.000191296	0.000266933	0.000108013	4.15e-05	0.000168726	0.000117955	0.000173464	0.000127166	0.000215	0.000147559	0.000177	0.000155465	0.000220342	0.000144593	0.000181249	0.00018833	0.000266	8.6e-05	0.000214221	0.000194	0.000175963	9.37e-05	0.000154587	0.000258	0.000197	0.000197298	0.000353323	0.00019053	0.00014706	0.00015637	0.00026552	0.000240384	0.000305937
NONOXIPENT-PWY-pentose-phosphate-pathway-non-oxidative-branch-I	0.000134	0.000143	0.000275	0.000225614	0.000231	9.62e-05	0.000161	0.00019	0.000156	0.000199	0.000277	0.000148	0.000171521	0.000134	0.000249	0.00011	0.000147	0.000225	0.000232	5.22e-05	0.000139	0.000127	0.000246	0.000154	0.000199	0.000196	0.000196	0.000174	0.000187	0.000219	0.000313	0.000285	0.000177	8.03e-05	0.000213	0.000233	0.000205	0.000112	0.000143589	0.000161	0.000166	0.000271	7.48e-05	0.000179	0.000148	0.000206	0.000246	0.000222	0.000172
GLYCOGENSYNTH-PWY-glycogen-biosynthesis-I-from-ADP-D-Glucose	0.000161505	0.000121723	0.000212039	0.000282184	0.000327488	0.000143132	0.000194	0.000177	0.000177998	0.000157041	0.000238	0.000127254	0.000138656	0.000142	0.000143	0.000126511	0.000154653	0.000339	0.000118351	4.61e-05	0.00016621	0.000134788	0.000275248	0.000177332	0.000233	0.000147	0.00021	0.000190364	0.000157	0.000171049	0.000232335	0.000218537	0.000193999	9.88e-05	0.000239827	0.00018671	0.000250721	0.000151614	0.000159596	0.000131661	0.000190378	0.000436	0.000102	0.000450354	0.000414	0.000148664	0.000235	0.000205375	0.00020416
PWY-1269-CMP-3-deoxy-D-manno-octulosonate-biosynthesis	0.000117	0.000284	0.000298	0.000285	0.000215	0.000121	0.000128	0.00016	0.000219	0.000169	0.000269	0.000217	0.0002	0.00012	0.000179	0.00017	8.27e-05	9.95e-05	0.000214	0.000586	0.000267	0.000126	0.000124	0.000176	9.06e-05	0.000107	0.000169	0.00016	9.45e-05	0.000231	0.000173	0.000145	9.43e-05	0.000155	8.36e-05	0.000153	0.000129	8.4e-05	0.000198	0.000113	0.000175	0.000113	0.000576	9.74e-05	6.36e-05	0.000124	0.00016	0.000107	0.000241
THISYNARA-PWY-superpathway-of-thiamine-diphosphate-biosynthesis-III-eukaryotes	0.000204086	0.000210845	0.000129624	0.000249489	0.000326195	0.000170849	0.000187677	0.000177403	0.000270556	0.000151831	0.000243245	0.000204344	0.000224749	0.000154931	0.00016032	0.000202976	0.000169318	0.000264968	0.000187003	0.000100096	0.000187936	0.000189147	0.000212658	0.000201066	0.000224161	0.000147033	0.000184113	0.000169151	0.000124436	0.000201292	0.000210336	0.000155161	0.00022556	0.000175893	0.000180787	0.000196657	0.000265786	0.000226295	0.000218483	0.000138286	0.000241416	9.48e-05	5.92e-05	0.000111244	0.000112408	0.000141524	0.000185846	0.000176154	0.000128975
GLYCOLYSIS-glycolysis-I-from-glucose-6-phosphate	0.000120322	0.000177589	0.000207155	0.000241996	9.93e-05	0.000166353	0.000188544	0.000181448	0.000249178	0.000163842	0.000254276	0.000231199	0.000181183	0.000219048	0.00022621	0.000255121	0.000156047	0.00019687	0.000183701	4.81e-05	8.57e-05	0.000189973	0.00014443	0.000181049	0.000159622	0.000117131	0.000103487	0.000116143	0.000179252	0.000263762	0.000230908	0.000264543	0.000186241	0.000213967	8.11e-05	0.000205795	0.000178574	0.0001213	0.000104031	0.000143339	0.000228005	0.000175	7.83e-05	9.34e-05	0.000109	0.000188385	0.000254407	0.000229671	0.000155761
OANTIGEN-PWY-O-antigen-building-blocks-biosynthesis-E.-coli	0.000182714	0.000156623	0.000288436	0.000308058	0.000383164	0.000135867	0.000169104	0.000204437	0.000171435	0.000178569	0.000190226	0.000105587	9.99e-05	0.00022416	0.000168524	0.000209271	0.000175299	0.000294798	0.000274687	8.18e-05	0.000186935	0.000140734	0.000195347	0.000160507	0.000226405	0.000163558	0.000185645	0.000169753	0.000192488	0.000206926	0.00020308	0.000198141	0.000169179	6.75e-05	0.000187102	0.00018408	0.000166315	0.000143891	0.000221097	0.000182168	0.000209383	0.00031	0.00012	0.00029	0.000256	0.000136783	0.000177928	0.000148446	0.000173757
PWY-5484-glycolysis-II-from-fructose-6-phosphate	0.000120453	0.000164632	0.000179371	0.000207	9.79e-05	0.000166915	0.000183073	0.000181	0.000245168	0.000163	0.00025	0.00022873	0.000179627	0.000216	0.000222822	0.000255	0.000153	0.000183	0.000177	4.66e-05	8.35e-05	0.00018897	0.000144	0.000181	0.000159	0.000117089	0.000103	0.000116	0.000174308	0.000258	0.000222	0.000248	0.000185	0.000211	7.98e-05	0.000204	0.00017	0.000115	0.000101	0.000142	0.00022	0.000167	6.76e-05	9.09e-05	0.000107	0.000188724	0.000252	0.000228	0.000145
PWY-6317-D-galactose-degradation-I-Leloir-pathway	0.000161566	9.09e-05	0.000161091	0.000183788	0.000396939	9e-05	0.000247121	0.000193128	0.000190936	0.000132	0.000157696	0.00015603	0.000137735	0.000167947	0.000119707	0.000139	0.00018921	0.000248579	9.49e-05	3.74e-05	0.00013974	0.00013364	0.000224	0.000138	0.000245841	0.000132211	0.000139	0.000137	0.000147053	0.000162955	0.000234	0.000212	0.000218357	9.15e-05	0.000268144	0.000198774	0.000208786	9.58e-05	0.000166351	0.00022217	0.000253	0.00019192	7.64e-05	0.00018882	0.000177344	0.000103358	0.000187	0.00013044	0.00018
PWY-5104-L-isoleucine-biosynthesis-IV	0.000215	9.09e-05	7.28e-05	8.02e-06	0.00022	0.00019859	0.000155	0.000224	0.000138	0.000222	5.4e-05	0.000180874	0.000190794	0.000215	0.000214	0.000286	0.000230855	7.57e-05	0.000246	0.000132	0.000136764	0.000275	0.000241	0.000278	0.000189841	0.000198	0.000253	0.000235	0.000128	0.000157	0.0001	9.14e-05	0.000192	0.000258628	0.000203143	0.000147	0.000146619	0.000143448	0.000158	0.00025	0.00016	2.92e-05	5.97e-06	1.75e-06	2.81e-06	0.000186	0.000212	0.000198626	5.29e-05
PENTOSE-P-PWY-pentose-phosphate-pathway	0.000145	0.000112	0.000111	0.000103	0.000217	0.000115275	0.000148	0.000199	0.000175	0.000208	0.000273	0.000168	0.000184	0.000144	0.00025	0.00013	0.000147	0.000139	0.000169	5.24e-05	0.000104	0.000149	0.00022	0.000173	0.000181	0.00021	0.000207	0.00019	0.000168	0.000218	0.000222	0.000198	0.000161	9.84e-05	0.000197224	0.000204	0.000159	0.000107717	0.000134	0.00017	0.000176	0.000133	4.54e-05	9.66e-05	0.000122	0.000196	0.000249	0.000231	0.000122
GLUCONEO-PWY-gluconeogenesis-I	0.000147	0.000168	0.000221048	0.000127997	0.00013576	0.000195	0.000165718	0.000180593	0.000154285	0.000165216	0.000229087	0.000158922	0.000113978	0.000137	0.000195184	0.000161979	0.000128921	0.000133148	8.61e-05	2.67e-05	6.51e-05	7.85e-05	0.000165202	0.000105	0.00020458	0.000138584	6.47e-05	0.000117654	0.000221963	0.000252958	0.000252276	0.000263816	0.000139388	0.000110971	0.000103219	0.000192912	0.000141837	5.05e-05	8.56e-05	0.00018	0.000183313	0.000189214	0.000101	0.00011	8.73e-05	0.000176812	0.00022812	0.000238227	0.000205
PWY-5659-GDP-mannose-biosynthesis	0.000154357	9.63e-05	8.67e-05	3.98e-05	0.00021191	0.000294403	0.000161805	0.000139013	0.000219964	0.000135961	0.000174644	0.000222078	0.000194085	0.00015048	0.000141858	0.000197049	0.000151043	0.000163658	7.52e-05	4.8e-05	8.61e-05	0.000186443	0.000175284	0.00020355	0.000156647	0.000105781	0.000128771	0.000100101	0.000111397	0.000192333	0.000159188	0.000131472	0.000164189	0.000227779	0.000207859	0.000196131	0.000126979	0.000113224	0.000103608	0.000131475	0.00021818	7.73e-05	2.99e-05	7.83e-05	7.3e-05	0.000100036	0.000169542	0.000131934	0.000112451
PWY4FS-8-phosphatidylglycerol-biosynthesis-II-non-plastidic	0.000148206	0.000178755	0.000245	0.000416294	0.000251952	8.68e-05	0.000163935	0.000152	9.06e-05	9.28e-05	0.000150854	0.000118	0.000129916	0.000158	0.000146	0.000138721	0.000127784	0.000134	0.000125	7.84e-05	0.000295	0.00014403	0.000163734	0.000165644	9.14e-05	0.000124931	0.000166142	0.00015	0.000158	0.000178191	0.000214	0.000211	0.000151578	9.75e-05	0.000111236	0.000191	0.000159288	0.000118267	0.000222063	0.000114	0.000219	0.000132	9.48e-05	0.000126	7.06e-05	8.84e-05	0.000185	0.000127841	0.000232
PWY4FS-7-phosphatidylglycerol-biosynthesis-I-plastidic	0.000148206	0.000178755	0.000244854	0.000416552	0.000251961	8.68e-05	0.000164	0.000152	9.06e-05	9.28e-05	0.000151	0.000117765	0.000129916	0.000157805	0.000145571	0.000138724	0.000127784	0.000134338	0.0001246	7.84e-05	0.000294792	0.00014403	0.000163739	0.00016565	9.14e-05	0.000124931	0.000166142	0.000150258	0.000158112	0.000178191	0.000214151	0.000210968	0.000151578	9.75e-05	0.000111236	0.000190717	0.000159288	0.000118267	0.000222063	0.000114	0.000218833	0.000132299	9.48e-05	0.000126	7.06e-05	8.84e-05	0.000185376	0.000127841	0.000232116
PWY-2941-L-lysine-biosynthesis-II	0.000119	9.93e-05	2.93e-05	3.28e-05	0.00021	0.000201	8.68e-05	0.000198	0.000221	0.000178	0.000291	0.000149	0.000146	0.000161	0.000152	0.000155	0.000106	0.000107129	0.000118	5.63e-05	9.28e-05	0.000142	0.000209	0.00021	0.000125	0.000152	0.000199	0.000201	7.82e-05	0.000185	9.84e-05	0.0001	0.000118	0.000131	0.000117	0.000115	8.56e-05	8.2e-05	0.000116	0.000117	0.000134	0.000224973	4.35e-05	0.000217523	0.000242747	0.000229	0.000296	0.000251	0.000185141
PWY66-422	0.000161566	9.09e-05	0.000161091	0.000183788	0.000396939	8.31e-05	0.000247121	0.000193128	0.000152982	0.000129024	0.000123526	0.000147005	0.000118172	0.000134828	9.93e-05	0.00013938	0.000165676	0.000248579	9.49e-05	3.74e-05	0.00013974	0.000114801	0.000223578	0.000129448	0.000245841	0.000132042	0.000132736	0.000132875	0.00014036	0.000151158	0.000233555	0.000211918	0.000218357	7.33e-05	0.000223765	0.000198774	0.000208786	9.58e-05	0.000166351	0.000186243	0.000206716	0	0	0	0	8.21e-05	0.000165421	0.000106126	0.000179536
PWY-7392-taxadiene-biosynthesis-engineered	0.000149	0.000118	5.46e-05	1.2e-05	0.000183	0.000231597	7.17e-05	0.000235	0.000173	0.000185	4.3e-05	0.000137	0.000169735	0.00012	0.000210684	0.000138	0.000132	9.12e-05	0.000125794	5.38e-05	8.26e-05	0.000169	0.000231145	0.000198363	0.000169	0.000186	0.000205	0.000193683	0.000154	0.000131046	0.000101	9.94e-05	0.000165	0.000145	0.000197347	0.000178	0.000141	0.000149581	0.000107363	0.000159	0.000138	4.89e-05	1.64e-05	5.24e-05	8.7e-05	0.000207	0.000235	0.000228	5.82e-05
CITRULBIO-PWY-L-citrulline-biosynthesis	0.00018	0.000107	5.66e-05	2.49e-05	0.000219	8.55e-05	0.00021461	0.000212	0.00015	0.000116	9.54e-05	9.2e-05	0.000108	0.000225	9.9e-05	0.000226	0.000235	0.000105258	0.000144	7.19e-05	0.000159	0.000157	0.000196	0.000148	0.000262	0.000203	0.00018	0.000173	0.000197	0.000142	0.000101	0.000114	0.000229	0.000135	0.000211	0.000196	2.64e-05	4.3e-05	0.00018	0.000247	0.000147	6.27e-05	4.73e-05	5.55e-05	9.87e-05	0.00014	7.22e-05	5.82e-05	5.48e-05
PWY-6527-stachyose-degradation	0.000158	8.16e-05	0.000163	0.000197	0.000406	7.78e-05	0.000229	0.000163	0.000127	0.000111	0.000108	0.000119134	9.55e-05	0.000114	8.8e-05	0.000142	0.000144545	0.000231	7.81e-05	3.34e-05	0.00012112	9.43e-05	0.000194	0.000105645	0.000211	0.000115	0.000129	0.000134	0.000122	0.000145	0.000218	0.000197	0.000203	5.74e-05	0.000188739	0.000171	0.000183	7.83e-05	0.000149099	0.000157	0.000175	0.000177495	7.47e-05	0.000157806	0.000152307	6.95e-05	0.000134	9.05e-05	0.00016
FASYN-ELONG-PWY-fatty-acid-elongation----saturated	0.000195498	0.00021077	0.000188395	8.47e-05	0.000216422	0.000240775	6.26e-05	0.000198139	7.9e-05	9.12e-05	0.000186708	0.000153558	5.67e-05	3.56e-05	0.000228202	3.98e-05	3.8e-05	4.58e-05	9.41e-05	4.75e-05	5.35e-05	0.000126316	0.000228709	0.000200982	0.000151424	0.000186556	0.000107166	0.000126513	0.000210106	0.00024815	0.000229281	0.000227302	0.000111474	9.86e-05	7.38e-05	0.000244082	6.55e-05	7.05e-05	5.51e-05	0.000143804	9.54e-05	0.000127	0.000104	3.41e-05	5.5e-05	0.000166399	0.000124574	0.000170814	0.0001083
BIOTIN-BIOSYNTHESIS-PWY-biotin-biosynthesis-I	0.000199	0.000216	0.000136	6.25e-05	0.000228	0.000249188	8.6e-05	0.000214	0.000107	9.94e-05	0.000194	0.000161	6.33e-05	4.05e-05	0.000228	4.57e-05	4.34e-05	4.97e-05	9.99e-05	4.82e-05	5.53e-05	0.000136	0.000223	0.000211	0.000153	0.000196	0.000118	0.000139	0.000201	0.000241	0.000207	0.000193	0.000113	0.000109	8.14e-05	0.000227	7.18e-05	7.77e-05	6.02e-05	0.00015	0.000103	0.0001	5.92e-05	3.3e-05	5.43e-05	0.000168	0.000133	0.000173	0.0001
PWY0-1261-anhydromuropeptides-recycling-I	0.00012	0.00011	0.000147	8.06e-05	0.000225	7.82e-05	0.000165985	0.000186	0.000181	0.000156	0.000199	0.000125	0.000115	0.000169	0.000174	0.000173	0.000139	0.000240194	0.000147	7.29e-05	0.000137	0.000124	0.000151	0.000136	0.000133	0.000131	0.000145	0.000124	0.000174	0.000207	0.000189	0.000196644	0.000151	7.21e-05	0.000116	0.000177	0.000156	0.000124	9.14e-05	0.00013	0.000201	7.81e-05	3.37e-05	4.03e-05	5e-05	0.000116	8.21e-05	9.73e-05	9.91e-05
COBALSYN-PWY-superpathway-of-adenosylcobalamin-salvage-from-cobinamide-I	8.9e-05	6.3e-05	0.000137023	0.000109367	0.000255823	9.5e-05	0.000156924	0.000110781	0.000193443	0.000100378	0.000172687	0.000153249	0.000136152	9.26e-05	0.000132491	0.000151443	0.000106566	0.000135895	0.000103009	2.63e-05	9.69e-05	0.000110182	0.00012887	9.43e-05	0.000162897	0.000106122	0.00012982	0.000114193	0.000101513	0.000223582	0.000201246	0.00016331	0.000203798	0.000130455	0.00015511	0.000146692	0.000133194	0.000130132	0.000110633	9.57e-05	0.00014146	0.000131965	2.92e-05	9.02e-05	7.86e-05	0.00012023	0.000161699	0.000160263	9.53e-05
PWY-7664-oleate-biosynthesis-IV-anaerobic	0.000184	0.000200862	0.000175332	7.59e-05	0.00020646	0.000228438	5.6e-05	0.000185	7.07e-05	8.23e-05	0.000172761	0.00014	5.05e-05	3.15e-05	0.000217777	3.53e-05	3.36e-05	4.08e-05	8.53e-05	4.29e-05	4.77e-05	0.000114229	0.000214949	0.000187593	0.00014	0.000176	9.72e-05	0.000116075	0.000197097	0.000234295	0.000218744	0.000217037	0.000102032	8.85e-05	6.59e-05	0.000233124	5.85e-05	6.31e-05	4.91e-05	0.000131471	8.58e-05	0.000120828	9.74e-05	2.99e-05	5e-05	0.000155469	0.000112839	0.000156609	9.83e-05
PWY-7388-octanoyl-[acyl-carrier-protein]-biosynthesis-mitochondria,-yeast	0.000195	0.000206	0.000168	7.18e-05	0.000229	0.000235847	5.69e-05	0.000193	7.15e-05	8.45e-05	0.00018	0.000144	5.12e-05	3.15e-05	0.000239	3.55e-05	3.38e-05	4.13e-05	8.7e-05	4.32e-05	4.73e-05	0.000116	0.000228	0.000195	0.000147	0.000186	9.99e-05	0.000121	0.000206	0.000241	0.000233	0.000234	0.000107	8.86e-05	6.67e-05	0.00025	5.94e-05	6.38e-05	4.94e-05	0.000136	8.68e-05	1.82e-05	5.23e-06	2.67e-06	8.39e-07	0.000163	0.000116	0.000163	9.77e-05
PWY-6936-seleno-amino-acid-biosynthesis-plants	8.38e-05	7.73e-05	0.000191695	0.000207	0.000141589	8.44e-05	0.000148239	0.000141297	5.98e-05	7.9e-05	0.000144196	5.9e-05	2.99e-05	0.000168803	0.000117111	0.000126	0.0001468	0.000242153	7.69e-05	2.69e-05	0.000121	7.59e-05	0.000120854	6.92e-05	0.000112	8.65e-05	5.28e-05	5.87e-05	0.000173141	0.000111	0.000118	0.000163	0.000245045	5.53e-05	0.000159987	0.000163066	0.000132379	6.55e-05	0.000111	0.000218	0.00013	0.000193513	0.000242447	0.00017194	0.000109709	8.1e-05	0.000107589	0.000169	0.000248895
PWY-6519-8-amino-7-oxononanoate-biosynthesis-I	0.000182122	0.000195257	0.000142951	5.83e-05	0.00020635	0.000233052	7.22e-05	0.000189292	8.98e-05	8.41e-05	0.000174434	0.000142301	5.23e-05	3.26e-05	0.000217869	3.67e-05	3.49e-05	4.14e-05	8.5e-05	4.25e-05	4.74e-05	0.000116851	0.000209298	0.000189425	0.000138312	0.00017625	9.98e-05	0.000119087	0.00018893	0.000230517	0.000204729	0.000194567	9.99e-05	9.13e-05	6.79e-05	0.000222735	5.96e-05	6.39e-05	5.02e-05	0.000132028	8.77e-05	0.000101663	6.56e-05	2.97e-05	4.99e-05	0.000156777	0.000114313	0.000156576	9.31e-05
PWY-5100-pyruvate-fermentation-to-acetate-and-lactate-II	9.78e-05	6.16e-05	0.000137638	0.000237941	0.00017	5.98e-05	0.000213	0.00011303	0.000137928	7.48e-05	7.58e-05	7.57e-05	7.9e-05	0.000149145	4.71e-05	9.38e-05	0.000155	0.000241	8.6e-05	2.12e-05	0.000105	8.41e-05	0.000174	9.59e-05	0.000124	8.3e-05	0.000106	9.62e-05	0.000156	0.0001	0.000161	0.000179	0.000104	5.79e-05	0.000171	0.000147	0.000256	0.000148	9.55e-05	0.000146	0.000143	0.000159	5.1e-05	0.000113	0.000107	7.29e-05	0.00019421	0.000150402	0.000141
PWY-4984-urea-cycle	0.000149028	9.84e-05	4.76e-05	2.08e-05	0.000203973	6.55e-05	0.000187151	0.000172	0.000127225	9.92e-05	8.17e-05	7.82e-05	9.18e-05	0.000198641	8.47e-05	0.000177201	0.00020894	8.99e-05	0.000123261	5.6e-05	0.00013499	0.000135366	0.000168371	0.000123639	0.000227256	0.000159703	0.000153377	0.000146851	0.000173	0.000123788	8.64e-05	9.79e-05	0.000205817	0.000116791	0.000180042	0.0001691	2.2e-05	3.59e-05	0.000156535	0.000215388	0.000124262	2.88e-05	3.9e-05	3.71e-05	7.39e-05	0.000122638	6.14e-05	4.93e-05	4.61e-05
PWY-6282-palmitoleate-biosynthesis-I-from-5Z-dodec-5-enoate	0.000169183	0.000187534	0.000165561	8e-05	0.000189624	0.000213793	4.89e-05	0.000168501	6.19e-05	7.27e-05	0.000157336	0.00012603	4.41e-05	2.72e-05	0.000205651	3.06e-05	2.91e-05	3.55e-05	7.56e-05	3.82e-05	4.18e-05	0.00010137	0.000199064	0.000171611	0.00012587	0.000160966	8.62e-05	0.000103849	0.000182681	0.000218358	0.000204218	0.000202805	9.1e-05	7.79e-05	5.77e-05	0.000218548	5.11e-05	5.51e-05	4.3e-05	0.000117878	7.56e-05	0.000111956	9.5e-05	2.61e-05	4.44e-05	0.000143692	0.000100765	0.000142048	8.81e-05
PWY0-862-5Z-dodecenoate-biosynthesis-I	0.000171	0.000189	0.00016	6.67e-05	0.000195	0.000214	4.91e-05	0.00017	6.2e-05	7.27e-05	0.000157	0.000126	4.41e-05	2.73e-05	0.000205	3.06e-05	2.92e-05	3.57e-05	7.59e-05	3.79e-05	4.17e-05	0.000101	0.000199	0.000172	0.000127	0.000163	8.65e-05	0.000105	0.000182	0.000218	0.000206	0.000205	9.17e-05	7.78e-05	5.77e-05	0.00022	5.12e-05	5.53e-05	4.29e-05	0.000118	7.57e-05	0.000113027	8.96e-05	2.61e-05	4.46e-05	0.000143	0.0001	0.000141	8.75e-05
PWY-5989-stearate-biosynthesis-II-bacteria-and-plants	0.000172	0.000177	0.000149	0.000118	0.000192	0.000217	4.85e-05	0.00017	6.14e-05	7.28e-05	0.000153	0.000126	4.42e-05	2.72e-05	0.000208	3.06e-05	2.91e-05	3.5e-05	7.55e-05	3.87e-05	4.13e-05	0.000102	0.0002	0.000175	0.000126	0.000165	8.71e-05	0.000106	0.000177	0.000217	0.000202	0.000196359	9.17e-05	7.84e-05	5.78e-05	0.000218	5.07e-05	5.44e-05	4.29e-05	0.000118	7.54e-05	0.000105537	9.43e-05	2.57e-05	4.39e-05	0.000146	0.000101	0.000142	8.46e-05
UDPNAGSYN-PWY-UDP-N-acetyl-D-glucosamine-biosynthesis-I	0.000117828	8.77e-05	0.000178159	0.000183224	0.000348998	7.77e-05	0.000106615	0.000136283	0.000107119	0.000109278	0.000135004	6e-05	5.62e-05	0.000152703	0.000108925	0.000136645	0.000108759	0.000208083	0.000188989	4.24e-05	0.000107695	8.74e-05	0.00012218	9.69e-05	0.000142008	0.000101411	0.000115605	0.000104589	0.000125747	0.000141149	0.000135149	0.000135305	0.000107295	3.61e-05	0.000110589	0.000117113	0.000100049	8.12e-05	0.000138165	0.000117686	0.000137976	0.000272	6.41e-05	0.000235	0.000191	8.24e-05	0.000105019	8.64e-05	0.000103686
NAGLIPASYN-PWY-lipid-IVA-biosynthesis-E.-coli	6.67e-05	8.95e-05	0.000105	2.14e-05	8.01e-05	0.000201	0.000152	0.000115	0.000145	8.72e-05	0.000117	0.000177	0.000129	0.000192	0.000159	0.000225	0.00016	0.000119	5.75e-05	3.02e-05	3.89e-05	0.000179	7.99e-05	0.00011	8.04e-05	7.68e-05	8.23e-05	6.37e-05	0.000148	0.000166	0.000153	0.000111	0.000102	0.000283	0.000191	0.000133	0.00015	0.000112	4.35e-05	9.03e-05	0.000188	8.82e-05	3.32e-05	3.9e-05	3.55e-05	7.29e-05	9.47e-05	0.000135	4.16e-05
PWY-6901-superpathway-of-glucose-and-xylose-degradation	9.19e-05	0.0001	0.000133	0.000101	0.000119	0.000112033	0.000124	0.000156	0.000126	0.000122	0.000201	0.000109	9.03e-05	0.000102	0.000146	9.48e-05	5.29e-05	0.000108	7.01e-05	2.03e-05	5.1e-05	6.5e-05	0.00015	9.24e-05	0.000148	0.000125	5.98e-05	8.56e-05	0.000144	0.000184	0.000201	0.000206	0.000106	7.56e-05	9.1e-05	0.000154	0.000112	4.3e-05	6.71e-05	0.000138	0.000136	0.000149	4.74e-05	0.000112	0.000141	0.000158	0.000184	0.000175	0.000123
PWY-7197-pyrimidine-deoxyribonucleotide-phosphorylation	0.000133	4.74e-05	7.21e-05	2.89e-05	0.000298	8.6e-05	0.000118	0.00012	0.000121	0.00014	0.000127	0.000112	0.000133584	0.00015	8.57e-05	0.000143	0.000135	0.000131	0.000192	5.67e-05	0.000128	0.000133	0.000116	8.12e-05	0.000155	0.000111	0.000106	0.000101	9.79e-05	0.000157	0.000131	0.000185	0.000165	7.92e-05	0.000115	0.000127	0.000147	0.000112	0.000105	0.000214	0.000145	8.58e-05	6.12e-05	0.000119	0.000143931	7.96e-05	9.24e-05	9.22e-05	0.000106
PWY-6305-superpathway-of-putrescine-biosynthesis	7.36e-05	9.83e-05	0.000104	0.00014	0.000116	2.73e-05	0.000124	8.47e-05	6.29e-05	8.29e-05	9.7e-05	6.14e-05	6.55e-05	0.000102	9.56e-05	0.000117	0.00013314	8.2e-05	0.000105	3.44e-05	0.000112	5.17e-05	0.000101	6.4e-05	0.000128	6.49e-05	6.42e-05	7.36e-05	0.000151	0.000116	0.000121	0.000138	0.00012	9.92e-05	0.000156895	0.000124	0.000102	9.79e-05	0.000106	0.000144	0.000132	7.06e-05	2.62e-05	2.77e-05	4.8e-05	0.000102	3.73e-05	7.43e-05	0.000117
COLANSYN-PWY-colanic-acid-building-blocks-biosynthesis	0.000126	8.38e-05	9.32e-05	5.41e-05	0.00012	5.37e-05	0.000102732	0.000129	0.000129	0.000123	0.000132	8.82e-05	8.23e-05	0.00011	0.000131	0.00011	7.34e-05	0.000161399	6.96e-05	2.86e-05	8.02e-05	9.41e-05	0.000106	9.6e-05	0.00013	9.62e-05	0.000128	0.000113	9.6e-05	0.000113	0.000134	0.000131	0.000128	5.56e-05	7.61e-05	0.000137	0.00011	9.11e-05	9.62e-05	0.000127	0.000152	9.92e-05	4.21e-05	8.7e-05	7.94e-05	8.47e-05	0.000115	0.000115	9.75e-05
THISYN-PWY-superpathway-of-thiamine-diphosphate-biosynthesis-I	0.000173	0.000224	0.000187	7.4e-05	0.000242	0.000149	5.9e-05	4.87e-05	4.68e-05	7.48e-05	0.000193	5.36e-06	2.27e-05	6.99e-05	0.000186	0.000137	0.000108	4.91e-05	7.6e-05	3.32e-05	3.23e-05	4.1e-05	0.000114	2.18e-05	6.99e-05	0.000111	8.06e-05	0.00013	0.000133	0.000202	0.000191	0.000172	0.000121	3.41e-05	7.25e-05	0.000142	0.000156	0.000182	4.18e-05	4.51e-05	5.52e-05	0	0	0	0	0.000136	6.82e-05	9.45e-05	9.41e-05
POLYISOPRENSYN-PWY-polyisoprenoid-biosynthesis-E.-coli	0.000102	6.8e-05	5.51e-05	2.22e-05	0.000127	0.000161	4.78e-05	0.000154	0.000112	0.000132	7.62e-05	9.11e-05	0.000113	7.88e-05	0.000165	9.02e-05	7.94e-05	6.07e-05	7.27e-05	3e-05	4.44e-05	0.00011	0.000153	0.000127	0.000106	0.000128991	0.000132	0.000127	9.93e-05	8.88e-05	7.23e-05	6.45e-05	0.000101	9.38e-05	0.000123	0.000121	8.83e-05	8.52e-05	5.4e-05	9.99e-05	8.92e-05	5.9e-05	1.83e-05	3.53e-05	5.52e-05	0.000156	0.000159	0.000152	3.39e-05
PWY3O-355-stearate-biosynthesis-III-fungi	0.000205	6.94e-05	8.73e-06	5.72e-06	0.000168	0.00013113	8.37e-05	0.000173	8.19e-05	0.000151	0	0.000100295	0.000108192	0.000139	0.000145	0.000192	0.00016009	3.19e-05	0.000148738	5.84e-05	5.56e-05	0.000205076	0.000165851	0.000214586	0.000103	0.000214206	0.000191842	0.000219662	8.54e-05	7.91e-05	5.04e-05	4.14e-05	0.000136808	0.000188	0.00012173	7.93e-05	7.29e-05	0.000107783	7.62e-05	0.000139	7.53e-05	0	0	0	0	0.000103769	0.000122	0.000148	1.62e-05
PWY-7323-superpathway-of-GDP-mannose-derived-O-antigen-building-blocks-biosynthesis	0.000109	7.48e-05	7.86e-05	1.68e-05	8.39e-05	3.84e-05	0.00014	0.000118	0.000135472	0.000118	0.000104	0.000143213	0.000148686	9.34e-05	0.000118	9.58e-05	5.59e-05	0.00015	5.32e-05	2.48e-05	9.2e-05	9.07e-05	9.38e-05	9.2e-05	0.000147	8.45e-05	0.000113421	9.48e-05	7.88e-05	9.71e-05	0.000141	0.00012	0.000154	9.69e-05	0.000141546	0.000154	0.000110141	9.72e-05	0.000103761	0.000118	0.000177	6.92e-05	3.07e-05	7.55e-05	6.73e-05	7.1e-05	0.00011	0.00013	0.000118
PWY-5971-palmitate-biosynthesis-type-II-fatty-acid-synthase	0.000164179	0.000201263	0.000193756	9.7e-05	0.000213988	0	5.88e-05	0.00016089	2.17e-05	8.65e-05	0.000182393	5.57e-05	1.57e-05	3.33e-05	0.000213015	1.41e-05	1.68e-05	4.03e-05	9.79e-05	4.2e-05	3.9e-05	5.27e-05	0.000152598	0	7.29e-05	0.00014098	0	8.49e-05	0.000174055	0.000245107	0.000227778	0.000222717	2.11e-05	6.49e-05	7.33e-05	0.00022966	7.11e-05	5.36e-05	5.97e-05	0.000105127	7.93e-05	0.000127383	5.71e-05	3.36e-05	5.17e-05	0.000150221	0.000104716	0.000133484	8.33e-05
GLYCOLYSIS-E-D-superpathway-of-glycolysis-and-the-Entner-Doudoroff-pathway	6.9e-05	9.78e-05	0.000113151	2.86e-05	8.12e-05	9.84e-05	0.000107	0.000115	0.000103	0.000111	0.000192	0.0001	8.02e-05	9.3e-05	0.000109097	0.000101	4.48e-05	9.1e-05	5.55e-05	1.81e-05	4.2e-05	5.86e-05	9.88e-05	6.23e-05	9.84e-05	0.0001	4.69e-05	7.03e-05	0.000108024	0.000143851	0.000158294	0.000156357	9.84e-05	8.17e-05	6.27e-05	0.000114974	9.59e-05	3.75e-05	5.61e-05	0.000103	0.000127	0.000108	4.74e-05	6.28e-05	5.94e-05	0.000126	0.000175	0.000118	0.000113
GLCMANNANAUT-PWY-superpathway-of-N-acetylglucosamine,-N-acetylmannosamine-and-N-acetylneuraminate-degradation	7.64e-05	0.000129	0.000113	8.51e-05	0.000106	1.97e-05	9.81e-05	0.000117	8.16e-05	9.1e-05	0.000109	8e-05	6.32e-05	7.88e-05	0.000113	7.71e-05	8.5e-05	6.75e-05	4.35e-05	2.03e-05	5.29e-05	7.47e-05	0.000148	8.56e-05	8.31e-05	7.9e-05	7.67e-05	6.55e-05	0.00012	0.000121	0.000133	0.000129858	8.65e-05	6.52e-05	0.000164	0.000132	9.5e-05	5.25e-05	7.33e-05	7.7e-05	0.000105	7.49e-05	3.05e-05	6.67e-05	7.03e-05	0.0001	0.000186	7.05e-05	8.1e-05
PWY-6608-guanosine-nucleotides-degradation-III	5.51e-05	0.000157	0.000196	0.000146	0.00012043	4.04e-05	7.11e-05	0.000107031	0.000165171	0.000100157	0.000133	6e-05	8.57e-05	5.3e-05	0.000117214	3.14e-05	3.24e-05	4.93e-05	5.15e-05	2.17e-05	2.83e-05	7.29e-05	0.000142478	0.000120616	5.84e-05	7.51e-05	0.000170435	0.000130272	6.75e-05	0.000179714	0.000201455	0.000186	8.7e-05	4.88e-05	6.63e-05	0.000124088	8.86e-05	5.37e-05	0.000105483	5.87e-05	5.53e-05	9.88e-05	2.91e-05	4.47e-05	5.66e-05	0.00010061	0.000116096	0.000101337	6.31e-05
PWY-7234-inosine-5'-phosphate-biosynthesis-III	5.48e-05	5.77e-05	9.99e-05	0.000135873	7.52e-05	5.68e-06	9.03e-05	8.83e-05	2.74e-05	9.49e-05	7.52e-05	0.000122711	0.000136054	0.000132663	0.000125023	0.000100351	4.77e-05	0.000108031	8.79e-05	5.19e-05	0.000117253	8.27e-05	7.95e-05	4.69e-05	0.000160166	6.46e-05	4.75e-05	3.88e-05	0.000146064	0.000212297	0.000199373	0.000209288	0.000115893	7.29e-05	5.36e-05	0.000136986	0.000141321	7.43e-05	3.69e-05	0.000138073	0.000124794	0.000115229	3.45e-05	5.81e-05	6.16e-05	6.17e-05	3.04e-05	6.92e-05	0.000151184
GLUCUROCAT-PWY-superpathway-of-&beta;-D-glucuronosides-degradation	5.23e-05	6.78e-05	0.000104	7.43e-05	6.44e-05	9.29e-05	0.000105757	7.47e-05	8.26e-05	7.8e-05	0.000154568	7.51e-05	8.85e-05	9.7e-05	6.14e-05	0.000103224	0.000111	9.39e-05	4.54e-05	2.34e-05	6.97e-05	0.000123	6.75e-05	6.89e-05	9.89e-05	6.25e-05	0.000103967	8.23e-05	7.85e-05	8.67e-05	0.000106131	0.000102157	0.000116968	0.000156	0.000128	8.85e-05	7.36e-05	0.000101	9.88e-05	8.11e-05	0.000136564	7.37e-05	2.68e-05	8.94e-05	6.5e-05	9.74e-05	6.14e-05	3.22e-05	8.09e-05
PWY-5347-superpathway-of-L-methionine-biosynthesis-transsulfuration	7.71e-05	0.000130949	0.000221	0.000249671	9.61e-05	1.98e-05	7.84e-05	0.000144	7.08e-05	8.3e-05	0.000122783	6.78e-05	5.71e-05	0.000116	0.000113815	4.31e-05	7.66e-05	3.38e-05	3.72e-05	2.07e-05	1.52e-05	7.21e-05	8.71e-05	5.03e-05	6.12e-05	8.81e-05	9.98e-05	9.58e-05	0.000116815	0.000165	0.000172	0.000159	7.75e-05	2.07e-05	9.75e-05	0.000128997	7.4e-05	4.76e-05	3.91e-05	7.55e-05	0.000101	6.49e-05	2.06e-05	1.1e-05	1.15e-05	0.000102	0.000121	9.76e-05	6.5e-05
PWY-6859-all-trans-farnesol-biosynthesis	6.81e-05	6.08e-05	3.84e-05	5.79e-06	8.31e-05	0.000132884	3.23e-05	0.000127	8.89e-05	9.2e-05	1.89e-05	6.27e-05	8.58e-05	6.26e-05	0.000133	6.52e-05	6.33e-05	4.21e-05	5.76e-05	2.13e-05	3.73e-05	8.03e-05	0.000136207	0.000107706	8.21e-05	9.27e-05	0.000109298	9.9e-05	7.41e-05	6.89e-05	5e-05	4.97e-05	8.08e-05	7.1e-05	0.000103792	9.95e-05	7.09e-05	6.91e-05	4.89e-05	7.5e-05	6.78e-05	2.52e-05	7.23e-06	2.24e-05	3.77e-05	0.000143409	0.000147	0.000135	2.78e-05
PWY-7456-&beta;-1,4-mannan-degradation	7.99e-05	5.76e-05	5.27e-05	3.69e-05	2.09e-05	3.04e-05	0.000123	7.76e-05	0.000107	7.97e-05	8.04e-05	0.000113	0.000113237	6.66e-05	8.51e-05	7.54e-05	4.33e-05	0.000148	3.74e-05	1.75e-05	6.96e-05	6.67e-05	7.25e-05	7.2e-05	0.000108	5.87e-05	7.81e-05	6.4e-05	4.8e-05	7.97e-05	0.000129	9.7e-05	0.000138	7.45e-05	9.5e-05	0.000111	9.55e-05	7.81e-05	4.57e-05	7.74e-05	0.000147	5.7e-05	2.7e-05	5.55e-05	4.01e-05	5.22e-05	8.57e-05	9.69e-05	9.18e-05
MET-SAM-PWY-superpathway-of-S-adenosyl-L-methionine-biosynthesis	6.93e-05	0.000109	0.000217	0.000249	9.06e-05	1.93e-05	7.54e-05	0.00013	6.18e-05	7.41e-05	0.000114	5.95e-05	4.57e-05	0.000109	0.000102132	4.16e-05	7.28e-05	3.4e-05	3.54e-05	1.88e-05	1.51e-05	6.44e-05	8.1e-05	4.59e-05	5.8e-05	7.76e-05	7.95e-05	7.83e-05	0.000111	0.000144	0.000155	0.000154	7.69e-05	1.97e-05	9.2e-05	0.000121	7.09e-05	4.35e-05	3.78e-05	7.4e-05	9.5e-05	6.64e-05	2.06e-05	1.1e-05	1.15e-05	8.94e-05	0.000107	9.24e-05	6.48e-05
PWY-5188-tetrapyrrole-biosynthesis-I-from-glutamate	5.83e-05	5.61e-05	0.000107	6.71e-05	0.000191	2.38e-05	9.22e-05	8.8e-05	7.32e-05	6.96e-05	9.85e-05	3.69e-05	3.8e-05	6.89e-05	7.93e-05	6.31e-05	9.09e-05	0.000151	0.000122306	2.39e-05	7.85e-05	4e-05	0.000107	6.59e-05	7.52e-05	8.25e-05	6.42e-05	5.79e-05	8.47e-05	8.09e-05	0.000113	0.000113	8.72e-05	2.32e-05	7.51e-05	9.52e-05	8.9e-05	6.28e-05	6.5e-05	9.98e-05	9e-05	0.00012438	4.08e-05	7.36e-05	5.9e-05	5.11e-05	5.45e-05	7.15e-05	6.92e-05
NAD-BIOSYNTHESIS-II-NAD-salvage-pathway-III-to-nicotinamide-riboside	0.000105	5.83e-05	5.04e-05	5.01e-06	0.000113	0.000134	4.26e-05	0.00018	0.00013	1.33e-05	1.75e-05	1.57e-05	1.91e-07	7.14e-05	9.09e-05	8.86e-05	9.98e-05	1.71e-06	3.93e-05	2.96e-05	3.38e-05	0.000139	0.000167	0.000156	6.67e-05	0.000126	0.000154	0.000138	5.11e-05	0.000118	8.53e-05	8.46e-05	8.17e-05	2.33e-05	5.37e-05	4.55e-05	0.000105	0.000105954	4.29e-05	0.000103	8.18e-05	2.54e-05	5.72e-06	4.56e-06	2.51e-06	0.00014	4.34e-06	4.05e-06	2.35e-05
METSYN-PWY-superpathway-of-L-homoserine-and-L-methionine-biosynthesis	6.78e-05	0.000116	0.000208	0.000234	8.47e-05	1.71e-05	6.97e-05	0.000128	6.2e-05	7.3e-05	0.00011	5.95e-05	5e-05	0.000103	0.000101	3.74e-05	6.71e-05	2.96e-05	3.24e-05	1.78e-05	1.31e-05	6.31e-05	7.67e-05	4.37e-05	5.36e-05	7.72e-05	8.79e-05	8.41e-05	0.000105	0.000151	0.000161	0.000149	6.91e-05	1.78e-05	8.59e-05	0.000116	6.56e-05	4.15e-05	3.39e-05	6.62e-05	9e-05	5.94e-05	1.81e-05	9.67e-06	1.01e-05	9.1e-05	0.000107	8.63e-05	5.71e-05
HEXITOLDEGSUPER-PWY-superpathway-of-hexitol-degradation-bacteria	4.61e-05	0.000110108	0.000155583	0.000110423	9.46e-05	3.11e-06	8.78e-05	9.18e-05	9.98e-05	0.0001013	0.000154411	5.37e-05	6.45e-05	8.06e-05	0.000122533	4.96e-05	5.17e-05	8.19e-05	5.24e-05	1.29e-05	2.2e-05	4.26e-05	8.67e-05	4.3e-05	8.45e-05	8.37e-05	4.16e-05	4.96e-05	9.8e-05	0.000148622	0.000163696	0.000158171	6e-05	5.7e-05	7.76e-05	0.000132318	8.23e-05	3.82e-05	2.19e-05	8.41e-05	7.08e-05	4.44e-05	1.08e-05	4.96e-07	2.62e-06	8.86e-05	5.68e-05	6.38e-05	6.68e-05
GALACT-GLUCUROCAT-PWY-superpathway-of-hexuronide-and-hexuronate-degradation	5.43e-05	7.68e-05	0.000102405	4.8e-05	6.67e-05	6.52e-05	9.18e-05	4.29e-05	7.33e-05	8.29e-05	0.000128043	7.38e-05	9.04e-05	6.79e-05	7.21e-05	5.38e-05	6.87e-05	7.23e-05	3.68e-05	2.13e-05	5.87e-05	9.05e-05	6.4e-05	4.96e-05	8.24e-05	6.6e-05	7.19e-05	6.16e-05	7.67e-05	9.74e-05	0.000107357	0.000105516	0.000120745	7.57e-05	8.59e-05	8.69e-05	7.34e-05	0.000100071	7.5e-05	5.16e-05	0.000103362	4.97e-05	2.28e-05	4.29e-05	4.13e-05	8.16e-05	5.46e-05	3.87e-05	7.38e-05
GALACTUROCAT-PWY-D-galacturonate-degradation-I	4.4e-05	6.87e-05	8.52e-05	3.51e-05	8.6e-05	8.66e-05	9.47e-05	2.78e-05	4.84e-05	7.05e-05	8.84e-05	5.97e-05	7.23e-05	8.18e-05	5.21e-05	8.7e-05	0.000104608	8.38e-05	4.19e-05	2.22e-05	4.86e-05	0.000111501	4.6e-05	3.32e-05	9.59e-05	6.12e-05	5.18e-05	4.63e-05	7.04e-05	7.36e-05	8.48e-05	9.07e-05	0.000103681	0.00013202	0.000115554	6.79e-05	6.42e-05	8.58e-05	9.81e-05	7.28e-05	0.000116313	5.74e-05	4.25e-05	5.55e-05	6.03e-05	6.22e-05	5.31e-05	5.32e-05	5.98e-05
PWY-6353-purine-nucleotides-degradation-II-aerobic	6.94e-05	0.000153068	0.000217002	0.000160944	0.000107504	1.52e-05	7.06e-05	3.63e-05	6.94e-05	0.000105823	0.000111654	5.45e-05	6.47e-05	3.2e-05	0.000140665	1.6e-05	3.64e-05	5.62e-05	6.68e-05	1.44e-05	3.08e-05	2.3e-05	8.12e-05	1.55e-05	6.33e-05	7.79e-05	3.54e-05	5.64e-05	5.76e-05	0.000173556	0.000178125	0.000172791	8.35e-05	3.32e-05	8.3e-05	0.000147971	8.97e-05	6.85e-05	5.96e-05	2.53e-05	5.39e-05	7.98e-05	2.23e-05	5.56e-05	7.09e-05	0.000115668	8.12e-05	4.53e-05	5.44e-05
PWY-7242-D-fructuronate-degradation	4.12e-05	5.89e-05	9.05e-05	6.44e-05	7.59e-05	8.09e-05	8.37e-05	5.51e-05	5.92e-05	6.19e-05	0.000119603	5.69e-05	6.98e-05	7.73e-05	4.57e-05	7.91e-05	9.83e-05	7.36e-05	3.71e-05	1.92e-05	6.43e-05	0.000101651	5.12e-05	5.09e-05	8.81e-05	4.9e-05	8.15e-05	6.42e-05	6.52e-05	6.54e-05	8.68e-05	9.13e-05	9.76e-05	0.000126899	0.000109413	7.06e-05	5.47e-05	8.1e-05	8.97e-05	6.54e-05	0.000107	6.37e-05	2.24e-05	8.16e-05	5.3e-05	7.68e-05	4.49e-05	2.32e-05	6.46e-05
PWY-4041-&gamma;-glutamyl-cycle	0.000158	7.68e-05	8.9e-05	9.11e-05	5.55e-05	6.38e-06	4.52e-05	7.19e-05	0.000107	0.000165	0.000117	0.00012	0.000129	7.93e-05	0.000104	3.08e-05	2.63e-05	9.77e-05	2.22e-05	7.11e-06	1.01e-05	7.57e-06	4.72e-05	1.65e-05	4e-05	5.04e-05	3.15e-05	3.91e-05	8.7e-05	0.0001	9.52e-05	9.56e-05	5.09e-05	1.17e-05	3.68e-05	0.000143	7.24e-05	0.000131	8.49e-05	5.57e-05	4.92e-05	7.05e-05	1.99e-05	3.23e-05	6.79e-05	4.29e-05	2.41e-05	3.17e-05	3.85e-05
P441-PWY-superpathway-of-N-acetylneuraminate-degradation	6.77e-05	0.000120544	0.000132	3.67e-05	9.56e-05	1.7e-05	3.76e-05	7.87e-05	3.02e-05	8.98e-05	0.000141	5.8e-05	4.92e-05	4.43e-05	0.00013737	5.35e-05	4.91e-05	3.94e-05	5.12e-05	1.52e-05	2.01e-05	3.29e-05	4.65e-05	3.57e-05	2.86e-05	7e-05	3.28e-05	4.48e-05	0.000112159	0.000134	0.000141	0.000141	4.7e-05	3.19e-05	2.64e-05	0.000119	2.77e-05	1.54e-05	2.63e-05	6.79e-05	4.04e-05	9.92e-05	2.88e-05	2.76e-05	2.73e-05	8.91e-05	7.13e-05	7.38e-05	4.71e-05
[truncated: 47 more rows]
[truncated: 89 more columns]

## Sheet: Table S7
Differential metabolic pathways in ACS patients at varied stages of treatment.
Differential pathways (case0 vs case1 vs case2)
[truncated: 91 more rows]
[truncated: 263 more columns]

## Sheet: Table S8
Differences in gut microbiota affected by drugs.
[truncated: 69 more rows]
